# Supplementary material for: Methods for Enrichment and Assignment of N-Acetylglucosamine Modification Sites
Source: Mol Cell Proteomics. 2021 Feb 9;20:100031. doi: 10.1074/mcp.R120.002206 (PMC8724609; doi:10.1074/mcp.R120.002206)
Supplement: Supplemental Tables S1–S4 [file mmc2.xlsx]

## Sheet: Descriptions
Table Number	Title	Description
1	O-GlcNAc Peptides	Report of all O-GlcNAc modified peptides
2	O-GlcNAc Sites	Report of all unambiguous O-GlcNAc modified sites with SLIP score if available
3	Variable Modifications	All variable modifications used in database search
4	String Enrichment	Results of the O-GlcNAc functional enrichment obtained with stringApp in Cytoscape

## Sheet: S1. O-GlcNAc Peptides
Acc #	Gene	Protein Name	Score	Expect	M+H	m/z	z	ppm	Start	Prev AA	DB Peptide	Next AA	Peptide	Protein Mods	PeptMods	M Cl	Peaklist file	RT	MSMS Info	Notes	Modified
A0AVK6	E2F8	Transcription factor E2F8	34.7	4.7e-07	3474.84	1158.95	3	0.035	669	R	IYSSPIAGVIPVTSSELTAVNFPSFHVTPLK	L	IYSSPIAGVIPVTSS(HexNAc)ELTAVNFPSFHVTPLK	HexNAc@681|682|683	HexNAc@13|14|15	0	Z20200203-15_FTMSms2ethcd	162.833	25250
A0AVK6	E2F8	Transcription factor E2F8	51.4	1.3e-11	3474.85	1158.95	3	1.5	669	R	IYSSPIAGVIPVTSSELTAVNFPSFHVTPLK	L	IYSSPIAGVIPVT(HexNAc)SSELTAVNFPSFHVTPLK	HexNAc@681=12	HexNAc@13=12	0	Z20200203-13_FTMSms2ethcd	164.683	27892
A0AVK6	E2F8	Transcription factor E2F8	37	1.6e-07	3677.93	1226.65	3	1.5	669	R	IYSSPIAGVIPVTSSELTAVNFPSFHVTPLK	L	IYSSPIAGVIPVT(HexNAc)S(HexNAc)SELTAVNFPSFHVTPLK	HexNAc&HexNAc@((681&(682|683))|(682&683))||HexNAc2@681|682|683	HexNAc&HexNAc@((13&(14|15))|(14&15))||HexNAc2@13|14|15	0	Z20200203-13_FTMSms2ethcd	160.7	27281	2 HexNAcs	changed peptide column to two hexnacs rather than hexnac2
A0AVK6	E2F8	Transcription factor E2F8	53	7.1e-11	3677.93	920.237	4	2.1	669	R	IYSSPIAGVIPVTSSELTAVNFPSFHVTPLK	L	IYSSPIAGVIPVT(HexNAc)S(HexNAc)SELTAVNFPSFHVTPLK	HexNAc@681=7;HexNAc@682|683	HexNAc@13=7;HexNAc@14|15	0	Z20200203-13_FTMSms2ethcd	160.683	27278
A0AVK6	E2F8	Transcription factor E2F8	30.4	2.6e-06	3677.93	1226.65	3	2.1	669	R	IYSSPIAGVIPVTSSELTAVNFPSFHVTPLK	L	IYSSPIAGVIPVT(HexNAc)SSELT(HexNAc)AVNFPSFHVTPLK	HexNAc@681=8;HexNAc@682|683|686|692	HexNAc@13=8;HexNAc@14|15|18|24	0	Z20200203-12_FTMSms2ethcd	159.55	27129
A3KN83	SBNO1	Protein strawberry notch homolog 1	47.6	1.6e-09	2122.11	708.042	3	-1.4	123	K	FIQTTASTRPSVSAPTVR	N	FIQT(HexNAc)TASTRPSVSAPTVR	HexNAc@126=12	HexNAc@4=12	0	Z20200203-23_FTMSms2ethcd	67.833	10270
A3KN83	SBNO1	Protein strawberry notch homolog 1	33.8	5.6e-07	2122.11	708.042	3	-1.3	123	K	FIQTTASTRPSVSAPTVR	N	FIQTTAST(HexNAc)RPSVSAPTVR	HexNAc@127|129|130|133	HexNAc@5|7|8|11	0	Z20200203-24_FTMSms2ethcd	70.75	10624
A3KN83	SBNO1	Protein strawberry notch homolog 1	51.2	3.2e-09	2122.11	708.043	3	0.14	123	K	FIQTTASTRPSVSAPTVR	N	FIQTT(HexNAc)ASTRPSVSAPTVR	HexNAc@126|127	HexNAc@4|5	0	Z20200203-17_FTMSms2ethcd	69.067	10604
A3KN83	SBNO1	Protein strawberry notch homolog 1	54.8	6.3e-09	2122.12	708.043	3	0.92	123	K	FIQTTASTRPSVSAPTVR	N	FIQTTAS(HexNAc)TRPSVSAPTVR	HexNAc@129|130	HexNAc@7|8	0	Z20200203-17_FTMSms2ethcd	69.65	10706
A3KN83	SBNO1	Protein strawberry notch homolog 1	44.2	8.3e-10	2325.19	775.735	3	-1.3	123	K	FIQTTASTRPSVSAPTVR	N	FIQT(HexNAc)TAST(HexNAc)RPSVSAPTVR	HexNAc@126=20;HexNAc@130=8	HexNAc@4=20;HexNAc@8=8	0	Z20200203-15_FTMSms2ethcd	61.65	9029
A3KN83	SBNO1	Protein strawberry notch homolog 1	39.9	2.6e-09	2325.19	775.735	3	-1.1	123	K	FIQTTASTRPSVSAPTVR	N	FIQT(HexNAc)T(HexNAc)ASTRPSVSAPTVR	HexNAc@126=21;HexNAc@127=21	HexNAc@4=21;HexNAc@5=21	0	Z20200203-15_FTMSms2ethcd	59.85	8746
A5YKK6	CNOT1	CCR4-NOT transcription complex subunit 1	75.8	1.1e-14	2268.16	1134.58	2	-0.77	1030	K	APLAGQVSTMVTTSTTTTVAK	T	APLAGQVST(HexNAc)MVTTSTTTTVAK	HexNAc@1038=11	HexNAc@9=11	0	Z20200203-24_FTMSms2ethcd	86.233	13216
A5YKK6	CNOT1	CCR4-NOT transcription complex subunit 1	82.4	1.3e-14	2268.16	1134.59	2	-0.34	1030	K	APLAGQVSTMVTTSTTTTVAK	T	APLAGQVSTMVT(HexNAc)TSTTTTVAK	HexNAc@1041=7	HexNAc@12=7	0	Z20200203-27_FTMSms2ethcd	91.267	14542
A5YKK6	CNOT1	CCR4-NOT transcription complex subunit 1	68.3	2.2e-17	2268.16	756.726	3	0.29	1030	K	APLAGQVSTMVTTSTTTTVAK	T	APLAGQVSTMVTT(HexNAc)STTTTVAK	HexNAc@1042=8	HexNAc@13=8	0	Z20200203-02_FTMSms2ethcd	86.8	13365
A5YKK6	CNOT1	CCR4-NOT transcription complex subunit 1	65	8.5e-15	2284.16	762.057	3	-1.4	1030	K	APLAGQVSTMVTTSTTTTVAK	T	APLAGQVSTM(Oxidation)VT(HexNAc)TSTTTTVAK	Oxidation@1039;HexNAc@1038|1041	Oxidation@10;HexNAc@9|12	0	Z20200203-26_FTMSms2ethcd	80.983	12723
A5YKK6	CNOT1	CCR4-NOT transcription complex subunit 1	29.4	5.5e-07	2284.16	1142.58	2	-0.79	1030	K	APLAGQVSTMVTTSTTTTVAK	T	APLAGQVSTM(Oxidation)VTTSTTT(HexNAc)TVAK	Oxidation@1039;HexNAc@1041|1042|1043|1044|1045|1046|1047	Oxidation@10;HexNAc@12|13|14|15|16|17|18	0	Z20200203-27_FTMSms2ethcd	77.533	12072
A5YKK6	CNOT1	CCR4-NOT transcription complex subunit 1	60.2	2.1e-15	2471.24	824.418	3	-1.8	1030	K	APLAGQVSTMVTTSTTTTVAK	T	APLAGQVSTMVT(HexNAc)T(HexNAc)STTTTVAK	HexNAc@1041=8;HexNAc@1042=8	HexNAc@12=8;HexNAc@13=8	0	Z20200203-25_FTMSms2ethcd	88.883	13935
A5YKK6	CNOT1	CCR4-NOT transcription complex subunit 1	61.9	3.3e-14	2471.24	824.418	3	-1.1	1030	K	APLAGQVSTMVTTSTTTTVAK	T	APLAGQVST(HexNAc)MVTT(HexNAc)STTTTVAK	HexNAc@1038=13;HexNAc@1042=8	HexNAc@9=13;HexNAc@13=8	0	Z20200203-26_FTMSms2ethcd	86.583	13714
A5YKK6	CNOT1	CCR4-NOT transcription complex subunit 1	58.8	2.8e-16	2471.24	824.418	3	-0.92	1030	K	APLAGQVSTMVTTSTTTTVAK	T	APLAGQVSTMVTT(HexNAc)S(HexNAc)TTTTVAK	HexNAc&HexNAc@(1042&1043)||HexNAc2@1042	HexNAc&HexNAc@(13&14)||HexNAc2@13	0	Z20200203-26_FTMSms2ethcd	92.133	14692
A5YKK6	CNOT1	CCR4-NOT transcription complex subunit 1	34.8	1e-06	2471.24	1236.12	2	-0.92	1030	K	APLAGQVSTMVTTSTTTTVAK	T	APLAGQVSTMVT(HexNAc)TS(HexNAc)TTTTVAK	HexNAc&HexNAc@((1041&(1042|1043|1044|1045|1046))|(1042&(1043|1044|1045|1046))|(1043&(1044|1045|1046))|(1044&(1045|1046))|(1045&1046))||HexNAc2@1041|1042|1043|1044|1045	HexNAc&HexNAc@((12&(13|14|15|16|17))|(13&(14|15|16|17))|(14&(15|16|17))|(15&(16|17))|(16&17))||HexNAc2@12|13|14|15|16	0	Z20200203-24_FTMSms2ethcd	85.1	13031
A5YKK6	CNOT1	CCR4-NOT transcription complex subunit 1	57	3.6e-13	2471.24	824.419	3	-0.49	1030	K	APLAGQVSTMVTTSTTTTVAK	T	APLAGQVST(HexNAc)MVT(HexNAc)TSTTTTVAK	HexNAc@1038=9;HexNAc@1041=8	HexNAc@9=9;HexNAc@12=8	0	Z20200203-24_FTMSms2ethcd	85.717	13132
A5YKK6	CNOT1	CCR4-NOT transcription complex subunit 1	60.2	1.6e-14	2471.24	824.419	3	-0.18	1030	K	APLAGQVSTMVTTSTTTTVAK	T	APLAGQVS(HexNAc)TMVT(HexNAc)TSTTTTVAK	HexNAc@1037=6;HexNAc@1041|1042	HexNAc@8=6;HexNAc@12|13	0	Z20200203-25_FTMSms2ethcd	91.517	14354
A5YKK6	CNOT1	CCR4-NOT transcription complex subunit 1	45.1	2.5e-08	2471.24	1236.13	2	-0.13	1030	K	APLAGQVSTMVTTSTTTTVAK	T	APLAGQVSTMVT(HexNAc)TSTT(HexNAc)TTVAK	HexNAc&HexNAc@((1041&(1043|1045|1047))|(1042&(1043|1045|1047))|(1043&1045)|(1044&1045))	HexNAc&HexNAc@((12&(14|16|18))|(13&(14|16|18))|(14&16)|(15&16))	0	Z20200203-25_FTMSms2ethcd	85.517	13321
A5YKK6	CNOT1	CCR4-NOT transcription complex subunit 1	34.4	1.7e-09	2471.24	824.419	3	0.034	1030	K	APLAGQVSTMVTTSTTTTVAK	T	APLAGQVST(HexNAc)MVTTSTT(HexNAc)TTVAK	HexNAc@1038=8;HexNAc@1044|1045	HexNAc@9=8;HexNAc@15|16	0	Z20200203-24_FTMSms2ethcd	87	13342
A5YKK6	CNOT1	CCR4-NOT transcription complex subunit 1	44.5	1.9e-13	2471.25	824.422	3	3.1	1030	K	APLAGQVSTMVTTSTTTTVAK	T	APLAGQVSTMVT(HexNAc)TSTTTT(HexNAc)VAK	HexNAc@1047=10;HexNAc@1041|1042	HexNAc@18=10;HexNAc@12|13	0	Z20200203-01_FTMSms2ethcd	85.083	12750
A5YKK6	CNOT1	CCR4-NOT transcription complex subunit 1	55	1.9e-14	2487.24	829.75	3	-1.2	1030	K	APLAGQVSTMVTTSTTTTVAK	T	APLAGQVST(HexNAc)M(Oxidation)VT(HexNAc)TSTTTTVAK	HexNAc@1038=15;Oxidation@1039;HexNAc@1041|1042	HexNAc@9=15;Oxidation@10;HexNAc@12|13	0	Z20200203-25_FTMSms2ethcd	79.083	12254
A5YKK6	CNOT1	CCR4-NOT transcription complex subunit 1	53	7e-13	2487.24	829.75	3	-0.96	1030	K	APLAGQVSTMVTTSTTTTVAK	T	APLAGQVSTM(Oxidation)VTT(HexNAc)S(HexNAc)TTTTVAK	Oxidation@1039;HexNAc@1042=8;HexNAc@1043=8	Oxidation@10;HexNAc@13=8;HexNAc@14=8	0	Z20200203-22_FTMSms2ethcd	75.217	11393
A5YKK6	CNOT1	CCR4-NOT transcription complex subunit 1	45.9	1.7e-13	2487.24	829.75	3	-0.89	1030	K	APLAGQVSTMVTTSTTTTVAK	T	APLAGQVSTM(Oxidation)VT(HexNAc)TS(HexNAc)TTTTVAK	Oxidation@1039;HexNAc@1043=15;HexNAc@1041|1042	Oxidation@10;HexNAc@14=15;HexNAc@12|13	0	Z20200203-21_FTMSms2ethcd	76.117	11666
A5YKK6	CNOT1	CCR4-NOT transcription complex subunit 1	62.5	3.2e-14	2487.24	829.752	3	1.3	1030	K	APLAGQVSTMVTTSTTTTVAK	T	APLAGQVSTM(Oxidation)VT(HexNAc)T(HexNAc)STTTTVAK	Oxidation@1039;HexNAc@1041=8;HexNAc@1042=8	Oxidation@10;HexNAc@12=8;HexNAc@13=8	0	Z20200203-25_FTMSms2ethcd	76.217	11767
A5YKK6	CNOT1	CCR4-NOT transcription complex subunit 1	52.1	4.8e-13	2674.32	892.111	3	-1	1030	K	APLAGQVSTMVTTSTTTTVAK	T	APLAGQVSTMVT(HexNAc)T(HexNAc)ST(HexNAc)TTTVAK	HexNAc@1041=8;HexNAc@1042=8;HexNAc@1044|1045|1046	HexNAc@12=8;HexNAc@13=8;HexNAc@15|16|17	0	Z20200203-24_FTMSms2ethcd	86.083	13192
A5YKK6	CNOT1	CCR4-NOT transcription complex subunit 1	44.6	2e-12	2674.32	892.112	3	-0.94	1030	K	APLAGQVSTMVTTSTTTTVAK	T	APLAGQVST(HexNAc)MVT(HexNAc)T(HexNAc)STTTTVAK	HexNAc@1038=9;HexNAc@1041=9;HexNAc@1042=9	HexNAc@9=9;HexNAc@12=9;HexNAc@13=9	0	Z20200203-23_FTMSms2ethcd	79	12118
A5YKK6	CNOT1	CCR4-NOT transcription complex subunit 1	51.5	1e-13	2674.32	892.112	3	-0.87	1030	K	APLAGQVSTMVTTSTTTTVAK	T	APLAGQVST(HexNAc)MVTT(HexNAc)S(HexNAc)TTTTVAK	HexNAc@1038=20;HexNAc@1042=9;HexNAc@1043=9	HexNAc@9=20;HexNAc@13=9;HexNAc@14=9	0	Z20200203-24_FTMSms2ethcd	83.733	12809
A5YKK6	CNOT1	CCR4-NOT transcription complex subunit 1	21.7	2.8e-06	2674.32	892.112	3	-0.59	1030	K	APLAGQVSTMVTTSTTTTVAK	T	APLAGQVS(HexNAc)T(HexNAc)MVTTST(HexNAc)TTTVAK	HexNAc&HexNAc&HexNAc@((1037&(1038&(1044|1045))|(1041&(1044|1045))|(1042&(1044|1045)))|(1038&(1041&(1044|1045))|(1042&(1044|1045)))|(1041&1042&(1044|1045)))||HexNAc&HexNAc2@((1044&(1037|1038|1041|1042))|(1045&(1037|1038|1041|1042)))	HexNAc&HexNAc&HexNAc@((8&(9&(15|16))|(12&(15|16))|(13&(15|16)))|(9&(12&(15|16))|(13&(15|16)))|(12&13&(15|16)))||HexNAc&HexNAc2@((15&(8|9|12|13))|(16&(8|9|12|13)))	0	Z20200203-22_FTMSms2ethcd	79.617	12135	3 HexNAcs	Changed peptide column to reflect 3 HexNAcs
A5YKK6	CNOT1	CCR4-NOT transcription complex subunit 1	32.6	1.2e-08	2674.32	892.112	3	-0.52	1030	K	APLAGQVSTMVTTSTTTTVAK	T	APLAGQVST(HexNAc)MVT(HexNAc)T(HexNAc)STTTTVAK	HexNAc@1038=9;HexNAc&HexNAc@(1041&1042)||HexNAc2@1041|1042	HexNAc@9=9;HexNAc&HexNAc@(12&13)||HexNAc2@12|13	0	Z20200203-24_FTMSms2ethcd	81.1	12356	3 HexNAcs	Changed peptide column to reflect 3 HexNAcs
A5YKK6	CNOT1	CCR4-NOT transcription complex subunit 1	58.6	8.6e-16	2674.32	892.112	3	-0.52	1030	K	APLAGQVSTMVTTSTTTTVAK	T	APLAGQVSTMVT(HexNAc)T(HexNAc)S(HexNAc)TTTTVAK	HexNAc@1041=9;HexNAc@1042=9;HexNAc@1043=14	HexNAc@12=9;HexNAc@13=9;HexNAc@14=14	0	Z20200203-24_FTMSms2ethcd	84.9	12998
A5YKK6	CNOT1	CCR4-NOT transcription complex subunit 1	51.5	2.3e-14	2674.32	892.112	3	-0.39	1030	K	APLAGQVSTMVTTSTTTTVAK	T	APLAGQVSTMVT(HexNAc)T(HexNAc)STT(HexNAc)TTVAK	HexNAc@1041=9;HexNAc@1042=9;HexNAc@1044|1045	HexNAc@12=9;HexNAc@13=9;HexNAc@15|16	0	Z20200203-26_FTMSms2ethcd	86.333	13671
A5YKK6	CNOT1	CCR4-NOT transcription complex subunit 1	49.3	5.4e-13	2674.32	892.112	3	-0.25	1030	K	APLAGQVSTMVTTSTTTTVAK	T	APLAGQVST(HexNAc)MVTT(HexNAc)STTT(HexNAc)TVAK	HexNAc@1038=15;HexNAc&HexNAc@((1042&(1046|1047))|(1043&1046))	HexNAc@9=15;HexNAc&HexNAc@((13&(17|18))|(14&17))	0	Z20200203-23_FTMSms2ethcd	80.867	12431
A5YKK6	CNOT1	CCR4-NOT transcription complex subunit 1	43.8	2.6e-11	2674.32	892.112	3	0.027	1030	K	APLAGQVSTMVTTSTTTTVAK	T	APLAGQVS(HexNAc)T(HexNAc)MVT(HexNAc)TSTTTTVAK	HexNAc&HexNAc&HexNAc@(1037&1038&(1041|1042))||HexNAc&HexNAc2@((1041&1038)|(1042&1038))	HexNAc&HexNAc&HexNAc@(8&9&(12|13))||HexNAc&HexNAc2@((12&9)|(13&9))	0	Z20200203-22_FTMSms2ethcd	80.167	12226	3 HexNAcs	Changed peptide column to reflect 3 HexNAcs
A5YKK6	CNOT1	CCR4-NOT transcription complex subunit 1	50.3	4.2e-14	2674.32	892.112	3	0.027	1030	K	APLAGQVSTMVTTSTTTTVAK	T	APLAGQVSTMVTT(HexNAc)S(HexNAc)TTT(HexNAc)TVAK	HexNAc@1042=9;HexNAc@1043=12;HexNAc@1046|1047	HexNAc@13=9;HexNAc@14=12;HexNAc@17|18	0	Z20200203-27_FTMSms2ethcd	87.3	13876
A5YKK6	CNOT1	CCR4-NOT transcription complex subunit 1	52.7	2.3e-13	2674.32	892.113	3	0.23	1030	K	APLAGQVSTMVTTSTTTTVAK	T	APLAGQVSTMVT(HexNAc)T(HexNAc)STTT(HexNAc)TVAK	HexNAc@1041=9;HexNAc@1042=9;HexNAc@1046|1047	HexNAc@12=9;HexNAc@13=9;HexNAc@17|18	0	Z20200203-25_FTMSms2ethcd	84.85	13212
A5YKK6	CNOT1	CCR4-NOT transcription complex subunit 1	45.4	1.4e-07	2674.33	1337.67	2	0.96	1030	K	APLAGQVSTMVTTSTTTTVAK	T	APLAGQVST(HexNAc)MVT(HexNAc)TS(HexNAc)TTTTVAK	HexNAc@1038=11;HexNAc@1043=9;HexNAc@1041|1042	HexNAc@9=11;HexNAc@14=9;HexNAc@12|13	0	Z20200203-23_FTMSms2ethcd	82.3	12673
A5YKK6	CNOT1	CCR4-NOT transcription complex subunit 1	22.7	4.4e-07	2674.33	892.114	3	1.4	1030	K	APLAGQVSTMVTTSTTTTVAK	T	APLAGQVSTMVT(HexNAc)T(HexNAc)S(HexNAc)TTTTVAK	HexNAc@1043=9;HexNAc&HexNAc@(1041&1042)||HexNAc2@1041|1042	HexNAc@14=9;HexNAc&HexNAc@(12&13)||HexNAc2@12|13	0	Z20200203-26_FTMSms2ethcd	85.55	13528	3 HexNAcs	Changed peptide column to reflect 3 HexNAcs
A5YKK6	CNOT1	CCR4-NOT transcription complex subunit 1	32.7	7.6e-10	2690.31	897.443	3	-1.1	1030	K	APLAGQVSTMVTTSTTTTVAK	T	APLAGQVS(HexNAc)TM(Oxidation)VT(HexNAc)T(HexNAc)STTTTVAK	Oxidation@1039;HexNAc&HexNAc&HexNAc@((1037&1041&1042)|(1038&1041&1042))||HexNAc&HexNAc2@((1037&(1041|1042))|(1038&(1041|1042)))	Oxidation@10;HexNAc&HexNAc&HexNAc@((8&12&13)|(9&12&13))||HexNAc&HexNAc2@((8&(12|13))|(9&(12|13)))	0	Z20200203-19_FTMSms2ethcd	75	11940	3 HexNAcs	Changed peptide column to reflect 3 HexNAcs
A5YKK6	CNOT1	CCR4-NOT transcription complex subunit 1	48.9	1.4e-12	2690.32	897.443	3	-0.56	1030	K	APLAGQVSTMVTTSTTTTVAK	T	APLAGQVSTM(Oxidation)VT(HexNAc)T(HexNAc)S(HexNAc)TTTTVAK	Oxidation@1039;HexNAc@1041=9;HexNAc@1042=9;HexNAc@1043=9	Oxidation@10;HexNAc@12=9;HexNAc@13=9;HexNAc@14=9	0	Z20200203-25_FTMSms2ethcd	74.033	11431
A5YKK6	CNOT1	CCR4-NOT transcription complex subunit 1	42.3	3e-10	2690.32	897.444	3	-0.43	1030	K	APLAGQVSTMVTTSTTTTVAK	T	APLAGQVST(HexNAc)M(Oxidation)VTT(HexNAc)S(HexNAc)TTTTVAK	HexNAc@1038=8;Oxidation@1039;HexNAc@1042=8;HexNAc@1043=8	HexNAc@9=8;Oxidation@10;HexNAc@13=8;HexNAc@14=8	0	Z20200203-22_FTMSms2ethcd	73.8	11175
A5YKK6	CNOT1	CCR4-NOT transcription complex subunit 1	36.9	2e-09	2690.32	897.445	3	0.6	1030	K	APLAGQVSTMVTTSTTTTVAK	T	APLAGQVSTM(Oxidation)VT(HexNAc)TS(HexNAc)TTT(HexNAc)TVAK	Oxidation@1039;HexNAc&HexNAc&HexNAc@((1041&(1042&(1046|1047))|(1043&(1046|1047)))|(1042&1043&(1046|1047)))||HexNAc&HexNAc2@((1046&(1041|1042))|(1047&(1041|1042)))	Oxidation@10;HexNAc&HexNAc&HexNAc@((12&(13&(17|18))|(14&(17|18)))|(13&14&(17|18)))||HexNAc&HexNAc2@((17&(12|13))|(18&(12|13)))	0	Z20200203-26_FTMSms2ethcd	75.617	11783
A5YKK6	CNOT1	CCR4-NOT transcription complex subunit 1	41.5	4.2e-13	2690.32	897.445	3	0.8	1030	K	APLAGQVSTMVTTSTTTTVAK	T	APLAGQVST(HexNAc)M(Oxidation)VT(HexNAc)T(HexNAc)STTTTVAK	HexNAc@1038=10;Oxidation@1039;HexNAc@1041=10;HexNAc@1042=10	HexNAc@9=10;Oxidation@10;HexNAc@12=10;HexNAc@13=10	0	Z20200203-23_FTMSms2ethcd	73.233	11175
A5YKK6	CNOT1	CCR4-NOT transcription complex subunit 1	43.5	1.6e-11	2690.32	897.445	3	1.3	1030	K	APLAGQVSTMVTTSTTTTVAK	T	APLAGQVSTM(Oxidation)VT(HexNAc)T(HexNAc)ST(HexNAc)TTTVAK	Oxidation@1039;HexNAc@1041=9;HexNAc@1042=9;HexNAc@1044|1045|1046|1047	Oxidation@10;HexNAc@12=9;HexNAc@13=9;HexNAc@15|16|17|18	0	Z20200203-25_FTMSms2ethcd	75.05	11580
A5YKK6	CNOT1	CCR4-NOT transcription complex subunit 1	41.8	1e-10	2877.4	959.804	3	-1.1	1030	K	APLAGQVSTMVTTSTTTTVAK	T	APLAGQVST(HexNAc)MVTT(HexNAc)S(HexNAc)TT(HexNAc)TTVAK	HexNAc@1038=9;HexNAc@1042=9;HexNAc&HexNAc@((1043&(1045|1046|1047))|(1046&1047))||HexNAc2@1046|1047	HexNAc@9=9;HexNAc@13=9;HexNAc&HexNAc@((14&(16|17|18))|(17&18))||HexNAc2@17|18	0	Z20200203-22_FTMSms2ethcd	77.183	11707	4 HexNAcs	Changed peptide column to reflect 4 HexNAcs
A5YKK6	CNOT1	CCR4-NOT transcription complex subunit 1	39.8	1e-09	2877.4	959.805	3	-0.56	1030	K	APLAGQVSTMVTTSTTTTVAK	T	APLAGQVSTMVT(HexNAc)T(HexNAc)STTT(HexNAc)T(HexNAc)VAK	HexNAc@1041=8;HexNAc@1042=8;HexNAc&HexNAc@(1046&1047)||HexNAc2@1046|1047	HexNAc@12=8;HexNAc@13=8;HexNAc&HexNAc@(17&18)||HexNAc2@17|18	0	Z20200203-23_FTMSms2ethcd	80.167	12309	4 HexNAcs	Changed peptide column to reflect 4 HexNAcs
A5YKK6	CNOT1	CCR4-NOT transcription complex subunit 1	46	1.2e-10	2877.4	959.805	3	-0.5	1030	K	APLAGQVSTMVTTSTTTTVAK	T	APLAGQVS(HexNAc)T(HexNAc)MVTT(HexNAc)S(HexNAc)TTTTVAK	HexNAc@1037=8;HexNAc@1038=8;HexNAc@1042=8;HexNAc@1043|1044|1045	HexNAc@8=8;HexNAc@9=8;HexNAc@13=8;HexNAc@14|15|16	0	Z20200203-21_FTMSms2ethcd	78.383	12033
A5YKK6	CNOT1	CCR4-NOT transcription complex subunit 1	33.2	6.9e-11	2877.4	959.805	3	-0.18	1030	K	APLAGQVSTMVTTSTTTTVAK	T	APLAGQVS(HexNAc)T(HexNAc)MVT(HexNAc)T(HexNAc)STTTTVAK	HexNAc@1037=11;HexNAc@1038=11;HexNAc&HexNAc@(1041&1042)||HexNAc2@1041|1042	HexNAc@8=11;HexNAc@9=11;HexNAc&HexNAc@(12&13)||HexNAc2@12|13	0	Z20200203-19_FTMSms2ethcd	77.883	12441	4 HexNAcs	Changed peptide column to reflect 4 HexNAcs
A5YKK6	CNOT1	CCR4-NOT transcription complex subunit 1	26	3.4e-10	2877.4	959.805	3	-0.11	1030	K	APLAGQVSTMVTTSTTTTVAK	T	APLAGQVST(HexNAc)MVT(HexNAc)T(HexNAc)S(HexNAc)TTTTVAK	HexNAc@1038=13;HexNAc@1043=8;HexNAc&HexNAc@(1041&1042)||HexNAc2@1041|1042	HexNAc@9=13;HexNAc@14=8;HexNAc&HexNAc@(12&13)||HexNAc2@12|13	0	Z20200203-19_FTMSms2ethcd	78.45	12532	4 HexNAcs	Changed peptide column to reflect 4 HexNAcs
A5YKK6	CNOT1	CCR4-NOT transcription complex subunit 1	42.9	4e-12	2877.4	959.806	3	0.21	1030	K	APLAGQVSTMVTTSTTTTVAK	T	APLAGQVSTMVT(HexNAc)T(HexNAc)S(HexNAc)TTT(HexNAc)TVAK	HexNAc@1041=10;HexNAc@1042=10;HexNAc@1043=15;HexNAc@1044|1045|1046|1047	HexNAc@12=10;HexNAc@13=10;HexNAc@14=15;HexNAc@15|16|17|18	0	Z20200203-24_FTMSms2ethcd	81.783	12473
A5YKK6	CNOT1	CCR4-NOT transcription complex subunit 1	22.3	3.4e-07	2877.4	959.806	3	0.46	1030	K	APLAGQVSTMVTTSTTTTVAK	T	APLAGQVSTMVT(HexNAc)T(HexNAc)S(HexNAc)TTT(HexNAc)TVAK	HexNAc&HexNAc&HexNAc&HexNAc@(1041&1042&1043&(1046|1047))||HexNAc&HexNAc&HexNAc2@((1041&(1046&(1042|1043))|(1047&(1042|1043)))|(1042&(1046&(1041|1043))|(1047&(1041|1043)))|(1043&(1046&(1041|1042))|(1047&(1041|1042))))||HexNAc&HexNAc3@((1046&(1041|1042|1043))|(1047&(1041|1042|1043)))	HexNAc&HexNAc&HexNAc&HexNAc@(12&13&14&(17|18))||HexNAc&HexNAc&HexNAc2@((12&(17&(13|14))|(18&(13|14)))|(13&(17&(12|14))|(18&(12|14)))|(14&(17&(12|13))|(18&(12|13))))||HexNAc&HexNAc3@((17&(12|13|14))|(18&(12|13|14)))	0	Z20200203-25_FTMSms2ethcd	82.317	12789	4 HexNAcs	Changed peptide column to reflect 4 HexNAcs
A5YKK6	CNOT1	CCR4-NOT transcription complex subunit 1	34	6.2e-08	2877.4	959.806	3	0.65	1030	K	APLAGQVSTMVTTSTTTTVAK	T	APLAGQVST(HexNAc)MVT(HexNAc)TSTTT(HexNAc)T(HexNAc)VAK	HexNAc@1038=9;HexNAc@1041=9;HexNAc@1047=6;HexNAc@1042|1046	HexNAc@9=9;HexNAc@12=9;HexNAc@18=6;HexNAc@13|17	0	Z20200203-21_FTMSms2ethcd	75.567	11579
A5YKK6	CNOT1	CCR4-NOT transcription complex subunit 1	48.6	9.1e-11	2877.41	959.807	3	1.2	1030	K	APLAGQVSTMVTTSTTTTVAK	T	APLAGQVST(HexNAc)MVT(HexNAc)T(HexNAc)S(HexNAc)TTTTVAK	HexNAc@1038=8;HexNAc@1041=13;HexNAc@1042=8;HexNAc@1043=8	HexNAc@9=8;HexNAc@12=13;HexNAc@13=8;HexNAc@14=8	0	Z20200203-22_FTMSms2ethcd	75.417	11424
A5YKK6	CNOT1	CCR4-NOT transcription complex subunit 1	48.3	1e-11	2877.41	959.807	3	1.1	1030	K	APLAGQVSTMVTTSTTTTVAK	T	APLAGQVST(HexNAc)MVT(HexNAc)T(HexNAc)ST(HexNAc)TTTVAK	HexNAc@1041=15;HexNAc@1042=7;HexNAc&HexNAc@((1037&(1044|1045))|(1038&(1043|1044|1045|1046|1047)))	HexNAc@12=15;HexNAc@13=7;HexNAc&HexNAc@((8&(15|16))|(9&(14|15|16|17|18)))	0	Z20200203-22_FTMSms2ethcd	74.833	11336
A5YKK6	CNOT1	CCR4-NOT transcription complex subunit 1	45.8	2.5e-07	1595.86	532.625	3	-1.1	1051	K	TVTVTRPTGVSFK	K	T(HexNAc)VTVTRPTGVSFK	HexNAc@1051=14	HexNAc@1=14	0	Z20200203-08_FTMSms2ethcd	51.05	7914
A6NF01	POM121B	Putative nuclear envelope pore membrane protein POM 121B	39.6	1.6e-09	5038.57	1260.4	4	1.2	139	K	SDAASNSVTETPPITQPSFTFTLPAAAPASPPTSLLAPSTNPLLESLK	K	SDAASNSVTET(HexNAc)PPITQPSFTFTLPAAAPASPPTSLLAPSTNPLLESLK	HexNAc@149=6	HexNAc@11=6	0	Z20200203-07_FTMSms2ethcd	192.333	30395
A6NF01	POM121B	Putative nuclear envelope pore membrane protein POM 121B	49.2	3.4e-12	2838.35	946.79	3	0.43	188	K	MQTPPSLPPCPESAGAATTEALSPPK	T	MQTPPSLPPC(Carbamidomethyl)PESAGAAT(HexNAc)TEALSPPK	HexNAc@205|206	HexNAc@18|19	0	Z20200203-16_FTMSms2ethcd	108.267	16456
A6NF01	POM121B	Putative nuclear envelope pore membrane protein POM 121B	45.2	4.9e-08	3851.88	963.726	4	-0.18	286	K	QSFLFGTQNTSPSSPAAPAASSASPMFKPIFTAPPK	S	Q(Gln->pyro-Glu)SFLFGTQNTSPSSPAAPAAS(HexNAc)SASPMFKPIFTAPPK	Gln->pyro-Glu@286;HexNAc@306|307	Gln->pyro-Glu@1;HexNAc@21|22	0	Z20200203-25_FTMSms2ethcd	167.917	27130
A6NF01	POM121B	Putative nuclear envelope pore membrane protein POM 121B	58	1.1e-11	3868.9	967.981	4	-1.6	286	K	QSFLFGTQNTSPSSPAAPAASSASPMFKPIFTAPPK	S	QSFLFGTQNTSPSSPAAPAAS(HexNAc)SASPMFKPIFTAPPK	HexNAc@306|307	HexNAc@21|22	0	Z20200203-24_FTMSms2ethcd	142.883	22731
A8CG34	POM121C	Nuclear envelope pore membrane protein POM 121C	52.1	2.1e-11	5030.52	1258.39	4	-0.11	532	K	SDAASNSVTETPPTTQPSFTFTLPAAATASPPTSLLAPSTNPLLESLK	K	SDAASNSVTET(HexNAc)PPTTQPSFTFTLPAAATASPPTSLLAPSTNPLLESLK	HexNAc@542|545|546	HexNAc@11|14|15	0	Z20200203-08_FTMSms2ethcd	188.8	30375
A8CG34	POM121C	Nuclear envelope pore membrane protein POM 121C	35.6	2.1e-07	5030.53	1006.91	5	0.98	532	K	SDAASNSVTETPPTTQPSFTFTLPAAATASPPTSLLAPSTNPLLESLK	K	SDAASNSVTETPPTTQPSFTFTLPAAATAS(HexNAc)PPTSLLAPSTNPLLESLK	HexNAc@561|564|565	HexNAc@30|33|34	0	Z20200203-07_FTMSms2ethcd	188.75	29837
A8CG34	POM121C	Nuclear envelope pore membrane protein POM 121C	55.1	1.7e-11	5233.61	1309.16	4	1.6	532	K	SDAASNSVTETPPTTQPSFTFTLPAAATASPPTSLLAPSTNPLLESLK	K	SDAASNSVTET(HexNAc)PPTTQPS(HexNAc)FTFTLPAAATASPPTSLLAPSTNPLLESLK	HexNAc&HexNAc@((542&(549|551|553|559))|(545&(549|551|553))|(546&(549|551|553)))	HexNAc&HexNAc@((11&(18|20|22|28))|(14&(18|20|22))|(15&(18|20|22)))	0	Z20200203-06_FTMSms2ethcd	184.8	28594
A8CG34	POM121C	Nuclear envelope pore membrane protein POM 121C	49	3.6e-12	5233.63	1309.16	4	4	532	K	SDAASNSVTETPPTTQPSFTFTLPAAATASPPTSLLAPSTNPLLESLK	K	SDAASNSVTET(HexNAc)PPTTQPSFT(HexNAc)FTLPAAATASPPTSLLAPSTNPLLESLK	HexNAc@542=6;HexNAc@549|551|553	HexNAc@11=6;HexNAc@18|20|22	0	Z20200203-07_FTMSms2ethcd	183.583	29038
A8CG34	POM121C	Nuclear envelope pore membrane protein POM 121C	49.2	3.4e-12	2838.35	946.79	3	0.43	581	K	MQTPPSLPPCPESAGAATTEALSPPK	T	MQTPPSLPPC(Carbamidomethyl)PESAGAAT(HexNAc)TEALSPPK	HexNAc@598|599	HexNAc@18|19	0	Z20200203-16_FTMSms2ethcd	108.267	16456
A8CG34	POM121C	Nuclear envelope pore membrane protein POM 121C	75.2	1.8e-17	2563.32	855.111	3	-2	655	K	APPTLQAETATKPQATSAPSPAPK	Q	APPTLQAETATKPQATS(HexNAc)APSPAPK	HexNAc@670|671	HexNAc@16|17	0	Z20200203-17_FTMSms2ethcd	62.333	9508
A8CG34	POM121C	Nuclear envelope pore membrane protein POM 121C	76.5	8.8e-18	2563.33	855.114	3	0.55	655	K	APPTLQAETATKPQATSAPSPAPK	Q	APPTLQAETATKPQAT(HexNAc)SAPSPAPK	HexNAc@670=10	HexNAc@16=10	0	Z20200203-17_FTMSms2ethcd	63.883	9756
A8CG34	POM121C	Nuclear envelope pore membrane protein POM 121C	53.1	2.8e-12	2563.33	855.114	3	0.55	655	K	APPTLQAETATKPQATSAPSPAPK	Q	APPTLQAETAT(HexNAc)KPQATSAPSPAPK	HexNAc@663|665	HexNAc@9|11	0	Z20200203-16_FTMSms2ethcd	58.7	8554
A8CG34	POM121C	Nuclear envelope pore membrane protein POM 121C	60.9	6.8e-13	2766.4	692.356	4	-1	655	K	APPTLQAETATKPQATSAPSPAPK	Q	APPTLQAETATKPQAT(HexNAc)S(HexNAc)APSPAPK	HexNAc&HexNAc@(670&671)||HexNAc2@670|671	HexNAc&HexNAc@(16&17)||HexNAc2@16|17	0	Z20200203-16_FTMSms2ethcd	56.967	8286	2 HexNAcs	changed peptide column to two hexnacs rather than hexnac2
A8CG34	POM121C	Nuclear envelope pore membrane protein POM 121C	66.2	2.6e-13	2766.4	922.806	3	-0.49	655	K	APPTLQAETATKPQATSAPSPAPK	Q	APPTLQAETATKPQAT(HexNAc)S(HexNAc)APSPAPK	HexNAc@670=7;HexNAc@671=7	HexNAc@16=7;HexNAc@17=7	0	Z20200203-17_FTMSms2ethcd	62.15	9477
A8CG34	POM121C	Nuclear envelope pore membrane protein POM 121C	59	7.6e-12	2766.41	692.357	4	0.21	655	K	APPTLQAETATKPQATSAPSPAPK	Q	APPTLQAETATKPQAT(HexNAc)S(HexNAc)APSPAPK	HexNAc&HexNAc@(670&671)||HexNAc2@670|671	HexNAc&HexNAc@(16&17)||HexNAc2@16|17	0	Z20200203-16_FTMSms2ethcd	57.567	8379	2 HexNAcs	changed peptide column to two hexnacs rather than hexnac2
A8CG34	POM121C	Nuclear envelope pore membrane protein POM 121C	30.1	2.4e-08	2969.48	990.5	3	0.33	655	K	APPTLQAETATKPQATSAPSPAPK	Q	APPTLQAETAT(HexNAc)KPQAT(HexNAc)S(HexNAc)APSPAPK	HexNAc@665=20;HexNAc&HexNAc@(670&671)||HexNAc2@670|671	HexNAc@11=20;HexNAc&HexNAc@(16&17)||HexNAc2@16|17	0	Z20200203-15_FTMSms2ethcd	52.6	7638	3 HexNAcs	Changed peptide column to reflect 3 HexNAcs
A8CG34	POM121C	Nuclear envelope pore membrane protein POM 121C	45.2	4.9e-08	3851.88	963.726	4	-0.18	679	K	QSFLFGTQNTSPSSPAAPAASSASPMFKPIFTAPPK	S	Q(Gln->pyro-Glu)SFLFGTQNTSPSSPAAPAAS(HexNAc)SASPMFKPIFTAPPK	Gln->pyro-Glu@679;HexNAc@699|700	Gln->pyro-Glu@1;HexNAc@21|22	0	Z20200203-25_FTMSms2ethcd	167.917	27130
A8CG34	POM121C	Nuclear envelope pore membrane protein POM 121C	58	1.1e-11	3868.9	967.981	4	-1.6	679	K	QSFLFGTQNTSPSSPAAPAASSASPMFKPIFTAPPK	S	QSFLFGTQNTSPSSPAAPAAS(HexNAc)SASPMFKPIFTAPPK	HexNAc@699|700	HexNAc@21|22	0	Z20200203-24_FTMSms2ethcd	142.883	22731
B2RTY4	MYO9A	Unconventional myosin-IXa	58.1	9.5e-11	2199.03	733.683	3	-0.15	1393	K	EMVVCSSESITCKPQLK	D	EMVVC(Carbamidomethyl)S(HexNAc)SESITC(Carbamidomethyl)KPQLK	HexNAc@1398=10	HexNAc@6=10	0	Z20200203-15_FTMSms2ethcd	66.633	9851
O00268	TAF4	Transcription initiation factor TFIID subunit 4	41.4	9.1e-09	2029.02	677.011	3	0.11	526	K	QVSQAQTTVQPSATLQR	S	Q(Gln->pyro-Glu)VS(HexNAc)QAQTTVQPSATLQR	Gln->pyro-Glu@526;HexNAc@528=27	Gln->pyro-Glu@1;HexNAc@3=27	0	Z20200203-18_FTMSms2ethcd	93.267	14923
O00268	TAF4	Transcription initiation factor TFIID subunit 4	58.4	1.3e-09	2046.04	682.686	3	-0.93	526	K	QVSQAQTTVQPSATLQR	S	QVS(HexNAc)QAQTTVQPSATLQR	HexNAc@528=44	HexNAc@3=44	0	Z20200203-18_FTMSms2ethcd	61.8	9291
O00268	TAF4	Transcription initiation factor TFIID subunit 4	75.2	5.4e-13	2199.03	733.683	3	0.085	575	R	TVPGATTTSSAATETMENVK	K	T(HexNAc)VPGATTTSSAATETMENVK	HexNAc@575=36	HexNAc@1=36	0	Z20200203-08_FTMSms2ethcd	68.917	11075
O00268	TAF4	Transcription initiation factor TFIID subunit 4	68.9	6.7e-12	2327.13	776.381	3	0.38	575	R	TVPGATTTSSAATETMENVKK	C	T(HexNAc)VPGATTTSSAATETMENVKK	HexNAc@575=46	HexNAc@1=46	1	Z20200203-12_FTMSms2ethcd	61.4	9756
O00268	TAF4	Transcription initiation factor TFIID subunit 4	35.6	6.4e-06	4265.16	1067.04	4	0.04	666	R	QLTPDSAAFIQQSQQQPPPPTSQATTALTAVVLSSSVQR	T	Q(Gln->pyro-Glu)LTPDSAAFIQQSQQQPPPPT(HexNAc)SQATTALTAVVLSSSVQR	Gln->pyro-Glu@666;HexNAc@671|678|686|687|690|691|694	Gln->pyro-Glu@1;HexNAc@6|13|21|22|25|26|29	0	Z20200203-05_FTMSms2ethcd	171.417	26702
O00268	TAF4	Transcription initiation factor TFIID subunit 4	45.6	4.3e-09	4282.2	1071.31	4	3.4	666	R	QLTPDSAAFIQQSQQQPPPPTSQATTALTAVVLSSSVQR	T	QLTPDSAAFIQQSQQQPPPPTS(HexNAc)QATTALTAVVLSSSVQR	HexNAc@686|687|690|691|694	HexNAc@21|22|25|26|29	0	Z20200203-04_FTMSms2ethcd	143.183	22233
O00268	TAF4	Transcription initiation factor TFIID subunit 4	40.8	3e-08	4468.24	1117.81	4	-0.019	666	R	QLTPDSAAFIQQSQQQPPPPTSQATTALTAVVLSSSVQR	T	Q(Gln->pyro-Glu)LTPDSAAFIQQSQQQPPPPTSQATT(HexNAc)ALT(HexNAc)AVVLSSSVQR	Gln->pyro-Glu@666;HexNAc&HexNAc@(691&694)||HexNAc2@691|694	Gln->pyro-Glu@1;HexNAc&HexNAc@(26&29)||HexNAc2@26|29	0	Z20200203-03_FTMSms2ethcd	162.75	25247
O00268	TAF4	Transcription initiation factor TFIID subunit 4	55.4	5.7e-12	4485.27	1122.07	4	2.4	666	R	QLTPDSAAFIQQSQQQPPPPTSQATTALTAVVLSSSVQR	T	QLTPDSAAFIQQSQQQPPPPT(HexNAc)S(HexNAc)QATTALTAVVLSSSVQR	HexNAc&HexNAc@((686&(687|690|691|694))|(687&(690|691|694))|(690&(691|694))|(691&694))||HexNAc2@686|687|690|691|694	HexNAc&HexNAc@((21&(22|25|26|29))|(22&(25|26|29))|(25&(26|29))|(26&29))||HexNAc2@21|22|25|26|29	0	Z20200203-04_FTMSms2ethcd	139.767	21663	2 HexNAcs	Changed peptide column to reflect 2 HexNAcs
O00268	TAF4	Transcription initiation factor TFIID subunit 4	28	9.9e-06	4671.31	1168.58	4	-1.4	666	R	QLTPDSAAFIQQSQQQPPPPTSQATTALTAVVLSSSVQR	T	Q(Gln->pyro-Glu)LTPDSAAFIQQSQQQPPPPT(HexNAc)S(HexNAc)QAT(HexNAc)TALTAVVLSSSVQR	Gln->pyro-Glu@666;HexNAc&HexNAc&HexNAc@((686&(687&(690|691|694))|(690&(691|694))|(691&694))|(687&(690&(691|694))|(691&694))|(690&691&694))||HexNAc&HexNAc2@((686&(687|690|691|694))|(687&(686|690|691|694))|(690&(686|687|691|694))|(691&(686|687|690|694))|(694&(686|687|690|691)))||HexNAc3@686|687|690|691|694	Gln->pyro-Glu@1;HexNAc&HexNAc&HexNAc@((21&(22&(25|26|29))|(25&(26|29))|(26&29))|(22&(25&(26|29))|(26&29))|(25&26&29))||HexNAc&HexNAc2@((21&(22|25|26|29))|(22&(21|25|26|29))|(25&(21|22|26|29))|(26&(21|22|25|29))|(29&(21|22|25|26)))||HexNAc3@21|22|25|26|29	0	Z20200203-04_FTMSms2ethcd	159.35	24675	3 HexNAcs	Changed peptide column to reflect 3 HexNAcs
O00268	TAF4	Transcription initiation factor TFIID subunit 4	57.3	4e-11	4688.35	1172.84	4	2.3	666	R	QLTPDSAAFIQQSQQQPPPPTSQATTALTAVVLSSSVQR	T	QLTPDSAAFIQQSQQQPPPPTSQAT(HexNAc)T(HexNAc)ALT(HexNAc)AVVLSSSVQR	HexNAc&HexNAc&HexNAc@(690&691&694)||HexNAc&HexNAc2@((690&(691|694))|(691&(690|694))|(694&(690|691)))||HexNAc3@690|691|694	HexNAc&HexNAc&HexNAc@(25&26&29)||HexNAc&HexNAc2@((25&(26|29))|(26&(25|29))|(29&(25|26)))||HexNAc3@25|26|29	0	Z20200203-02_FTMSms2ethcd	135	20818	3 HexNAcs	Changed peptide column to reflect 3 HexNAcs
O00268	TAF4	Transcription initiation factor TFIID subunit 4	58.6	6.7e-12	2767.51	923.174	3	-0.53	709	K	TAATVTSALQPPVLSLTQPTQVGVGK	Q	TAATVT(HexNAc)SALQPPVLSLTQPTQVGVGK	HexNAc@714=7	HexNAc@6=7	0	Z20200203-10_FTMSms2ethcd	133	22141
O00468	AGRN	Agrin	40	2.1e-11	2341.99	781.335	3	0.18	1840	R	EAAYVCLCPGGFSGPHCEK	G	EAAYVC(Carbamidomethyl)LC(Carbamidomethyl)PGGFS(HexNAc)GPHC(Carbamidomethyl)EK	HexNAc@1852	HexNAc@13	0	Z20200203-17_FTMSms2ethcd	87.717	13978	Extracellular O-GlcNAc
O00548	DLL1	Delta-like protein 1	36.3	1.1e-11	2105.85	702.623	3	-0.36	460	R	DGVNDFSCTCPPGYTGR	N	DGVNDFSC(Carbamidomethyl)TC(Carbamidomethyl)PPGYT(HexNAc)GR	HexNAc@474=34	HexNAc@15=34	0	Z20200203-09_FTMSms2ethcd	81.283	13296	This should be extracellular, but the spectra looks good
O14497	ARID1A	AT-rich interactive domain-containing protein 1A	88.1	1.1e-14	3296.52	824.886	4	-1.5	236	R	GGTPGSGAAAAAGSKPPPSSSASASSSSSSFAQQR	F	GGTPGSGAAAAAGSKPPPSS(HexNAc)SASASSSSSSFAQQR	HexNAc@255|256	HexNAc@20|21	0	Z20200203-25_FTMSms2ethcd	54.1	8134
O14497	ARID1A	AT-rich interactive domain-containing protein 1A	85	1.7e-12	3296.52	824.887	4	-0.48	236	R	GGTPGSGAAAAAGSKPPPSSSASASSSSSSFAQQR	F	GGTPGSGAAAAAGSKPPPS(HexNAc)SSASASSSSSSFAQQR	HexNAc@249|254|255|256|258|260|261|262|263	HexNAc@14|19|20|21|23|25|26|27|28	0	Z20200203-22_FTMSms2ethcd	52.15	7655
O14497	ARID1A	AT-rich interactive domain-containing protein 1A	81.9	7.1e-14	3296.53	824.888	4	1.1	236	R	GGTPGSGAAAAAGSKPPPSSSASASSSSSSFAQQR	F	GGTPGSGAAAAAGSKPPPSSSASASS(HexNAc)SSSSFAQQR	HexNAc@255|256|258|260|261	HexNAc@20|21|23|25|26	0	Z20200203-25_FTMSms2ethcd	55.35	8342
O14497	ARID1A	AT-rich interactive domain-containing protein 1A	92.5	3.1e-13	3296.53	824.888	4	1.3	236	R	GGTPGSGAAAAAGSKPPPSSSASASSSSSSFAQQR	F	GGTPGSGAAAAAGSKPPPSSS(HexNAc)ASASSSSSSFAQQR	HexNAc@255|256	HexNAc@20|21	0	Z20200203-23_FTMSms2ethcd	54.95	8243
O14497	ARID1A	AT-rich interactive domain-containing protein 1A	37.6	3.7e-06	3499.6	875.656	4	-0.95	236	R	GGTPGSGAAAAAGSKPPPSSSASASSSSSSFAQQR	F	GGTPGSGAAAAAGSKPPPS(HexNAc)S(HexNAc)SASASSSSSSFAQQR	HexNAc&HexNAc@((254&(255|256|258|260|261|262|263))|(255&(256|258|260|261|262|263))|(256&(258|260|261|262|263))|(258&(260|261|262|263))|(260&(261|262|263))|(261&(262|263))|(262&263))||HexNAc2@254|255|256|258|260|261|262|263	HexNAc&HexNAc@((19&(20|21|23|25|26|27|28))|(20&(21|23|25|26|27|28))|(21&(23|25|26|27|28))|(23&(25|26|27|28))|(25&(26|27|28))|(26&(27|28))|(27&28))||HexNAc2@19|20|21|23|25|26|27|28	0	Z20200203-23_FTMSms2ethcd	53.55	8021	2 HexNAcs	Changed peptide column to 2 HexNAcs
O14497	ARID1A	AT-rich interactive domain-containing protein 1A	78.3	9.8e-13	3499.61	875.657	4	0.23	236	R	GGTPGSGAAAAAGSKPPPSSSASASSSSSSFAQQR	F	GGTPGSGAAAAAGSKPPPS(HexNAc)SS(HexNAc)ASASSSSSSFAQQR	HexNAc&HexNAc@((254&(256|258|260|261))|(255&(256|258|260|261)))	HexNAc&HexNAc@((19&(21|23|25|26))|(20&(21|23|25|26)))	0	Z20200203-23_FTMSms2ethcd	52.95	7927
O14497	ARID1A	AT-rich interactive domain-containing protein 1A	72.5	8.5e-11	3499.61	875.657	4	0.58	236	R	GGTPGSGAAAAAGSKPPPSSSASASSSSSSFAQQR	F	GGTPGSGAAAAAGSKPPPSS(HexNAc)S(HexNAc)ASASSSSSSFAQQR	HexNAc&HexNAc@((254&(256|258|260|261))|(255&(256|258|260|261|262|263))|(256&(258|260|261))|(258&(260|261))|(260&261))||HexNAc2@255|256|258|260|261	HexNAc&HexNAc@((19&(21|23|25|26))|(20&(21|23|25|26|27|28))|(21&(23|25|26))|(23&(25|26))|(25&26))||HexNAc2@20|21|23|25|26	0	Z20200203-22_FTMSms2ethcd	49.7	7258
O14497	ARID1A	AT-rich interactive domain-containing protein 1A	40.6	1.1e-05	3499.61	1167.21	3	1.1	236	R	GGTPGSGAAAAAGSKPPPSSSASASSSSSSFAQQR	F	GGTPGSGAAAAAGSKPPPS(HexNAc)S(HexNAc)SASASSSSSSFAQQR	HexNAc&HexNAc@((255&(256|258))|(256&258))||HexNAc2@255|256|258	HexNAc&HexNAc@((20&(21|23))|(21&23))||HexNAc2@20|21|23	0	Z20200203-23_FTMSms2ethcd	53.183	7962	2 HexNAcs	Changed peptide column to 2 HexNAcs
O14497	ARID1A	AT-rich interactive domain-containing protein 1A	52.4	1.2e-13	2245.05	749.023	3	-0.16	756	R	NPQMPQYSSPQPGSALSPR	Q	NPQMPQYS(HexNAc)SPQPGSALSPR	HexNAc@763=16	HexNAc@8=16	0	Z20200203-23_FTMSms2ethcd	88.9	13703
O14607	UTY	Histone demethylase UTY	58.7	6.8e-16	2445.18	815.733	3	-0.42	469	R	TTGIHNGAITDSSLPTNSVSNR	Q	TTGIHNGAITDSSLPTNS(HexNAc)VSNR	HexNAc@486=13	HexNAc@18=13	0	Z20200203-17_FTMSms2ethcd	68.45	10501
O14607	UTY	Histone demethylase UTY	57.7	6.6e-11	2445.19	815.733	3	0.18	469	R	TTGIHNGAITDSSLPTNSVSNR	Q	T(HexNAc)TGIHNGAITDSSLPTNSVSNR	HexNAc@469|470	HexNAc@1|2	0	Z20200203-17_FTMSms2ethcd	70.017	10768
O14964	HGS	Hepatocyte growth factor-regulated tyrosine kinase substrate	59.3	6.1e-12	3914.85	1305.62	3	0.079	292	K	AEPMPSASSAPPASSLYSSPVNSSAPLAEDIDPELAR	Y	AEPMPSAS(HexNAc)SAPPASSLYSSPVNSSAPLAEDIDPELAR	HexNAc@299=7	HexNAc@8=7	0	Z20200203-13_FTMSms2ethcd	145.5	24830
O14964	HGS	Hepatocyte growth factor-regulated tyrosine kinase substrate	65.3	2e-15	3914.85	979.469	4	0.99	292	K	AEPMPSASSAPPASSLYSSPVNSSAPLAEDIDPELAR	Y	AEPMPSASS(HexNAc)APPASSLYSSPVNSSAPLAEDIDPELAR	HexNAc@300=8	HexNAc@9=8	0	Z20200203-11_FTMSms2ethcd	143.733	24134
O14964	HGS	Hepatocyte growth factor-regulated tyrosine kinase substrate	62.7	9.5e-13	3930.85	983.469	4	2.3	292	K	AEPMPSASSAPPASSLYSSPVNSSAPLAEDIDPELAR	Y	AEPM(Oxidation)PSAS(HexNAc)SAPPASSLYSSPVNSSAPLAEDIDPELAR	Oxidation@295;HexNAc@297|299|300	Oxidation@4;HexNAc@6|8|9	0	Z20200203-12_FTMSms2ethcd	139.583	23984
O14974	PPP1R12A	Protein phosphatase 1 regulatory subunit 12A	19.1	7.4e-07	3985.06	1329.03	3	-0.17	374	K	TKPLASVTNANTSSTQAAPVAVTTPTVSSGQATPTSPIK	K	TKPLAS(HexNAc)VTNANTSSTQAAPVAVTTPTVSSGQATPTSPIK	HexNAc@379|381	HexNAc@6|8	0	Z20200203-04_FTMSms2ethcd	89.883	13699
O14974	PPP1R12A	Protein phosphatase 1 regulatory subunit 12A	73.8	6.7e-18	3985.07	997.022	4	1.1	374	K	TKPLASVTNANTSSTQAAPVAVTTPTVSSGQATPTSPIK	K	TKPLASVT(HexNAc)NANTSSTQAAPVAVTTPTVSSGQATPTSPIK	HexNAc@381=8	HexNAc@8=8	0	Z20200203-04_FTMSms2ethcd	90.033	13723
O14974	PPP1R12A	Protein phosphatase 1 regulatory subunit 12A	41.6	6.7e-08	3985.07	665.017	6	1.4	374	K	TKPLASVTNANTSSTQAAPVAVTTPTVSSGQATPTSPIK	K	TKPLASVTNANT(HexNAc)SSTQAAPVAVTTPTVSSGQATPTSPIK	HexNAc@384|385|386	HexNAc@11|12|13	0	Z20200203-04_FTMSms2ethcd	89.75	13678
O14974	PPP1R12A	Protein phosphatase 1 regulatory subunit 12A	70.1	2.1e-13	4113.15	1029.04	4	-0.41	374	K	TKPLASVTNANTSSTQAAPVAVTTPTVSSGQATPTSPIKK	F	TKPLASVT(HexNAc)NANTSSTQAAPVAVTTPTVSSGQATPTSPIKK	HexNAc@381=13	HexNAc@8=13	1	Z20200203-22_FTMSms2ethcd	85.55	13060
O14974	PPP1R12A	Protein phosphatase 1 regulatory subunit 12A	70.6	6.5e-15	4188.15	1047.79	4	2.4	374	K	TKPLASVTNANTSSTQAAPVAVTTPTVSSGQATPTSPIK	K	TKPLASVT(HexNAc)NANTSST(HexNAc)QAAPVAVTTPTVSSGQATPTSPIK	HexNAc@381=7;HexNAc@386|387|388	HexNAc@8=7;HexNAc@13|14|15	0	Z20200203-04_FTMSms2ethcd	88.033	13417
O14974	PPP1R12A	Protein phosphatase 1 regulatory subunit 12A	55.7	1.6e-09	2950.48	984.165	3	-1.8	558	R	RQDDLISSSVPSTTSTPTVTSAAGLQK	S	RQDDLISSSVPSTT(HexNAc)STPTVTSAAGLQK	HexNAc@571|572	HexNAc@14|15	1	Z20200203-22_FTMSms2ethcd	99.55	15334
O14974	PPP1R12A	Protein phosphatase 1 regulatory subunit 12A	65.2	4.2e-13	2950.48	984.165	3	-1.2	558	R	RQDDLISSSVPSTTSTPTVTSAAGLQK	S	RQDDLISSS(HexNAc)VPSTTSTPTVTSAAGLQK	HexNAc@566=7	HexNAc@9=7	1	Z20200203-21_FTMSms2ethcd	95.067	14768
O14974	PPP1R12A	Protein phosphatase 1 regulatory subunit 12A	59.6	2.2e-12	2950.49	984.167	3	-0.0011	558	R	RQDDLISSSVPSTTSTPTVTSAAGLQK	S	RQDDLIS(HexNAc)SSVPSTTSTPTVTSAAGLQK	HexNAc@564=13	HexNAc@7=13	1	Z20200203-21_FTMSms2ethcd	96.6	15029
O14974	PPP1R12A	Protein phosphatase 1 regulatory subunit 12A	66.8	5.2e-13	2950.49	984.168	3	1	558	R	RQDDLISSSVPSTTSTPTVTSAAGLQK	S	RQDDLISSSVPST(HexNAc)TSTPTVTSAAGLQK	HexNAc@570=7	HexNAc@13=7	1	Z20200203-21_FTMSms2ethcd	99.033	15458
O14974	PPP1R12A	Protein phosphatase 1 regulatory subunit 12A	61.2	1.3e-12	3153.56	1051.86	3	-1.8	558	R	RQDDLISSSVPSTTSTPTVTSAAGLQK	S	RQDDLISSSVPST(HexNAc)T(HexNAc)STPTVTSAAGLQK	HexNAc@570=8;HexNAc@571=8	HexNAc@13=8;HexNAc@14=8	1	Z20200203-19_FTMSms2ethcd	99.533	16373
O14974	PPP1R12A	Protein phosphatase 1 regulatory subunit 12A	58	2.4e-08	3153.56	789.145	4	-1.4	558	R	RQDDLISSSVPSTTSTPTVTSAAGLQK	S	RQDDLISSSVPS(HexNAc)T(HexNAc)TSTPTVTSAAGLQK	HexNAc&HexNAc@((569&(570|571))|(570&(571|572|573))|(571&(572|573))|(572&573))||HexNAc2@569|570|571|572	HexNAc&HexNAc@((12&(13|14))|(13&(14|15|16))|(14&(15|16))|(15&16))||HexNAc2@12|13|14|15	1	Z20200203-21_FTMSms2ethcd	96.717	15048	2 HexNAcs	Changed peptide column to reflect 2 HexNAcs
O14974	PPP1R12A	Protein phosphatase 1 regulatory subunit 12A	56.9	1e-11	3153.57	1051.86	3	0.4	558	R	RQDDLISSSVPSTTSTPTVTSAAGLQK	S	RQDDLIS(HexNAc)SSVPSTTSTPTVTS(HexNAc)AAGLQK	HexNAc@564=8;HexNAc@571|573|575|577|578	HexNAc@7=8;HexNAc@14|16|18|20|21	1	Z20200203-21_FTMSms2ethcd	95.983	14918
O14974	PPP1R12A	Protein phosphatase 1 regulatory subunit 12A	65.5	3.4e-14	3153.57	1051.86	3	0.63	558	R	RQDDLISSSVPSTTSTPTVTSAAGLQK	S	RQDDLIS(HexNAc)SSVPST(HexNAc)TSTPTVTSAAGLQK	HexNAc@570=8;HexNAc@564|565	HexNAc@13=8;HexNAc@7|8	1	Z20200203-19_FTMSms2ethcd	97.983	16072
O14974	PPP1R12A	Protein phosphatase 1 regulatory subunit 12A	56	1.2e-11	3153.57	1051.86	3	0.63	558	R	RQDDLISSSVPSTTSTPTVTSAAGLQK	S	RQDDLISSSVPSTTS(HexNAc)TPTVTS(HexNAc)AAGLQK	HexNAc&HexNAc@((570&(575|577|578))|(571&(575|577|578))|(572&(575|577|578)))	HexNAc&HexNAc@((13&(18|20|21))|(14&(18|20|21))|(15&(18|20|21)))	1	Z20200203-21_FTMSms2ethcd	97.833	15244
O14974	PPP1R12A	Protein phosphatase 1 regulatory subunit 12A	63.2	1.3e-12	3153.57	1051.86	3	0.87	558	R	RQDDLISSSVPSTTSTPTVTSAAGLQK	S	RQDDLIS(HexNAc)SS(HexNAc)VPSTTSTPTVTSAAGLQK	HexNAc@564=7;HexNAc@566=7	HexNAc@7=7;HexNAc@9=7	1	Z20200203-18_FTMSms2ethcd	93.9	15042
O14974	PPP1R12A	Protein phosphatase 1 regulatory subunit 12A	61.6	7.6e-13	3153.57	1051.86	3	1.6	558	R	RQDDLISSSVPSTTSTPTVTSAAGLQK	S	RQDDLISSS(HexNAc)VPST(HexNAc)TSTPTVTSAAGLQK	HexNAc@566=7;HexNAc@570=13	HexNAc@9=7;HexNAc@13=13	1	Z20200203-19_FTMSms2ethcd	96.433	15763
O14974	PPP1R12A	Protein phosphatase 1 regulatory subunit 12A	49.1	2.1e-11	3356.64	1119.55	3	-1.4	558	R	RQDDLISSSVPSTTSTPTVTSAAGLQK	S	RQDDLISSS(HexNAc)VPS(HexNAc)T(HexNAc)TSTPTVTSAAGLQK	HexNAc@566=9;HexNAc&HexNAc@(570&571)||HexNAc2@570|571	HexNAc@9=9;HexNAc&HexNAc@(13&14)||HexNAc2@13|14	1	Z20200203-17_FTMSms2ethcd	92.8	14858	3 HexNAcs	Changed peptide column to reflect 3 HexNAcs
O14974	PPP1R12A	Protein phosphatase 1 regulatory subunit 12A	55.1	2.8e-11	3356.64	1119.55	3	-0.62	558	R	RQDDLISSSVPSTTSTPTVTSAAGLQK	S	RQDDLIS(HexNAc)SSVPST(HexNAc)T(HexNAc)STPTVTSAAGLQK	HexNAc@570=8;HexNAc&HexNAc@((564&(571|572))|(565&(571|572))|(566&(571|572)))	HexNAc@13=8;HexNAc&HexNAc@((7&(14|15))|(8&(14|15))|(9&(14|15)))	1	Z20200203-18_FTMSms2ethcd	94.767	15214
O14974	PPP1R12A	Protein phosphatase 1 regulatory subunit 12A	40.6	1.6e-09	3356.64	1119.55	3	-0.071	558	R	RQDDLISSSVPSTTSTPTVTSAAGLQK	S	RQDDLISS(HexNAc)SVPS(HexNAc)T(HexNAc)TSTPTVTSAAGLQK	HexNAc&HexNAc&HexNAc@((565&(570&(571|572|573))|(571&(572|573))|(572&573))|(566&(570&(571|572|573))|(571&(572|573))|(572&573)))||HexNAc&HexNAc2@((565&(570|571|572|573))|(566&(570|571|572|573)))	HexNAc&HexNAc&HexNAc@((8&(13&(14|15|16))|(14&(15|16))|(15&16))|(9&(13&(14|15|16))|(14&(15|16))|(15&16)))||HexNAc&HexNAc2@((8&(13|14|15|16))|(9&(13|14|15|16)))	1	Z20200203-18_FTMSms2ethcd	93.283	14928	3 HexNAcs	Changed peptide column to reflect 3 HexNAcs
O14974	PPP1R12A	Protein phosphatase 1 regulatory subunit 12A	49.9	1.8e-11	3356.65	1119.55	3	1.6	558	R	RQDDLISSSVPSTTSTPTVTSAAGLQK	S	RQDDLIS(HexNAc)SSVPS(HexNAc)T(HexNAc)TSTPTVTSAAGLQK	HexNAc@564=8;HexNAc&HexNAc@((570&(571|572|573))|(571&(572|573))|(572&573))||HexNAc2@570|571|572|573	HexNAc@7=8;HexNAc&HexNAc@((13&(14|15|16))|(14&(15|16))|(15&16))||HexNAc2@13|14|15|16	1	Z20200203-19_FTMSms2ethcd	96.067	15697	3 HexNAcs	Changed peptide column to reflect 3 HexNAcs
O14974	PPP1R12A	Protein phosphatase 1 regulatory subunit 12A	30	3.2e-07	3559.73	1187.25	3	1.6	558	R	RQDDLISSSVPSTTSTPTVTSAAGLQK	S	RQDDLISSSVPS(HexNAc)T(HexNAc)TST(HexNAc)PTVTS(HexNAc)AAGLQK	HexNAc@578=7;HexNAc&HexNAc&HexNAc@((569&(570&(572|573|575|577))|(571&(572|573|575|577))|(572&(573|575|577)))|(570&(571&(572|573|575|577))|(573&(575|577)))|(573&575&577))||HexNAc&HexNAc2@((569&(573|575|577))|(570&(573|575|577))|(571&(573|575|577))|(572&(569|570|571|573|575|577))|(573&(569|570|571|575|577))|(575&(569|570|571|573|577))|(577&(569|570|571|573|575)))||HexNAc3@573|575|577	HexNAc@21=7;HexNAc&HexNAc&HexNAc@((12&(13&(15|16|18|20))|(14&(15|16|18|20))|(15&(16|18|20)))|(13&(14&(15|16|18|20))|(16&(18|20)))|(16&18&20))||HexNAc&HexNAc2@((12&(16|18|20))|(13&(16|18|20))|(14&(16|18|20))|(15&(12|13|14|16|18|20))|(16&(12|13|14|18|20))|(18&(12|13|14|16|20))|(20&(12|13|14|16|18)))||HexNAc3@16|18|20	1	Z20200203-18_FTMSms2ethcd	93.033	14879	4 HexNAcs	Changed peptide column to reflect 4 HexNAcs
O14974	PPP1R12A	Protein phosphatase 1 regulatory subunit 12A	42.9	1.5e-08	2777.35	926.456	3	-1.3	559	R	QDDLISSSVPSTTSTPTVTSAAGLQK	S	Q(Gln->pyro-Glu)DDLISSS(HexNAc)VPSTTSTPTVTSAAGLQK	Gln->pyro-Glu@559;HexNAc@566=7	Gln->pyro-Glu@1;HexNAc@8=7	0	Z20200203-16_FTMSms2ethcd	130.683	20274
O14974	PPP1R12A	Protein phosphatase 1 regulatory subunit 12A	41.4	5e-08	2777.36	926.457	3	-0.27	559	R	QDDLISSSVPSTTSTPTVTSAAGLQK	S	Q(Gln->pyro-Glu)DDLISS(HexNAc)SVPSTTSTPTVTSAAGLQK	Gln->pyro-Glu@559;HexNAc@564|565|566	Gln->pyro-Glu@1;HexNAc@6|7|8	0	Z20200203-17_FTMSms2ethcd	134.8	22575
O14974	PPP1R12A	Protein phosphatase 1 regulatory subunit 12A	34.7	5e-08	2777.36	926.457	3	-0.14	559	R	QDDLISSSVPSTTSTPTVTSAAGLQK	S	Q(Gln->pyro-Glu)DDLISSSVPSTTSTPT(HexNAc)VTSAAGLQK	Gln->pyro-Glu@559;HexNAc@573|575|577|578	Gln->pyro-Glu@1;HexNAc@15|17|19|20	0	Z20200203-19_FTMSms2ethcd	139.75	23762
O14974	PPP1R12A	Protein phosphatase 1 regulatory subunit 12A	41.5	2.8e-09	2777.36	926.458	3	1.3	559	R	QDDLISSSVPSTTSTPTVTSAAGLQK	S	Q(Gln->pyro-Glu)DDLISSSVPSTTST(HexNAc)PTVTSAAGLQK	Gln->pyro-Glu@559;HexNAc@569|570|571|573|575	Gln->pyro-Glu@1;HexNAc@11|12|13|15|17	0	Z20200203-19_FTMSms2ethcd	138.633	23565
O14974	PPP1R12A	Protein phosphatase 1 regulatory subunit 12A	60.1	9.6e-14	2794.38	932.131	3	-1.7	559	R	QDDLISSSVPSTTSTPTVTSAAGLQK	S	QDDLISSSVPST(HexNAc)TSTPTVTSAAGLQK	HexNAc@570=8	HexNAc@12=8	0	Z20200203-18_FTMSms2ethcd	114.833	18832
O14974	PPP1R12A	Protein phosphatase 1 regulatory subunit 12A	62.3	2.6e-13	2794.38	932.132	3	-1.2	559	R	QDDLISSSVPSTTSTPTVTSAAGLQK	S	QDDLISSS(HexNAc)VPSTTSTPTVTSAAGLQK	HexNAc@566=7	HexNAc@8=7	0	Z20200203-16_FTMSms2ethcd	107.667	16356
O14974	PPP1R12A	Protein phosphatase 1 regulatory subunit 12A	27.5	2e-06	2980.43	994.149	3	-1.4	559	R	QDDLISSSVPSTTSTPTVTSAAGLQK	S	Q(Gln->pyro-Glu)DDLISSSVPS(HexNAc)T(HexNAc)TSTPTVTSAAGLQK	Gln->pyro-Glu@559;HexNAc&HexNAc@((569&(570|571|572|573))|(570&(571|572|573))|(571&(572|573))|(572&573))||HexNAc2@569|570|571|572|573|575|578	Gln->pyro-Glu@1;HexNAc&HexNAc@((11&(12|13|14|15))|(12&(13|14|15))|(13&(14|15))|(14&15))||HexNAc2@11|12|13|14|15|17|20	0	Z20200203-17_FTMSms2ethcd	133.25	22313	2 HexNAcs	Changed peptide column to reflect 2 HexNAcs
O14974	PPP1R12A	Protein phosphatase 1 regulatory subunit 12A	29.7	1.3e-06	2980.44	994.15	3	-0.14	559	R	QDDLISSSVPSTTSTPTVTSAAGLQK	S	Q(Gln->pyro-Glu)DDLISS(HexNAc)SVPS(HexNAc)TTSTPTVTSAAGLQK	Gln->pyro-Glu@559;HexNAc&HexNAc@((565&(569|570|571|572|573))|(566&(569|570|571|572|573))|(569&(570|571))|(570&571))||HexNAc2@569|570|571	Gln->pyro-Glu@1;HexNAc&HexNAc@((7&(11|12|13|14|15))|(8&(11|12|13|14|15))|(11&(12|13))|(12&13))||HexNAc2@11|12|13	0	Z20200203-16_FTMSms2ethcd	128.55	19928
O14974	PPP1R12A	Protein phosphatase 1 regulatory subunit 12A	31.7	6.4e-08	2980.44	994.152	3	1.2	559	R	QDDLISSSVPSTTSTPTVTSAAGLQK	S	Q(Gln->pyro-Glu)DDLISSSVPST(HexNAc)TSTPTVT(HexNAc)SAAGLQK	Gln->pyro-Glu@559;HexNAc@577=6;HexNAc@569|570|571	Gln->pyro-Glu@1;HexNAc@19=6;HexNAc@11|12|13	0	Z20200203-18_FTMSms2ethcd	136.6	22852
O14974	PPP1R12A	Protein phosphatase 1 regulatory subunit 12A	49.4	5.2e-12	2997.46	999.825	3	-1.3	559	R	QDDLISSSVPSTTSTPTVTSAAGLQK	S	QDDLISSSVPST(HexNAc)TSTPTVT(HexNAc)SAAGLQK	HexNAc@577=13;HexNAc@570|571	HexNAc@19=13;HexNAc@12|13	0	Z20200203-17_FTMSms2ethcd	111.467	18242
O14974	PPP1R12A	Protein phosphatase 1 regulatory subunit 12A	58.3	2.7e-13	2997.46	999.825	3	-0.78	559	R	QDDLISSSVPSTTSTPTVTSAAGLQK	S	QDDLIS(HexNAc)SS(HexNAc)VPSTTSTPTVTSAAGLQK	HexNAc@566=8;HexNAc@564|565	HexNAc@8=8;HexNAc@6|7	0	Z20200203-15_FTMSms2ethcd	100.75	15263
O14974	PPP1R12A	Protein phosphatase 1 regulatory subunit 12A	58.1	4.9e-12	2997.46	999.825	3	-0.6	559	R	QDDLISSSVPSTTSTPTVTSAAGLQK	S	QDDLISS(HexNAc)SVPSTT(HexNAc)STPTVTSAAGLQK	HexNAc@571=7;HexNAc@565|566	HexNAc@13=7;HexNAc@7|8	0	Z20200203-15_FTMSms2ethcd	103.1	15662
O14974	PPP1R12A	Protein phosphatase 1 regulatory subunit 12A	35.1	2.6e-09	2997.46	999.826	3	-0.17	559	R	QDDLISSSVPSTTSTPTVTSAAGLQK	S	QDDLIS(HexNAc)SSVPS(HexNAc)TTSTPTVTSAAGLQK	HexNAc&HexNAc@((564&(569|570|571|572))|(565&(569|570|571|572)))	HexNAc&HexNAc@((6&(11|12|13|14))|(7&(11|12|13|14)))	0	Z20200203-16_FTMSms2ethcd	108.433	16484
O14974	PPP1R12A	Protein phosphatase 1 regulatory subunit 12A	23	4.9e-07	2997.46	999.826	3	-0.052	559	R	QDDLISSSVPSTTSTPTVTSAAGLQK	S	QDDLIS(HexNAc)SSVPSTTSTPT(HexNAc)VTSAAGLQK	HexNAc@564=11;HexNAc@573|575|577	HexNAc@6=11;HexNAc@15|17|19	0	Z20200203-16_FTMSms2ethcd	107.817	16381
O14974	PPP1R12A	Protein phosphatase 1 regulatory subunit 12A	54.6	2.8e-13	2997.46	999.826	3	0.068	559	R	QDDLISSSVPSTTSTPTVTSAAGLQK	S	QDDLISSSVPST(HexNAc)T(HexNAc)STPTVTSAAGLQK	HexNAc&HexNAc@(570&571)||HexNAc2@570|571	HexNAc&HexNAc@(12&13)||HexNAc2@12|13	0	Z20200203-18_FTMSms2ethcd	112.133	18288	2 HexNAcs	Changed peptide column to reflect 2 HexNAcs
O14974	PPP1R12A	Protein phosphatase 1 regulatory subunit 12A	54.6	3.3e-13	2997.46	999.826	3	0.31	559	R	QDDLISSSVPSTTSTPTVTSAAGLQK	S	QDDLISSS(HexNAc)VPST(HexNAc)TSTPTVTSAAGLQK	HexNAc@566=8;HexNAc@570|571|572	HexNAc@8=8;HexNAc@12|13|14	0	Z20200203-16_FTMSms2ethcd	106.433	16152
O14974	PPP1R12A	Protein phosphatase 1 regulatory subunit 12A	48.9	6e-13	3200.54	1067.52	3	-0.17	559	R	QDDLISSSVPSTTSTPTVTSAAGLQK	S	QDDLISSS(HexNAc)VPST(HexNAc)T(HexNAc)STPTVTSAAGLQK	HexNAc@566=9;HexNAc@570=9;HexNAc@571=9	HexNAc@8=9;HexNAc@12=9;HexNAc@13=9	0	Z20200203-15_FTMSms2ethcd	99.433	15042
O14974	PPP1R12A	Protein phosphatase 1 regulatory subunit 12A	47.1	2e-10	3200.54	1067.52	3	0.29	559	R	QDDLISSSVPSTTSTPTVTSAAGLQK	S	QDDLISSSVPST(HexNAc)T(HexNAc)STPTVTS(HexNAc)AAGLQK	HexNAc&HexNAc&HexNAc@(570&571&(577|578))||HexNAc&HexNAc2@((577&(570|571))|(578&(570|571)))	HexNAc&HexNAc&HexNAc@(12&13&(19|20))||HexNAc&HexNAc2@((19&(12|13))|(20&(12|13)))	0	Z20200203-16_FTMSms2ethcd	107.067	16257	3 HexNAcs	Changed peptide column to reflect 3 HexNAcs
O14974	PPP1R12A	Protein phosphatase 1 regulatory subunit 12A	32	6e-09	3200.54	1067.52	3	0.63	559	R	QDDLISSSVPSTTSTPTVTSAAGLQK	S	QDDLIS(HexNAc)SSVPST(HexNAc)TST(HexNAc)PTVTSAAGLQK	HexNAc@564=10;HexNAc@573=7;HexNAc@570|571|572	HexNAc@6=10;HexNAc@15=7;HexNAc@12|13|14	0	Z20200203-16_FTMSms2ethcd	104.917	15900
O14974	PPP1R12A	Protein phosphatase 1 regulatory subunit 12A	52.3	8.9e-13	3200.55	1067.52	3	1.5	559	R	QDDLISSSVPSTTSTPTVTSAAGLQK	S	QDDLISSSVPST(HexNAc)T(HexNAc)STPTVT(HexNAc)SAAGLQK	HexNAc&HexNAc&HexNAc@(570&571&(577|578))||HexNAc&HexNAc2@((577&(570|571))|(578&(570|571)))	HexNAc&HexNAc&HexNAc@(12&13&(19|20))||HexNAc&HexNAc2@((19&(12|13))|(20&(12|13)))	0	Z20200203-17_FTMSms2ethcd	108.867	17726	3 HexNAcs	Changed peptide column to reflect 3 HexNAcs
O15027	SEC16A	Protein transport protein Sec16A	27.3	2.6e-05	2429.16	810.391	3	-0.3	1	-	MQPPPQTVPSGMAGPPPAGNPR	S	Acetyl-MQPPPQT(HexNAc)VPSGMAGPPPAGNPR	Acetyl@1;HexNAc@7|10	Acetyl@N-term;HexNAc@7|10	0	Z20200203-24_FTMSms2ethcd	114.917	18157
O15027	SEC16A	Protein transport protein Sec16A	47.1	3.3e-09	2862.37	954.794	3	-1.8	35	R	ANNNAAVAPTTCPLQPVTDPFAFSR	Q	ANNNAAVAPT(HexNAc)TC(Carbamidomethyl)PLQPVTDPFAFSR	HexNAc@44|45	HexNAc@10|11	0	Z20200203-27_FTMSms2ethcd	136.183	22370
O15027	SEC16A	Protein transport protein Sec16A	42.6	5.6e-09	3262.61	1088.21	3	0.76	586	R	GSVSQPSTPSPPKPTGIFQTSANSSFEPVK	S	GSVS(HexNAc)QPSTPSPPKPTGIFQTSANSSFEPVK	HexNAc@589=6	HexNAc@4=6	0	Z20200203-02_FTMSms2ethcd	99.083	15311
O15027	SEC16A	Protein transport protein Sec16A	67.2	5.5e-13	3237.53	1079.85	3	-1.9	1001	R	TLENPVNVYNPSHSDSLASQQSVASHPR	Q	T(HexNAc)LENPVNVYNPSHSDSLASQQSVASHPR	HexNAc@1001=44	HexNAc@1=44	0	Z20200203-17_FTMSms2ethcd	82.7	13034
O15027	SEC16A	Protein transport protein Sec16A	75.8	4.9e-10	3237.54	810.141	4	-0.086	1001	R	TLENPVNVYNPSHSDSLASQQSVASHPR	Q	TLENPVNVYNPSHS(HexNAc)DSLASQQSVASHPR	HexNAc@1014|1016	HexNAc@14|16	0	Z20200203-17_FTMSms2ethcd	80.733	12683
O15027	SEC16A	Protein transport protein Sec16A	32.5	7.4e-07	1322.67	661.837	2	-0.18	2152	K	APPPPPTSMPK	T	APPPPPTS(HexNAc)MPK	HexNAc@2159=16	HexNAc@8=16	0	Z20200203-15_FTMSms2ethcd	25.15	3655
O15047	SETD1A	Histone-lysine N-methyltransferase SETD1A	44.6	5.3e-12	2707.21	903.076	3	0.59	254	R	QDTPSSFGQFTPQSSQGTPYTSR	G	QDTPSSFGQFTPQSSQGTPYTS(HexNAc)R	HexNAc@274|275	HexNAc@21|22	0	Z20200203-19_FTMSms2ethcd	101.167	16673
O15047	SETD1A	Histone-lysine N-methyltransferase SETD1A	47.8	2.7e-11	2645.19	882.4	3	0.78	277	R	GSTPYSQDSAYSSSTTSTSFKPR	R	GSTPYS(HexNAc)QDSAYSSSTTSTSFKPR	HexNAc@278|279|282	HexNAc@2|3|6	0	Z20200203-17_FTMSms2ethcd	65.15	9964
O15126	SCAMP1	Secretory carrier-associated membrane protein 1	60	4.6e-09	3109.53	778.139	4	0.015	53	K	MPNVPNTQPAIMKPTEEHPAYTQIAK	E	MPNVPNT(HexNAc)QPAIMKPTEEHPAYTQIAK	HexNAc@59=21	HexNAc@7=21	0	Z20200203-23_FTMSms2ethcd	88.2	13595
O15164	TRIM24	Transcription intermediary factor 1-alpha	35.9	1.2e-07	3673.65	1225.22	3	-2	568	K	QWQISSGQGTPSTTNSTSSTPSSPTITSAAGYDGK	A	Q(Gln->pyro-Glu)WQISSGQGT(HexNAc)PSTTNSTSSTPSSPTITSAAGYDGK	Gln->pyro-Glu@568;HexNAc@572|573|577|579|580|581|582	Gln->pyro-Glu@1;HexNAc@5|6|10|12|13|14|15	0	Z20200203-22_FTMSms2ethcd	130.35	20485
O15164	TRIM24	Transcription intermediary factor 1-alpha	66.4	3.5e-15	3690.69	1230.9	3	1.3	568	K	QWQISSGQGTPSTTNSTSSTPSSPTITSAAGYDGK	A	QWQISSGQGTPS(HexNAc)TTNSTSSTPSSPTITSAAGYDGK	HexNAc@579|580	HexNAc@12|13	0	Z20200203-21_FTMSms2ethcd	103.333	16215
O15164	TRIM24	Transcription intermediary factor 1-alpha	36.8	2.5e-08	3876.74	1292.92	3	0.8	568	K	QWQISSGQGTPSTTNSTSSTPSSPTITSAAGYDGK	A	Q(Gln->pyro-Glu)WQISSGQGT(HexNAc)PS(HexNAc)TTNSTSSTPSSPTITSAAGYDGK	Gln->pyro-Glu@568;HexNAc&HexNAc@((577&(579|580|581|582))|(579&(580|581|582))|(580&(581|582))|(581&582))||HexNAc2@577|579|580|581|582	Gln->pyro-Glu@1;HexNAc&HexNAc@((10&(12|13|14|15))|(12&(13|14|15))|(13&(14|15))|(14&15))||HexNAc2@10|12|13|14|15	0	Z20200203-23_FTMSms2ethcd	129.633	20512	2 HexNAcs	Changed peptide column to reflect 2 HexNAcs
O15164	TRIM24	Transcription intermediary factor 1-alpha	50.9	4.7e-11	3893.77	974.197	4	-0.65	568	K	QWQISSGQGTPSTTNSTSSTPSSPTITSAAGYDGK	A	QWQISSGQGT(HexNAc)PS(HexNAc)TTNSTSSTPSSPTITSAAGYDGK	HexNAc&HexNAc@((577&(579|580|581))|(579&(580|581))|(580&581))||HexNAc2@577|579|580|581	HexNAc&HexNAc@((10&(12|13|14))|(12&(13|14))|(13&14))||HexNAc2@10|12|13|14	0	Z20200203-21_FTMSms2ethcd	102.433	16061	2 HexNAcs	Changed peptide column to reflect 2 HexNAcs
O15164	TRIM24	Transcription intermediary factor 1-alpha	56.3	1.4e-13	3893.77	1298.6	3	0.53	568	K	QWQISSGQGTPSTTNSTSSTPSSPTITSAAGYDGK	A	QWQISSGQGTPST(HexNAc)T(HexNAc)NSTSSTPSSPTITSAAGYDGK	HexNAc@580=8;HexNAc@581|582|583|584|585	HexNAc@13=8;HexNAc@14|15|16|17|18	0	Z20200203-21_FTMSms2ethcd	102.1	16000
O15164	TRIM24	Transcription intermediary factor 1-alpha	62.6	5e-15	3893.77	1298.6	3	0.62	568	K	QWQISSGQGTPSTTNSTSSTPSSPTITSAAGYDGK	A	QWQISSGQGTPST(HexNAc)T(HexNAc)NSTSSTPSSPTITSAAGYDGK	HexNAc&HexNAc@(580&581)||HexNAc2@580|581	HexNAc&HexNAc@(13&14)||HexNAc2@13|14	0	Z20200203-22_FTMSms2ethcd	102.2	15813	2 HexNAcs	Changed peptide column to reflect 2 HexNAcs
O15234	CASC3	Protein CASC3	27.8	8.9e-06	2045.13	682.381	3	0.23	684	R	TPQPVTIKPPPPEVVSR	G	TPQPVTIKPPPPEVVS(HexNAc)R	HexNAc@699=56	HexNAc@16=56	0	Z20200203-23_FTMSms2ethcd	77.433	11845
O15355	PPM1G	Protein phosphatase 1G	51.3	5e-09	3115.45	1039.15	3	0.68	221	R	GTEAGQVGEPGIPTGEAGPSCSSASDKLPR	V	GTEAGQVGEPGIPTGEAGPSC(Carbamidomethyl)S(HexNAc)SASDKLPR	HexNAc@242|243	HexNAc@22|23	1	Z20200203-08_FTMSms2ethcd	73.85	11898
O43151	TET3	Methylcytosine dioxygenase TET3	63.3	1.4e-13	2075.96	692.657	3	0.27	296	R	TEFPEAWGTDTPPATPR	S	T(HexNAc)EFPEAWGTDTPPATPR	HexNAc@296=94	HexNAc@1=94	0	Z20200203-09_FTMSms2ethcd	98.483	16395
O43151	TET3	Methylcytosine dioxygenase TET3	54.4	1.4e-11	2220.19	740.734	3	-0.46	355	K	VKVEAPSSSPAPAPSPVLQR	E	VKVEAPSS(HexNAc)SPAPAPSPVLQR	HexNAc@362|363	HexNAc@8|9	1	Z20200203-23_FTMSms2ethcd	74.267	11338
O43151	TET3	Methylcytosine dioxygenase TET3	58	4.6e-09	1993.02	665.013	3	-0.16	357	K	VEAPSSSPAPAPSPVLQR	E	VEAPSS(HexNAc)SPAPAPSPVLQR	HexNAc@362=9	HexNAc@6=9	0	Z20200203-15_FTMSms2ethcd	73.15	10885
O43151	TET3	Methylcytosine dioxygenase TET3	56.6	6.4e-11	3126.44	1042.82	3	-0.22	624	K	IESSGAVTVLSTTCFHSEEGGQEATPTK	A	IESS(HexNAc)GAVTVLSTTC(Carbamidomethyl)FHSEEGGQEATPTK	HexNAc@626|627	HexNAc@3|4	0	Z20200203-12_FTMSms2ethcd	88.3	14783
O43151	TET3	Methylcytosine dioxygenase TET3	25.8	1.9e-06	1878.94	626.986	3	-0.14	1263	K	QEPVDPLTQAEPVPR	D	QEPVDPLT(HexNAc)QAEPVPR	HexNAc@1270	HexNAc@8	0	Z20200203-04_FTMSms2ethcd	78.433	11896
O43151	TET3	Methylcytosine dioxygenase TET3	28.4	1.9e-06	3210.59	1070.87	3	-0.55	1383	K	FGNSTSALAGPSLTEKPWALGAGDFNSALK	G	FGNST(HexNAc)SALAGPSLTEKPWALGAGDFNSALK	HexNAc@1386|1387|1388	HexNAc@4|5|6	0	Z20200203-06_FTMSms2ethcd	130.283	20274
O43166	SIPA1L1	Signal-induced proliferation-associated 1-like protein 1	50.1	2.5e-11	2346.01	782.675	3	-1.4	1410	R	ENSTFSINDAASHTSTMSSR	H	ENSTFSINDAASHTS(HexNAc)TMSSR	HexNAc@1424|1425	HexNAc@15|16	0	Z20200203-13_FTMSms2ethcd	66.45	10372
O43189	PHF1	PHD finger protein 1	43.2	1.6e-17	2330.09	777.369	3	-0.083	488	K	SAPHSMTASSSSVSSPSPGLPR	R	S(HexNAc)APHSMTASSSSVSSPSPGLPR	HexNAc@488=23	HexNAc@1=23	0	Z20200203-22_FTMSms2ethcd	61.317	9072
O43303	CCP110	Centriolar coiled-coil protein of 110 kDa	34.7	7.8e-09	2744.35	915.454	3	-0.00044	298	K	SNVLLQGASTQASSMSMPVLASFSK	V	SNVLLQGAST(HexNAc)QASSMSMPVLASFSK	HexNAc@307=9	HexNAc@10=9	0	Z20200203-15_FTMSms2ethcd	143.017	22271
O43312	MTSS1	Protein MTSS 1	48.3	2e-11	2638.42	880.145	3	-1.1	566	K	RPASTAGLPTTLGPAMVTPGVATIR	R	RPASTAGLPT(HexNAc)TLGPAMVTPGVATIR	HexNAc@575|576	HexNAc@10|11	0	Z20200203-23_FTMSms2ethcd	113.967	17943
O43312	MTSS1	Protein MTSS 1	59.8	1.6e-11	2638.42	880.146	3	0.14	566	K	RPASTAGLPTTLGPAMVTPGVATIR	R	RPASTAGLPTT(HexNAc)LGPAMVTPGVATIR	HexNAc@576=11	HexNAc@11=11	0	Z20200203-21_FTMSms2ethcd	112.85	17885
O43399	TPD52L2	Tumor protein D54	50.7	4.8e-07	1708.82	570.278	3	0.41	96	R	SWHDVQVSSAYVK	T	SWHDVQVS(HexNAc)SAYVK	HexNAc@103|104	HexNAc@8|9	0	Z20200203-19_FTMSms2ethcd	72.433	11398
O43399	TPD52L2	Tumor protein D54	55.8	7.9e-08	2012.98	671.665	3	-0.01	113	K	LGEWNEKVTQSDLYK	K	LGEWNEKVT(HexNAc)QSDLYK	HexNAc@121|123	HexNAc@9|11	1	Z20200203-15_FTMSms2ethcd	76.367	11388
O43432	EIF4G3	Eukaryotic translation initiation factor 4 gamma 3	59.9	1.4e-09	2653.32	885.11	3	-1.8	277	R	STIAAPTSSALSSQPIFTTAIDDR	C	STIAAPTS(HexNAc)SALSSQPIFTTAIDDR	HexNAc@277|278|284	HexNAc@1|2|8	0	Z20200203-24_FTMSms2ethcd	132.8	21102
O43432	EIF4G3	Eukaryotic translation initiation factor 4 gamma 3	31.2	3.3e-07	2653.32	885.111	3	-0.74	277	R	STIAAPTSSALSSQPIFTTAIDDR	C	STIAAPT(HexNAc)SSALSSQPIFTTAIDDR	HexNAc@277|278|283	HexNAc@1|2|7	0	Z20200203-04_FTMSms2ethcd	123.4	19041
O43432	EIF4G3	Eukaryotic translation initiation factor 4 gamma 3	64.2	1.9e-13	2653.32	885.112	3	0.64	277	R	STIAAPTSSALSSQPIFTTAIDDR	C	S(HexNAc)TIAAPTSSALSSQPIFTTAIDDR	HexNAc@277|278	HexNAc@1|2	0	Z20200203-22_FTMSms2ethcd	130.067	20434
O43432	EIF4G3	Eukaryotic translation initiation factor 4 gamma 3	55.9	2.9e-10	2856.4	952.805	3	0.32	277	R	STIAAPTSSALSSQPIFTTAIDDR	C	S(HexNAc)T(HexNAc)IAAPTSSALSSQPIFTTAIDDR	HexNAc&HexNAc@(277&278)||HexNAc2@277|278	HexNAc&HexNAc@(1&2)||HexNAc2@1|2	0	Z20200203-22_FTMSms2ethcd	128.383	20167	2 HexNAcs	Changed peptide column to reflect 2 HexNAcs
O43432	EIF4G3	Eukaryotic translation initiation factor 4 gamma 3	66	3.7e-13	2856.4	952.806	3	0.97	277	R	STIAAPTSSALSSQPIFTTAIDDR	C	S(HexNAc)TIAAPTS(HexNAc)SALSSQPIFTTAIDDR	HexNAc&HexNAc@((277&(284|285))|(278&(284|285)))	HexNAc&HexNAc@((1&(8|9))|(2&(8|9)))	0	Z20200203-22_FTMSms2ethcd	127.25	19987
O43491	EPB41L2	Band 4.1-like protein 2	32.5	7.7e-06	4344.12	1086.79	4	2.2	903	K	TITYESPQIDGGAGGDSGTLLTAQTITSESVSTTTTTHITK	T	TITYES(HexNAc)PQIDGGAGGDSGTLLTAQTITSESVSTTTTTHITK	HexNAc@908=12	HexNAc@6=12	0	Z20200203-18_FTMSms2ethcd	126.317	21040
O43516	WIPF1	WAS/WASL-interacting protein family member 1	26.8	8.8e-07	1403.75	702.379	2	-1.2	376	R	SGPLPPPPPVSR	N	SGPLPPPPPVS(HexNAc)R	HexNAc@386=82	HexNAc@11=82	0	Z20200203-21_FTMSms2ethcd	70.9	10769
O43823	AKAP8	A-kinase anchor protein 8	51.9	6.4e-09	3090.47	1030.83	3	0.36	207	R	SDPFVPPAASSEPLSTPWNELNYVGGR	G	SDPFVPPAAS(HexNAc)SEPLSTPWNELNYVGGR	HexNAc@216=12	HexNAc@10=12	0	Z20200203-23_FTMSms2ethcd	160.05	25263
O60237	PPP1R12B	Protein phosphatase 1 regulatory subunit 12B	52.9	7e-11	2285.16	762.39	3	0.17	537	K	GNEIPQTIAPSTYVSTYLK	R	GNEIPQT(HexNAc)IAPSTYVSTYLK	HexNAc@543=26	HexNAc@7=26	0	Z20200203-26_FTMSms2ethcd	127.733	21145
O60296	TRAK2	Trafficking kinesin-binding protein 2	57.3	1.8e-14	3587.89	1196.63	3	-1	632	K	LSTSKPVTGIFLPPITSAGGPVTVATANPGK	C	LSTSKPVTGIFLPPIT(HexNAc)S(HexNAc)AGGPVT(HexNAc)VATANPGK	HexNAc@647=15;HexNAc@648=15;HexNAc@654=19	HexNAc@16=15;HexNAc@17=15;HexNAc@23=19	0	Z20200203-19_FTMSms2ethcd	123.15	20758
O60296	TRAK2	Trafficking kinesin-binding protein 2	44.9	1.6e-09	3587.89	897.728	4	-0.63	632	K	LSTSKPVTGIFLPPITSAGGPVTVATANPGK	C	LSTSKPVTGIFLPPIT(HexNAc)S(HexNAc)AGGPVT(HexNAc)VATANPGK	HexNAc@647=8;HexNAc&HexNAc@(648&654)||HexNAc2@654	HexNAc@16=8;HexNAc&HexNAc@(17&23)||HexNAc2@23	0	Z20200203-21_FTMSms2ethcd	119.9	19087	3 HexNAcs	Changed peptide column to reflect 3 HexNAcs
O60296	TRAK2	Trafficking kinesin-binding protein 2	68.5	1.4e-13	3587.89	897.729	4	-0.55	632	K	LSTSKPVTGIFLPPITSAGGPVTVATANPGK	C	LSTSKPVTGIFLPPIT(HexNAc)S(HexNAc)AGGPVT(HexNAc)VATANPGK	HexNAc@654=7;HexNAc&HexNAc@(647&648)||HexNAc2@648	HexNAc@23=7;HexNAc&HexNAc@(16&17)||HexNAc2@17	0	Z20200203-19_FTMSms2ethcd	123.2	20769	3 HexNAcs	Changed peptide column to reflect 3 HexNAcs
O60296	TRAK2	Trafficking kinesin-binding protein 2	53.9	4.4e-11	4356.06	1089.77	4	1	678	R	ILHPSDITQVTPSSGFPSLSCGSSGSSSSNTAVNSPALSYR	L	ILHPSDITQVTPSSGFPSLSC(Carbamidomethyl)GSSGSS(HexNAc)SSNTAVNSPALSYR	HexNAc@704|705|706	HexNAc@27|28|29	0	Z20200203-07_FTMSms2ethcd	122.35	19489
O60318	MCM3AP	Germinal-center associated nuclear protein	52.8	2e-11	2932.37	978.129	3	-4	114	K	SPTSVGAFPSTSAFGQEAGEIVNSGFGK	T	SPTS(HexNAc)VGAFPSTSAFGQEAGEIVNSGFGK	HexNAc@117=8	HexNAc@4=8	0	Z20200203-25_FTMSms2ethcd	149.467	24285
O60318	MCM3AP	Germinal-center associated nuclear protein	36.5	1.8e-08	2932.38	978.131	3	-2.1	114	K	SPTSVGAFPSTSAFGQEAGEIVNSGFGK	T	SPTSVGAFPS(HexNAc)TSAFGQEAGEIVNSGFGK	HexNAc@123|124|125	HexNAc@10|11|12	0	Z20200203-26_FTMSms2ethcd	149.317	24753
O60664	PLIN3	Perilipin-3	34.3	1.2e-09	3016.39	1006.13	3	0.092	1	-	MSADGAEADGSTQVTVEEPVQQPSVVDR	V	M(Met-loss+Acetyl)SADGAEADGST(HexNAc)QVTVEEPVQQPSVVDR	Met-loss+Acetyl@1;HexNAc@11|12	Met-loss+Acetyl@1;HexNAc@11|12	0	Z20200203-02_FTMSms2ethcd	106.05	16366
O60664	PLIN3	Perilipin-3	38	1.5e-08	3016.39	1006.13	3	0.52	1	-	MSADGAEADGSTQVTVEEPVQQPSVVDR	V	M(Met-loss+Acetyl)S(HexNAc)ADGAEADGSTQVTVEEPVQQPSVVDR	Met-loss+Acetyl@1;HexNAc@2|11|12	Met-loss+Acetyl@1;HexNAc@2|11|12	0	Z20200203-04_FTMSms2ethcd	103.267	15862
O60664	PLIN3	Perilipin-3	44.2	3.3e-11	3016.39	1006.13	3	1.2	1	-	MSADGAEADGSTQVTVEEPVQQPSVVDR	V	M(Met-loss+Acetyl)SADGAEADGSTQVT(HexNAc)VEEPVQQPSVVDR	Met-loss+Acetyl@1;HexNAc@12|15	Met-loss+Acetyl@1;HexNAc@12|15	0	Z20200203-02_FTMSms2ethcd	107.917	16664
O60664	PLIN3	Perilipin-3	53.5	2.8e-10	2493.16	831.724	3	0.31	29	R	VASMPLISSTCDMVSAAYASTK	E	VASMPLISSTC(Carbamidomethyl)DMVS(HexNAc)AAYASTK	HexNAc@43=26	HexNAc@15=26	0	Z20200203-08_FTMSms2ethcd	130.883	21566
O60664	PLIN3	Perilipin-3	41.1	1e-09	1730.96	577.657	3	1.9	69	R	TLTAAAVSGAQPILSK	L	TLTAAAVS(HexNAc)GAQPILSK	HexNAc@76=38	HexNAc@8=38	0	Z20200203-01_FTMSms2ethcd	86.483	12976
O60675	MAFK	Transcription factor MafK	33.3	1.4e-06	1334.78	445.598	3	2.1	131	K	VATTSVITIVK	S	VAT(HexNAc)TSVITIVK	HexNAc@133|134	HexNAc@3|4	0	Z20200203-01_FTMSms2ethcd	80.85	12075
O60907	TBL1X	F-box-like/WD repeat-containing protein TBL1X	35.1	5.7e-06	3469.72	868.185	4	0.31	154	K	LAQQQASAAAAAAAATAAATAATTTSAGVSHQNPSK	N	LAQQQASAAAAAAAATAAATAAT(HexNAc)TTSAGVSHQNPSK	HexNAc@176|177|178|179	HexNAc@23|24|25|26	0	Z20200203-07_FTMSms2ethcd	96.583	15204
O75030	MITF	Microphthalmia-associated transcription factor	36.8	5.8e-07	3206.72	802.435	4	-1.5	90	R	VPVSQTPAINVSVPTTLPSATQVPMEVLK	V	VPVSQTPAINVS(HexNAc)VPTTLPSATQVPMEVLK	HexNAc@101|104|105	HexNAc@12|15|16	0	Z20200203-04_FTMSms2ethcd	146.967	22828
O75030	MITF	Microphthalmia-associated transcription factor	48.9	7.9e-12	3206.72	1069.58	3	-0.83	90	R	VPVSQTPAINVSVPTTLPSATQVPMEVLK	V	VPVSQTPAINVSVPTT(HexNAc)LPSATQVPMEVLK	HexNAc@104|105	HexNAc@15|16	0	Z20200203-06_FTMSms2ethcd	147.867	23000
O75030	MITF	Microphthalmia-associated transcription factor	50.3	1.2e-11	3206.72	1069.58	3	0.078	90	R	VPVSQTPAINVSVPTTLPSATQVPMEVLK	V	VPVSQTPAINVSVPT(HexNAc)TLPSATQVPMEVLK	HexNAc@104|105	HexNAc@15|16	0	Z20200203-04_FTMSms2ethcd	146.917	22820
O75044	SRGAP2	SLIT-ROBO Rho GTPase-activating protein 2	52.1	8.5e-09	2392.26	798.091	3	-0.74	982	K	TSPVVAPTSEPSSPLHTQLLK	D	TSPVVAPTS(HexNAc)EPSSPLHTQLLK	HexNAc@990=10	HexNAc@9=10	0	Z20200203-24_FTMSms2ethcd	94.967	14641
O75071	EFCAB14	EF-hand calcium-binding domain-containing protein 14	77.2	2.6e-16	4255.16	1064.55	4	-0.65	374	K	LQLISALTNKPESNRPPETADEEQVESFTSKPSALPK	F	LQLISALTNKPESNRPPETADEEQVESFT(HexNAc)SKPSALPK	HexNAc@402=7	HexNAc@29=7	0	Z20200203-26_FTMSms2ethcd	107.6	17498	Not sure what this is, maybe extracellular O-GlcNAc, the spectra looks fantastic thought there are some larger oxoniumn ions in the spectra
O75157	TSC22D2	TSC22 domain family protein 2	28	7.3e-06	4983.43	1246.61	4	1.5	735	K	SLSSNDQLSQLPTQQANPGSTSQQQAVIAQPPQPTQPPQQPNVSSA	-	SLSSNDQLSQLPTQQANPGSTSQQQAVIAQPPQPT(HexNAc)QPPQQPNVSSA	HexNAc@769|776|778|779	HexNAc@35|42|44|45	0	Z20200203-18_FTMSms2ethcd	130.55	21794
O75170	PPP6R2	Serine/threonine-protein phosphatase 6 regulatory subunit 2	54.5	1.7e-13	2510.36	837.458	3	0.016	885	K	EVTAAPAVAVPPEATVAITTALSK	A	EVTAAPAVAVPPEATVAITTALS(HexNAc)K	HexNAc@907=21	HexNAc@23=21	0	Z20200203-25_FTMSms2ethcd	148	24045
O75170	PPP6R2	Serine/threonine-protein phosphatase 6 regulatory subunit 2	50.9	1e-09	2510.36	837.459	3	1	885	K	EVTAAPAVAVPPEATVAITTALSK	A	EVTAAPAVAVPPEAT(HexNAc)VAITTALSK	HexNAc@899=23	HexNAc@15=23	0	Z20200203-23_FTMSms2ethcd	137.933	21837
O75170	PPP6R2	Serine/threonine-protein phosphatase 6 regulatory subunit 2	67.2	2.7e-13	2510.37	837.46	3	2.1	885	K	EVTAAPAVAVPPEATVAITTALSK	A	EVT(HexNAc)AAPAVAVPPEATVAITTALSK	HexNAc@887=110	HexNAc@3=110	0	Z20200203-01_FTMSms2ethcd	149.45	22611
O75170	PPP6R2	Serine/threonine-protein phosphatase 6 regulatory subunit 2	44.6	5.6e-11	2713.44	905.151	3	-0.81	885	K	EVTAAPAVAVPPEATVAITTALSK	A	EVTAAPAVAVPPEATVAIT(HexNAc)TALS(HexNAc)K	HexNAc@907=15;HexNAc@903|904	HexNAc@23=15;HexNAc@19|20	0	Z20200203-22_FTMSms2ethcd	129.85	20401
O75170	PPP6R2	Serine/threonine-protein phosphatase 6 regulatory subunit 2	45.7	3.2e-09	2713.44	905.151	3	-0.27	885	K	EVTAAPAVAVPPEATVAITTALSK	A	EVT(HexNAc)AAPAVAVPPEAT(HexNAc)VAITTALSK	HexNAc@887=57;HexNAc@899=13	HexNAc@3=57;HexNAc@15=13	0	Z20200203-22_FTMSms2ethcd	134.35	21099
O75170	PPP6R2	Serine/threonine-protein phosphatase 6 regulatory subunit 2	49.8	1.8e-09	2713.44	905.151	3	-0.27	885	K	EVTAAPAVAVPPEATVAITTALSK	A	EVT(HexNAc)AAPAVAVPPEATVAIT(HexNAc)TALSK	HexNAc@887=60;HexNAc@899|903|904	HexNAc@3=60;HexNAc@15|19|20	0	Z20200203-23_FTMSms2ethcd	134.85	21359
O75170	PPP6R2	Serine/threonine-protein phosphatase 6 regulatory subunit 2	37.4	5.5e-10	2713.44	905.152	3	0.95	885	K	EVTAAPAVAVPPEATVAITTALSK	A	EVTAAPAVAVPPEAT(HexNAc)VAITTALS(HexNAc)K	HexNAc@899=9;HexNAc@907=19	HexNAc@15=9;HexNAc@23=19	0	Z20200203-21_FTMSms2ethcd	129.933	20767
O75170	PPP6R2	Serine/threonine-protein phosphatase 6 regulatory subunit 2	42.1	1.7e-10	2713.44	905.153	3	2	885	K	EVTAAPAVAVPPEATVAITTALSK	A	EVT(HexNAc)AAPAVAVPPEATVAITTALS(HexNAc)K	HexNAc@887=90;HexNAc@907=11	HexNAc@3=90;HexNAc@23=11	0	Z20200203-26_FTMSms2ethcd	143.483	23806
O75179	ANKRD17	Ankyrin repeat domain-containing protein 17	44.4	1e-06	2024.02	675.345	3	-0.8	1818	K	IGSSAPTTTAANTSLMGIK	M	IGSSAPTTT(HexNAc)AANTSLMGIK	HexNAc@1825|1826	HexNAc@8|9	0	Z20200203-27_FTMSms2ethcd	89.567	14274
O75179	ANKRD17	Ankyrin repeat domain-containing protein 17	58.9	9.2e-08	2024.02	1012.51	2	-0.22	1818	K	IGSSAPTTTAANTSLMGIK	M	IGSSAPTT(HexNAc)TAANTSLMGIK	HexNAc@1824|1825	HexNAc@7|8	0	Z20200203-27_FTMSms2ethcd	90.367	14392
O75179	ANKRD17	Ankyrin repeat domain-containing protein 17	56.7	4.2e-06	2024.02	1012.51	2	-0.044	1818	K	IGSSAPTTTAANTSLMGIK	M	IGSSAPT(HexNAc)TTAANTSLMGIK	HexNAc@1824|1825	HexNAc@7|8	0	Z20200203-26_FTMSms2ethcd	87.25	13842
O75179	ANKRD17	Ankyrin repeat domain-containing protein 17	51	3.7e-08	2040.02	680.677	3	0.59	1818	K	IGSSAPTTTAANTSLMGIK	M	IGSSAPTT(HexNAc)TAANTSLM(Oxidation)GIK	Oxidation@1833;HexNAc@1825|1826	Oxidation@16;HexNAc@8|9	0	Z20200203-27_FTMSms2ethcd	76.95	11971
O75179	ANKRD17	Ankyrin repeat domain-containing protein 17	47.9	2e-09	2227.1	743.038	3	-0.25	1818	K	IGSSAPTTTAANTSLMGIK	M	IGSSAPT(HexNAc)TT(HexNAc)AANTSLMGIK	HexNAc&HexNAc@((1824&1826)|(1825&1826))||HexNAc2@1826	HexNAc&HexNAc@((7&9)|(8&9))||HexNAc2@9	0	Z20200203-26_FTMSms2ethcd	87.15	13821
O75179	ANKRD17	Ankyrin repeat domain-containing protein 17	47	9.1e-09	2243.1	748.37	3	-0.38	1818	K	IGSSAPTTTAANTSLMGIK	M	IGSSAPTT(HexNAc)T(HexNAc)AANTSLM(Oxidation)GIK	Oxidation@1833;HexNAc&HexNAc@(1825&1826)||HexNAc2@1825|1826	Oxidation@16;HexNAc&HexNAc@(8&9)||HexNAc2@8|9	0	Z20200203-21_FTMSms2ethcd	71.3	10842
O75179	ANKRD17	Ankyrin repeat domain-containing protein 17	43.6	2.9e-12	2965.5	989.172	3	-0.42	1837	K	MTTVALSSTSQTATALTVPAISSASTHK	T	MTTVALSS(HexNAc)TSQTATALTVPAISSASTHK	HexNAc@1844|1845|1846	HexNAc@8|9|10	0	Z20200203-07_FTMSms2ethcd	102.35	16171
O75179	ANKRD17	Ankyrin repeat domain-containing protein 17	42.4	2.9e-11	2965.51	989.174	3	1.4	1837	K	MTTVALSSTSQTATALTVPAISSASTHK	T	MTTVALSSTS(HexNAc)QTATALTVPAISSASTHK	HexNAc@1844|1845|1846	HexNAc@8|9|10	0	Z20200203-08_FTMSms2ethcd	100.1	16476
O75179	ANKRD17	Ankyrin repeat domain-containing protein 17	39.8	6.1e-08	3168.58	792.901	4	-0.74	1837	K	MTTVALSSTSQTATALTVPAISSASTHK	T	MTT(HexNAc)VALSST(HexNAc)SQTATALTVPAISSASTHK	HexNAc&HexNAc@((1838&(1843|1844|1845|1846|1848))|(1839&(1843|1844|1845|1846|1848))|(1844&(1845|1846|1848))|(1845&(1846|1848))|(1846&1848))||HexNAc2@1844|1845|1846|1848	HexNAc&HexNAc@((2&(7|8|9|10|12))|(3&(7|8|9|10|12))|(8&(9|10|12))|(9&(10|12))|(10&12))||HexNAc2@8|9|10|12	0	Z20200203-06_FTMSms2ethcd	97.75	15091
O75179	ANKRD17	Ankyrin repeat domain-containing protein 17	35.8	4.4e-09	3168.58	1056.87	3	-0.52	1837	K	MTTVALSSTSQTATALTVPAISSASTHK	T	MTT(HexNAc)VALSSTSQTATALT(HexNAc)VPAISSASTHK	HexNAc@1853=6;HexNAc@1838|1839	HexNAc@17=6;HexNAc@2|3	0	Z20200203-07_FTMSms2ethcd	98.767	15582
O75179	ANKRD17	Ankyrin repeat domain-containing protein 17	43.6	4.5e-11	3168.58	1056.87	3	0.52	1837	K	MTTVALSSTSQTATALTVPAISSASTHK	T	MTT(HexNAc)VALSSTSQTATALTVPAIS(HexNAc)SASTHK	HexNAc@1839=7;HexNAc@1848|1850|1853|1858	HexNAc@3=7;HexNAc@12|14|17|22	0	Z20200203-06_FTMSms2ethcd	97.617	15069
O75179	ANKRD17	Ankyrin repeat domain-containing protein 17	37.6	7.7e-10	3371.66	1124.56	3	0.48	1837	K	MTTVALSSTSQTATALTVPAISSASTHK	T	MT(HexNAc)TVALSST(HexNAc)SQTATALTVPAIS(HexNAc)SASTHK	HexNAc@1858=6;HexNAc&HexNAc@((1838&(1844|1845|1846))|(1839&(1844|1845|1846)))	HexNAc@22=6;HexNAc&HexNAc@((2&(8|9|10))|(3&(8|9|10)))	0	Z20200203-04_FTMSms2ethcd	94.6	14467
O75179	ANKRD17	Ankyrin repeat domain-containing protein 17	35.9	1.2e-05	3371.67	843.672	4	1	1837	K	MTTVALSSTSQTATALTVPAISSASTHK	T	MTT(HexNAc)VALSST(HexNAc)SQTATALTVPAIS(HexNAc)SASTHK	HexNAc&HexNAc&HexNAc@((1838&(1844&1858)|(1845&1858)|(1846&1858)|(1848&1858))|(1839&(1844&(1858|1859))|(1845&(1858|1859))|(1846&(1858|1859))|(1848&(1858|1859)))|(1843&(1844&(1858|1859))|(1845&(1858|1859))|(1846&(1858|1859))|(1848&(1858|1859)))|(1844&(1845&(1858|1859))|(1846&(1858|1859))|(1848&(1858|1859)))|(1845&(1846&(1858|1859))|(1848&(1858|1859)))|(1846&1848&(1858|1859)))||HexNAc&HexNAc2@((1858…	HexNAc&HexNAc&HexNAc@((2&(8&22)|(9&22)|(10&22)|(12&22))|(3&(8&(22|23))|(9&(22|23))|(10&(22|23))|(12&(22|23)))|(7&(8&(22|23))|(9&(22|23))|(10&(22|23))|(12&(22|23)))|(8&(9&(22|23))|(10&(22|23))|(12&(22|23)))|(9&(10&(22|23))|(12&(22|23)))|(10&12&(22|23)))||HexNAc&HexNAc2@((22&(8|9|10|12))|(23&(8|9|10|12)))	0	Z20200203-04_FTMSms2ethcd	94.6	14466
O75179	ANKRD17	Ankyrin repeat domain-containing protein 17	57.9	1e-11	3346.56	837.396	4	0.76	2005	K	TSNATTTTVTTTASNNNTAPTNATYPMPTAK	E	TS(HexNAc)NATTTTVTTTASNNNTAPTNATYPMPTAK	HexNAc@2005|2006|2007	HexNAc@1|2|3	0	Z20200203-21_FTMSms2ethcd	85.15	13155
O75179	ANKRD17	Ankyrin repeat domain-containing protein 17	61.8	1.8e-13	3549.63	1183.88	3	-1.1	2005	K	TSNATTTTVTTTASNNNTAPTNATYPMPTAK	E	T(HexNAc)SN(HexNAc)ATTTTVTTTASNNNTAPTNATYPMPTAK	HexNAc&HexNAc@((2005&(2006|2007))|(2006&2007))||HexNAc2@2005|2006	HexNAc&HexNAc@((1&(2|3))|(2&3))||HexNAc2@1|2	0	Z20200203-19_FTMSms2ethcd	86.867	14065
O75179	ANKRD17	Ankyrin repeat domain-containing protein 17	39.7	4.5e-08	3549.64	888.165	4	-0.04	2005	K	TSNATTTTVTTTASNNNTAPTNATYPMPTAK	E	T(HexNAc)S(HexNAc)NATTTTVTTTASNNNTAPTNATYPMPTAK	HexNAc&HexNAc@((2005&(2006|2007))|(2006&2007))||HexNAc2@2005|2006|2007	HexNAc&HexNAc@((1&(2|3))|(2&3))||HexNAc2@1|2|3	0	Z20200203-19_FTMSms2ethcd	86.933	14074	2 HexNAcs	Changed peptide column to reflect 2 HexNAcs
O75179	ANKRD17	Ankyrin repeat domain-containing protein 17	53.4	9.4e-12	3549.64	1183.88	3	0.15	2005	K	TSNATTTTVTTTASNNNTAPTNATYPMPTAK	E	TSN(HexNAc)ATTTT(HexNAc)VTTTASNNNTAPTNATYPMPTAK	HexNAc&HexNAc@((2006&(2012|2014|2015))|(2007&(2012|2014|2015)))	HexNAc&HexNAc@((2&(8|10|11))|(3&(8|10|11)))	0	Z20200203-18_FTMSms2ethcd	84.583	13310
O75179	ANKRD17	Ankyrin repeat domain-containing protein 17	41.4	8.6e-07	4108.02	1027.76	4	1.5	2135	R	MTVPPLATSSAPVAVPSTAPVTYPMPQTPMGCPQPTPK	M	MTVPPLATS(HexNAc)SAPVAVPSTAPVTYPMPQTPMGC(Carbamidomethyl)PQPTPK	HexNAc@2142|2143|2144	HexNAc@8|9|10	0	Z20200203-09_FTMSms2ethcd	143.6	23832
O75179	ANKRD17	Ankyrin repeat domain-containing protein 17	54.8	4.3e-11	4108.02	1027.76	4	2.2	2135	R	MTVPPLATSSAPVAVPSTAPVTYPMPQTPMGCPQPTPK	M	MT(HexNAc)VPPLATSSAPVAVPSTAPVTYPMPQTPMGC(Carbamidomethyl)PQPTPK	HexNAc@2136=22	HexNAc@2=22	0	Z20200203-08_FTMSms2ethcd	141.683	23247
O75179	ANKRD17	Ankyrin repeat domain-containing protein 17	42.6	1.5e-08	4311.1	1078.53	4	2.4	2135	R	MTVPPLATSSAPVAVPSTAPVTYPMPQTPMGCPQPTPK	M	MT(HexNAc)VPPLAT(HexNAc)SSAPVAVPSTAPVTYPMPQTPMGC(Carbamidomethyl)PQPTPK	HexNAc@2136=16;HexNAc@2142|2143|2144	HexNAc@2=16;HexNAc@8|9|10	0	Z20200203-07_FTMSms2ethcd	139.667	22285
O75179	ANKRD17	Ankyrin repeat domain-containing protein 17	57.4	1.2e-08	2078.95	693.655	3	-0.98	2288	K	SSYLPNSDPLHQSDTSK	A	SSYLPNSDPLHQSDTS(HexNAc)K	HexNAc@2302|2303	HexNAc@15|16	0	Z20200203-10_FTMSms2ethcd	62.367	10028
O75179	ANKRD17	Ankyrin repeat domain-containing protein 17	53.8	7.9e-09	2078.95	693.656	3	0.69	2288	K	SSYLPNSDPLHQSDTSK	A	S(HexNAc)SYLPNSDPLHQSDTSK	HexNAc@2288=8	HexNAc@1=8	0	Z20200203-10_FTMSms2ethcd	63.883	10267
O75179	ANKRD17	Ankyrin repeat domain-containing protein 17	64	3.7e-17	3192.48	1064.83	3	0.22	2370	R	QHFSPLSLLTPCSSASNDSSAQSVSSGVR	A	Q(Gln->pyro-Glu)HFSPLSLLT(HexNAc)PC(Carbamidomethyl)SSASNDSSAQSVSSGVR	Gln->pyro-Glu@2370;HexNAc@2379|2382	Gln->pyro-Glu@1;HexNAc@10|13	0	Z20200203-10_FTMSms2ethcd	137.983	22909
O75179	ANKRD17	Ankyrin repeat domain-containing protein 17	55.1	2.9e-12	3209.5	1070.51	3	0.81	2370	R	QHFSPLSLLTPCSSASNDSSAQSVSSGVR	A	QHFSPLSLLTPC(Carbamidomethyl)S(HexNAc)SASNDSSAQSVSSGVR	HexNAc@2379|2382	HexNAc@10|13	0	Z20200203-09_FTMSms2ethcd	109.167	18282
O75376	NCOR1	Nuclear receptor corepressor 1	38.8	2.5e-10	2144.94	715.65	3	-0.29	1	-	MSSSGYPPNQGAFSTEQSR	Y	M(Met-loss+Acetyl)SSSGYPPNQGAFST(HexNAc)EQSR	Met-loss+Acetyl@1;HexNAc@15=10	Met-loss+Acetyl@1;HexNAc@15=10	0	Z20200203-10_FTMSms2ethcd	80.333	13058
O75376	NCOR1	Nuclear receptor corepressor 1	37.7	1.7e-08	2144.94	715.65	3	-0.21	1	-	MSSSGYPPNQGAFSTEQSR	Y	M(Met-loss+Acetyl)SSSGYPPNQGAFSTEQS(HexNAc)R	Met-loss+Acetyl@1;HexNAc@18=8	Met-loss+Acetyl@1;HexNAc@18=8	0	Z20200203-11_FTMSms2ethcd	80.183	13113
O75376	NCOR1	Nuclear receptor corepressor 1	37.3	3.7e-09	2144.94	715.651	3	0.56	1	-	MSSSGYPPNQGAFSTEQSR	Y	M(Met-loss+Acetyl)SSSGYPPNQGAFS(HexNAc)TEQSR	Met-loss+Acetyl@1;HexNAc@14=8	Met-loss+Acetyl@1;HexNAc@14=8	0	Z20200203-09_FTMSms2ethcd	78.033	12703
O75376	NCOR1	Nuclear receptor corepressor 1	67.9	1.8e-10	2767.39	923.136	3	-1	45	R	SSHLEVSQASQLLQQQQQQQLR	R	SSHLEVS(HexNAc)QASQLLQQQQQQQLR	HexNAc@51=14	HexNAc@7=14	0	Z20200203-25_FTMSms2ethcd	94.25	14790
O75376	NCOR1	Nuclear receptor corepressor 1	44.9	2.8e-12	2382.28	794.764	3	0.31	1163	R	GSITQGTPALPQTGIPTEALVK	G	GS(HexNAc)ITQGTPALPQTGIPTEALVK	HexNAc@1164|1166	HexNAc@2|4	0	Z20200203-26_FTMSms2ethcd	127.067	21013
O75376	NCOR1	Nuclear receptor corepressor 1	25.3	1.7e-05	1528.8	510.271	3	0.51	1448	R	HTSVVSSGPSVLR	S	HTSVVS(HexNAc)SGPSVLR	HexNAc@1453=10	HexNAc@6=10	0	Z20200203-24_FTMSms2ethcd	48.55	7128
O75376	NCOR1	Nuclear receptor corepressor 1	38.6	2.5e-07	3030.53	1010.85	3	0.38	1651	R	GIIDLTNMPPTILVPHPGGTSTPPMDR	I	GIIDLT(HexNAc)NMPPTILVPHPGGTSTPPMDR	HexNAc@1656=24	HexNAc@6=24	0	Z20200203-04_FTMSms2ethcd	136.983	21226
O75376	NCOR1	Nuclear receptor corepressor 1	50.6	8.5e-09	4254.99	1064.5	4	-0.082	2009	R	QYEGPLHHYRPQQESPSPQQQLPPSSQAEGMGQVPR	T	Q(Gln->pyro-Glu)YEGPLHHYRPQQESPSPQQQLPPSS(HexNAc)QAEGMGQVPR	Gln->pyro-Glu@2009;HexNAc@2034=7	Gln->pyro-Glu@1;HexNAc@26=7	0	Z20200203-19_FTMSms2ethcd	92.383	15044
O75376	NCOR1	Nuclear receptor corepressor 1	50.6	1.7e-07	4272.02	855.209	5	-0.19	2009	R	QYEGPLHHYRPQQESPSPQQQLPPSSQAEGMGQVPR	T	QYEGPLHHYRPQQESPSPQQQLPPSS(HexNAc)QAEGMGQVPR	HexNAc@2034=6	HexNAc@26=6	0	Z20200203-18_FTMSms2ethcd	80.4	12507
O75376	NCOR1	Nuclear receptor corepressor 1	44.9	2e-07	3286.62	822.411	4	0.65	2066	R	NQVSSQTPQQPPTSTFQNSPSALVSTPVR	T	NQVSSQT(HexNAc)PQQPPTSTFQNSPSALVSTPVR	HexNAc@2072|2078	HexNAc@7|13	0	Z20200203-27_FTMSms2ethcd	106.3	17142
O75376	NCOR1	Nuclear receptor corepressor 1	48.7	2.5e-08	3286.62	822.411	4	0.57	2066	R	NQVSSQTPQQPPTSTFQNSPSALVSTPVR	T	NQVSSQTPQQPPT(HexNAc)STFQNSPSALVSTPVR	HexNAc@2072|2078|2079	HexNAc@7|13|14	0	Z20200203-26_FTMSms2ethcd	106.95	17369
O75376	NCOR1	Nuclear receptor corepressor 1	56.9	2.3e-12	3286.62	1096.21	3	0.9	2066	R	NQVSSQTPQQPPTSTFQNSPSALVSTPVR	T	NQVSSQTPQQPPTS(HexNAc)TFQNSPSALVSTPVR	HexNAc@2079=8	HexNAc@14=8	0	Z20200203-26_FTMSms2ethcd	106.867	17351
O75376	NCOR1	Nuclear receptor corepressor 1	44.3	8.5e-11	3712.76	1238.26	3	-0.38	2215	R	KLNSSGGGDSDMAAAQPGTEIFNLPAVTTSGSVSSR	G	KLNSSGGGDSDMAAAQPGTEIFNLPAVT(HexNAc)TSGSVSSR	HexNAc@2242|2243|2244	HexNAc@28|29|30	1	Z20200203-24_FTMSms2ethcd	122.633	19443
O75376	NCOR1	Nuclear receptor corepressor 1	24.7	1.8e-06	3915.83	1305.95	3	-1.8	2215	R	KLNSSGGGDSDMAAAQPGTEIFNLPAVTTSGSVSSR	G	KLNSSGGGDSDMAAAQPGT(HexNAc)EIFNLPAVTT(HexNAc)SGSVSSR	HexNAc&HexNAc@((2233&(2242|2243|2244))|(2242&(2243|2244))|(2243&2244))||HexNAc2@2233|2242|2243|2244	HexNAc&HexNAc@((19&(28|29|30))|(28&(29|30))|(29&30))||HexNAc2@19|28|29|30	1	Z20200203-23_FTMSms2ethcd	118.15	18634
O75376	NCOR1	Nuclear receptor corepressor 1	41.7	4.8e-07	3584.66	896.921	4	-0.83	2216	K	LNSSGGGDSDMAAAQPGTEIFNLPAVTTSGSVSSR	G	LNSSGGGDSDMAAAQPGTEIFNLPAVTTS(HexNAc)GSVSSR	HexNAc@2233|2242|2243|2244	HexNAc@18|27|28|29	0	Z20200203-22_FTMSms2ethcd	137.9	21673
O75376	NCOR1	Nuclear receptor corepressor 1	54.6	1e-13	3584.66	1195.56	3	-0.33	2216	K	LNSSGGGDSDMAAAQPGTEIFNLPAVTTSGSVSSR	G	LNSSGGGDSDMAAAQPGTEIFNLPAVT(HexNAc)TSGSVSSR	HexNAc@2242|2243	HexNAc@27|28	0	Z20200203-22_FTMSms2ethcd	139	21849
O75376	NCOR1	Nuclear receptor corepressor 1	47.6	4.8e-10	3584.68	1195.56	3	2.9	2216	K	LNSSGGGDSDMAAAQPGTEIFNLPAVTTSGSVSSR	G	LNSSGGGDSDMAAAQPGT(HexNAc)EIFNLPAVTTSGSVSSR	HexNAc@2233|2242	HexNAc@18|27	0	Z20200203-21_FTMSms2ethcd	137.683	22020
O75376	NCOR1	Nuclear receptor corepressor 1	52.3	4.6e-13	3600.66	1200.89	3	-0.2	2216	K	LNSSGGGDSDMAAAQPGTEIFNLPAVTTSGSVSSR	G	LNSSGGGDSDM(Oxidation)AAAQPGTEIFNLPAVT(HexNAc)TSGSVSSR	Oxidation@2226;HexNAc@2242=6	Oxidation@11;HexNAc@27=6	0	Z20200203-22_FTMSms2ethcd	130.55	20515
O75376	NCOR1	Nuclear receptor corepressor 1	40.1	1.4e-07	3787.75	947.692	4	0.82	2216	K	LNSSGGGDSDMAAAQPGTEIFNLPAVTTSGSVSSR	G	LNSSGGGDSDMAAAQPGTEIFNLPAVTT(HexNAc)S(HexNAc)GSVSSR	HexNAc&HexNAc@(2243&(2244|2246))||HexNAc2@2243	HexNAc&HexNAc@(28&(29|31))||HexNAc2@28	0	Z20200203-21_FTMSms2ethcd	133.517	21329
O75376	NCOR1	Nuclear receptor corepressor 1	44.2	4.1e-09	3787.75	1263.26	3	1.7	2216	K	LNSSGGGDSDMAAAQPGTEIFNLPAVTTSGSVSSR	G	LNSSGGGDSDMAAAQPGTEIFNLPAVT(HexNAc)T(HexNAc)SGSVSSR	HexNAc&HexNAc@(2242&2243)||HexNAc2@2233|2242	HexNAc&HexNAc@(27&28)||HexNAc2@18|27	0	Z20200203-21_FTMSms2ethcd	133.533	21333	2 HexNAcs	Changed peptide column to reflect 2 HexNAcs, prospector is using a y ion for localization though, still ambiguous
O75376	NCOR1	Nuclear receptor corepressor 1	64.8	1.1e-09	4208.98	1053	4	-0.76	2270	K	ALMGSFDDKVEDHGVVMSQPMGVVPGTANTSVVTSGETR	R	ALMGSFDDKVEDHGVVMS(HexNAc)QPMGVVPGTANTSVVTSGETR	HexNAc@2287=25	HexNAc@18=25	1	Z20200203-21_FTMSms2ethcd	122.05	19440
O94842	TOX4	TOX high mobility group box family member 4	45.8	3.4e-11	2877.44	959.819	3	0.41	373	K	QMLPSSITMSQGGMVTVIPATVVTSR	G	Q(Gln->pyro-Glu)MLPSSITMS(HexNAc)QGGMVTVIPATVVTSR	Gln->pyro-Glu@373;HexNAc@382=8	Gln->pyro-Glu@1;HexNAc@10=8	0	Z20200203-13_FTMSms2ethcd	183.2	30713
O94842	TOX4	TOX high mobility group box family member 4	21.9	2.2e-06	2893.44	965.151	3	0.94	373	K	QMLPSSITMSQGGMVTVIPATVVTSR	G	Q(Gln->pyro-Glu)MLPSSIT(HexNAc)M(Oxidation)SQGGMVTVIPATVVTSR	Gln->pyro-Glu@373;Oxidation@381=9;HexNAc@378|380|382	Gln->pyro-Glu@1;Oxidation@9=9;HexNAc@6|8|10	0	Z20200203-13_FTMSms2ethcd	174.483	29369
O94842	TOX4	TOX high mobility group box family member 4	68.5	1.2e-15	2894.47	965.494	3	0.11	373	K	QMLPSSITMSQGGMVTVIPATVVTSR	G	QMLPSSIT(HexNAc)MSQGGMVTVIPATVVTSR	HexNAc@380=15	HexNAc@8=15	0	Z20200203-12_FTMSms2ethcd	146.883	25173
O94842	TOX4	TOX high mobility group box family member 4	58.2	5.8e-14	2894.47	965.494	3	0.11	373	K	QMLPSSITMSQGGMVTVIPATVVTSR	G	QMLPSSITMSQGGMVTVIPATVVTS(HexNAc)R	HexNAc@396|397	HexNAc@24|25	0	Z20200203-13_FTMSms2ethcd	149.567	25516
O94842	TOX4	TOX high mobility group box family member 4	60.7	2e-13	2629.37	877.129	3	-2.4	399	R	GLQLGQTSTATIQPSQQAQIVTR	S	GLQLGQTS(HexNAc)TATIQPSQQAQIVTR	HexNAc@406=8	HexNAc@8=8	0	Z20200203-02_FTMSms2ethcd	94.783	14636
O94913	PCF11	Pre-mRNA cleavage complex 2 protein Pcf11	55.2	3.4e-15	3049.54	1017.19	3	-0.79	169	K	SPEEPSTPGTVVSSPSISTPPIVPDIQK	N	SPEEPSTPGTVVS(HexNAc)SPSISTPPIVPDIQK	HexNAc@181=7	HexNAc@13=7	0	Z20200203-17_FTMSms2ethcd	131.017	21884
O95081	AGFG2	Arf-GAP domain and FG repeat-containing protein 2	59.4	5.9e-09	2867.44	956.484	3	-0.16	177	R	TLLGDPAPSLSVAASTSSQPVSQSHAR	T	TLLGDPAPSLSVAAS(HexNAc)TSSQPVSQSHAR	HexNAc@191|192|193|194	HexNAc@15|16|17|18	0	Z20200203-25_FTMSms2ethcd	98.45	15504
O95081	AGFG2	Arf-GAP domain and FG repeat-containing protein 2	57.7	3.5e-08	2867.44	956.485	3	0.99	177	R	TLLGDPAPSLSVAASTSSQPVSQSHAR	T	TLLGDPAPSLSVAAST(HexNAc)SSQPVSQSHAR	HexNAc@191|192|193|194	HexNAc@15|16|17|18	0	Z20200203-24_FTMSms2ethcd	97.25	15016
O95081	AGFG2	Arf-GAP domain and FG repeat-containing protein 2	48.8	4.3e-09	3070.52	1024.18	3	1.2	177	R	TLLGDPAPSLSVAASTSSQPVSQSHAR	T	TLLGDPAPSLSVAAS(HexNAc)T(HexNAc)SSQPVSQSHAR	HexNAc&HexNAc@((191&(192|193|194))|(192&(193|194))|(193&194))||HexNAc2@191|192|193|194	HexNAc&HexNAc@((15&(16|17|18))|(16&(17|18))|(17&18))||HexNAc2@15|16|17|18	0	Z20200203-23_FTMSms2ethcd	92.75	14301	2 HexNAcs	Changed peptide column to reflect 2 HexNAcs
O95486	SEC24A	Protein transport protein Sec24A	72.6	2.7e-11	3703.77	926.698	4	-0.23	155	R	ASSQPTVSGNTSLTTNHQYVSSGYPSLQNSFIK	S	ASSQPTVS(HexNAc)GNTSLTTNHQYVSSGYPSLQNSFIK	HexNAc@162=9	HexNAc@8=9	0	Z20200203-04_FTMSms2ethcd	100.85	15472
O95486	SEC24A	Protein transport protein Sec24A	68.3	1.3e-09	3703.77	926.698	4	-0.085	155	R	ASSQPTVSGNTSLTTNHQYVSSGYPSLQNSFIK	S	ASSQPTVSGN(HexNAc)TSLTTNHQYVSSGYPSLQNSFIK	HexNAc@162|164|165|166|168|169	HexNAc@8|10|11|12|14|15	0	Z20200203-05_FTMSms2ethcd	101.2	15737
O95487	SEC24B	Protein transport protein Sec24B	45.5	3.7e-11	3677.78	1226.6	3	-2.8	277	R	NHTGSLAVANNNPTITVADSLSCPVMQNVQPPK	S	NHTGSLAVANNNPT(HexNAc)ITVADSLSC(Carbamidomethyl)PVMQNVQPPK	HexNAc@290|292|296	HexNAc@14|16|20	0	Z20200203-27_FTMSms2ethcd	117.667	19165
O95487	SEC24B	Protein transport protein Sec24B	77.6	4.8e-16	3677.79	920.204	4	0.83	277	R	NHTGSLAVANNNPTITVADSLSCPVMQNVQPPK	S	NHTGSLAVANNNPTIT(HexNAc)VADSLSC(Carbamidomethyl)PVMQNVQPPK	HexNAc@292=7	HexNAc@16=7	0	Z20200203-26_FTMSms2ethcd	118.617	19510
O95487	SEC24B	Protein transport protein Sec24B	61.4	6.8e-14	3677.8	920.204	4	1.4	277	R	NHTGSLAVANNNPTITVADSLSCPVMQNVQPPK	S	NHTGS(HexNAc)LAVANNNPTITVADSLSC(Carbamidomethyl)PVMQNVQPPK	HexNAc@281=16	HexNAc@5=16	0	Z20200203-01_FTMSms2ethcd	118.367	17914
O95487	SEC24B	Protein transport protein Sec24B	38.1	7.7e-10	3677.8	1226.6	3	2.8	277	R	NHTGSLAVANNNPTITVADSLSCPVMQNVQPPK	S	NHTGSLAVANNNPTITVADS(HexNAc)LSC(Carbamidomethyl)PVMQNVQPPK	HexNAc@290|292|296	HexNAc@14|16|20	0	Z20200203-06_FTMSms2ethcd	109.983	17056
O95487	SEC24B	Protein transport protein Sec24B	58.4	1.1e-14	3677.8	920.206	4	3.1	277	R	NHTGSLAVANNNPTITVADSLSCPVMQNVQPPK	S	NHT(HexNAc)GSLAVANNNPTITVADSLSC(Carbamidomethyl)PVMQNVQPPK	HexNAc@279=9	HexNAc@3=9	0	Z20200203-02_FTMSms2ethcd	117.583	18142
O95487	SEC24B	Protein transport protein Sec24B	80	2.2e-16	1984.97	662.328	3	0.81	310	K	SSPVVSTVLSGSSGSSSTR	T	S(HexNAc)SPVVSTVLSGSSGSSSTR	HexNAc@310=13	HexNAc@1=13	0	Z20200203-01_FTMSms2ethcd	73.367	10887
O95487	SEC24B	Protein transport protein Sec24B	61.6	2.7e-12	1984.97	662.328	3	2.1	310	K	SSPVVSTVLSGSSGSSSTR	T	SSPVVS(HexNAc)TVLSGSSGSSSTR	HexNAc@315|316	HexNAc@6|7	0	Z20200203-01_FTMSms2ethcd	72.267	10715
O95487	SEC24B	Protein transport protein Sec24B	60.4	5.8e-13	2188.05	730.021	3	0.39	310	K	SSPVVSTVLSGSSGSSSTR	T	S(HexNAc)SPVVS(HexNAc)TVLSGSSGSSSTR	HexNAc@310=14;HexNAc@315=8	HexNAc@1=14;HexNAc@6=8	0	Z20200203-25_FTMSms2ethcd	76.7	11850
O95487	SEC24B	Protein transport protein Sec24B	53	5.2e-11	2901.48	967.832	3	-0.47	329	R	TPPTANHPVEPVTSVTQPSELLQQK	G	TPPTANHPVEPVTSVT(HexNAc)QPSELLQQK	HexNAc@342|344	HexNAc@14|16	0	Z20200203-27_FTMSms2ethcd	95.433	15250
O95487	SEC24B	Protein transport protein Sec24B	55.5	7.4e-11	2901.48	967.833	3	0.1	329	R	TPPTANHPVEPVTSVTQPSELLQQK	G	TPPTANHPVEPVTS(HexNAc)VTQPSELLQQK	HexNAc@342=11	HexNAc@14=11	0	Z20200203-18_FTMSms2ethcd	95.133	15284
O95487	SEC24B	Protein transport protein Sec24B	41.7	3.1e-09	3104.56	1035.53	3	-0.57	329	R	TPPTANHPVEPVTSVTQPSELLQQK	G	TPPTANHPVEPVT(HexNAc)SVT(HexNAc)QPSELLQQK	HexNAc@341=8;HexNAc@344=6	HexNAc@13=8;HexNAc@16=6	0	Z20200203-16_FTMSms2ethcd	90.417	13615
O95487	SEC24B	Protein transport protein Sec24B	38.5	2.9e-08	3104.56	1035.53	3	-0.34	329	R	TPPTANHPVEPVTSVTQPSELLQQK	G	TPPTANHPVEPVT(HexNAc)S(HexNAc)VTQPSELLQQK	HexNAc@341=8;HexNAc@342=8	HexNAc@13=8;HexNAc@14=8	0	Z20200203-17_FTMSms2ethcd	92.267	14762
O95487	SEC24B	Protein transport protein Sec24B	43.5	3.5e-09	3104.57	1035.53	3	1.2	329	R	TPPTANHPVEPVTSVTQPSELLQQK	G	TPPTANHPVEPVTS(HexNAc)VT(HexNAc)QPSELLQQK	HexNAc@344=11;HexNAc@341|342	HexNAc@16=11;HexNAc@13|14	0	Z20200203-16_FTMSms2ethcd	89.233	13441
O95628	CNOT4	CCR4-NOT transcription complex subunit 4	36.9	2.3e-08	1768.88	590.299	3	-0.37	309	K	SNPVIPISSSNHSAR	S	SNPVIPIS(HexNAc)SSNHSAR	HexNAc@316=14	HexNAc@8=14	0	Z20200203-22_FTMSms2ethcd	34.533	4986
O95789	ZMYM6	Zinc finger MYM-type protein 6	59.5	1.7e-13	2357.19	786.402	3	-0.93	362	K	GTNSSAVPLSQGQVVVSPPSSR	S	GTNSSAVPLS(HexNAc)QGQVVVSPPSSR	HexNAc@371=20	HexNAc@10=20	0	Z20200203-23_FTMSms2ethcd	89.633	13819
O95789	ZMYM6	Zinc finger MYM-type protein 6	30.1	1.5e-05	1247.65	624.328	2	0.57	612	K	TAVTELPSAR	T	TAVT(HexNAc)ELPSAR	HexNAc@615=20	HexNAc@4=20	0	Z20200203-10_FTMSms2ethcd	46.15	7306
O95789	ZMYM6	Zinc finger MYM-type protein 6	27.8	6.4e-06	1247.65	416.554	3	0.65	612	K	TAVTELPSAR	T	T(HexNAc)AVTELPSAR	HexNAc@612|615	HexNAc@1|4	0	Z20200203-10_FTMSms2ethcd	46.417	7349
O95835	LATS1	Serine/threonine-protein kinase LATS1	29.6	1.1e-09	2905.49	969.167	3	-1.2	473	R	ASHSANSQPSATTVTAITPAPIQQPVK	S	ASHSANS(HexNAc)QPSATTVTAITPAPIQQPVK	HexNAc@479=11	HexNAc@7=11	0	Z20200203-26_FTMSms2ethcd	86.567	13710
O95835	LATS1	Serine/threonine-protein kinase LATS1	21.3	1.2e-07	2905.49	969.169	3	0.86	473	R	ASHSANSQPSATTVTAITPAPIQQPVK	S	ASHSANSQPSAT(HexNAc)TVTAITPAPIQQPVK	HexNAc@484|485|487	HexNAc@12|13|15	0	Z20200203-24_FTMSms2ethcd	81.083	12352
P00519	ABL1	Tyrosine-protein kinase ABL1	45.5	2e-06	1857.94	929.475	2	-0.59	839	K	GSALGTPAAAEPVTPTSK	A	GSALGTPAAAEPVT(HexNAc)PTSK	HexNAc@852|854|855	HexNAc@14|16|17	0	Z20200203-10_FTMSms2ethcd	63.683	10235
P00519	ABL1	Tyrosine-protein kinase ABL1	33.4	2.7e-07	1857.94	619.986	3	0.52	839	K	GSALGTPAAAEPVTPTSK	A	GSALGTPAAAEPVTPTS(HexNAc)K	HexNAc@854|855	HexNAc@16|17	0	Z20200203-10_FTMSms2ethcd	63.717	10240
P02545	LMNA	Prelamin-A/C	54	2.7e-10	2568.24	856.75	3	-1.2	598	K	ASASGSGAQVGGPISSGSSASSVTVTR	S	ASASGSGAQVGGPISSGSSASSVTVT(HexNAc)R	HexNAc@621|623	HexNAc@24|26	0	Z20200203-19_FTMSms2ethcd	75.517	12038
P02545	LMNA	Prelamin-A/C	69.5	3.2e-10	2568.24	1284.62	2	-0.68	598	K	ASASGSGAQVGGPISSGSSASSVTVTR	S	AS(HexNAc)ASGSGAQVGGPISSGSSASSVTVTR	HexNAc@599=13	HexNAc@2=13	0	Z20200203-19_FTMSms2ethcd	74.283	11815
P02545	LMNA	Prelamin-A/C	70.7	6.1e-14	2568.24	856.75	3	-0.49	598	K	ASASGSGAQVGGPISSGSSASSVTVTR	S	ASASGSGAQVGGPISS(HexNAc)GSSASSVTVTR	HexNAc@613=10	HexNAc@16=10	0	Z20200203-18_FTMSms2ethcd	73.933	11283
P02545	LMNA	Prelamin-A/C	62.6	4.6e-14	2568.24	856.751	3	0.43	598	K	ASASGSGAQVGGPISSGSSASSVTVTR	S	ASASGSGAQVGGPIS(HexNAc)SGSSASSVTVTR	HexNAc@612=6	HexNAc@15=6	0	Z20200203-18_FTMSms2ethcd	75.05	11480
P02545	LMNA	Prelamin-A/C	57.8	9.6e-15	2771.32	924.444	3	0.46	598	K	ASASGSGAQVGGPISSGSSASSVTVTR	S	ASASGSGAQVGGPIS(HexNAc)S(HexNAc)GSSASSVTVTR	HexNAc&HexNAc@(612&613)||HexNAc2@612|613	HexNAc&HexNAc@(15&16)||HexNAc2@15|16	0	Z20200203-17_FTMSms2ethcd	70.4	10831
P02545	LMNA	Prelamin-A/C	52.2	7.7e-06	1769.83	885.419	2	0.73	628	R	SVGGSGGGSFGDNLVTR	S	SVGGSGGGSFGDNLVT(HexNAc)R	HexNAc@643=11	HexNAc@16=11	0	Z20200203-16_FTMSms2ethcd	72.45	10766
P04040	CAT	Catalase	37.3	9.8e-08	1617.8	539.937	3	-0.2	24	K	ADVLTTGAGNPVGDK	L	ADVLT(HexNAc)TGAGNPVGDK	HexNAc@28=10	HexNAc@5=10	0	Z20200203-07_FTMSms2ethcd	55.15	8520
P04040	CAT	Catalase	36.1	1.1e-06	1617.8	809.402	2	0.26	24	K	ADVLTTGAGNPVGDK	L	ADVLTT(HexNAc)GAGNPVGDK	HexNAc@28|29	HexNAc@5|6	0	Z20200203-07_FTMSms2ethcd	54.917	8484
P04075	ALDOA	Fructose-bisphosphate aldolase A	33.8	2.4e-06	2431.11	811.04	3	0.6	343	K	YTPSGQAGAAASESLFVSNHAY	-	YTPSGQAGAAAS(HexNAc)ESLFVSNHAY	HexNAc@354=15	HexNAc@12=15	0	Z20200203-16_FTMSms2ethcd	100	15116
P04150	NR3C1	Glucocorticoid receptor	42.4	4.6e-07	1823.89	912.447	2	0.4	41	K	VSASSPSLAVASQSDSK	Q	VSAS(HexNAc)SPSLAVASQSDSK	HexNAc@42|44	HexNAc@2|4	0	Z20200203-13_FTMSms2ethcd	56.6	8653
P04150	NR3C1	Glucocorticoid receptor	61.8	5.4e-10	1823.89	608.634	3	0.57	41	K	VSASSPSLAVASQSDSK	Q	VS(HexNAc)ASSPSLAVASQSDSK	HexNAc@42=17	HexNAc@2=17	0	Z20200203-12_FTMSms2ethcd	54.283	8525
P04792	HSPB1	Heat shock protein beta-1	58.2	9.3e-10	2109.07	703.695	3	-0.17	172	K	LATQSNEITIPVTFESR	A	LATQSNEITIPVT(HexNAc)FESR	HexNAc@184=21	HexNAc@13=21	0	Z20200203-23_FTMSms2ethcd	115.2	18149
P04792	HSPB1	Heat shock protein beta-1	61	4.7e-09	2109.07	1055.04	2	0.62	172	K	LATQSNEITIPVTFESR	A	LAT(HexNAc)QSNEITIPVTFESR	HexNAc@174=23	HexNAc@3=23	0	Z20200203-22_FTMSms2ethcd	119.233	18682
P05387	RPLP2	60S acidic ribosomal protein P2	67.9	3e-18	2977.52	993.177	3	1.5	62	K	LASVPAGGAVAVSAAPGSAAPAAGSAPAAAEEK	K	LASVPAGGAVAVS(HexNAc)AAPGSAAPAAGSAPAAAEEK	HexNAc@74=41	HexNAc@13=41	0	Z20200203-17_FTMSms2ethcd	96.017	15420
P06454	PTMA	Prothymosin alpha	52	2.3e-09	1669.77	835.386	2	0.082	1	-	MSDAAVDTSSEITTK	D	M(Met-loss+Acetyl)S(HexNAc)DAAVDTSSEITTK	Met-loss+Acetyl@1;HexNAc@2=57	Met-loss+Acetyl@1;HexNAc@2=57	0	Z20200203-02_FTMSms2ethcd	74.583	11410
P07947	YES1	Tyrosine-protein kinase Yes	43.7	2.7e-09	3722.71	931.433	4	-1.1	16	K	YRPENTPEPVSTSVSHYGAEPTTVSPCPSSSAK	G	YRPENTPEPVSTS(HexNAc)VSHYGAEPTTVSPC(Carbamidomethyl)PSSSAK	HexNAc@28|30	HexNAc@13|15	0	Z20200203-13_FTMSms2ethcd	71.75	11307
P08670	VIM	Vimentin	28.4	2.9e-06	1698.86	566.96	3	-0.88	37	R	TYSLGSALRPSTSR	S	TYS(HexNAc)LGSALRPSTSR	HexNAc@39=12	HexNAc@3=12	0	Z20200203-10_FTMSms2ethcd	57.117	9165
P09012	SNRPA	U1 small nuclear ribonucleoprotein A	48.5	1.1e-09	2930.49	977.5	3	0.22	124	K	AVQGGGATPVVGAVQGPVPGMPPMTQAPR	I	AVQGGGATPVVGAVQGPVPGMPPMT(HexNAc)QAPR	HexNAc@148=69	HexNAc@25=69	0	Z20200203-04_FTMSms2ethcd	113.5	17498
P09012	SNRPA	U1 small nuclear ribonucleoprotein A	33	8.9e-07	2946.48	982.832	3	0.5	124	K	AVQGGGATPVVGAVQGPVPGMPPMTQAPR	I	AVQGGGATPVVGAVQGPVPGM(Oxidation)PPMT(HexNAc)QAPR	HexNAc@148=30;Oxidation@144|147	HexNAc@25=30;Oxidation@21|24	0	Z20200203-27_FTMSms2ethcd	106.333	17149
P0C7T5	ATXN1L	Ataxin-1-like	70.8	4e-12	2812.38	703.851	4	-1.3	201	K	APSATSPSGQLPHHSSTQPLDLAPGR	M	APSATSPSGQLPHHSST(HexNAc)QPLDLAPGR	HexNAc@217=6	HexNAc@17=6	0	Z20200203-21_FTMSms2ethcd	69.8	10588
P0C7T5	ATXN1L	Ataxin-1-like	73.7	2.1e-13	2812.38	703.852	4	-0.57	201	K	APSATSPSGQLPHHSSTQPLDLAPGR	M	APSATSPSGQLPHHS(HexNAc)STQPLDLAPGR	HexNAc@215|216	HexNAc@15|16	0	Z20200203-21_FTMSms2ethcd	69.25	10497
P0C7T5	ATXN1L	Ataxin-1-like	59.7	1.3e-11	2812.39	703.852	4	-0.22	201	K	APSATSPSGQLPHHSSTQPLDLAPGR	M	APSAT(HexNAc)SPSGQLPHHSSTQPLDLAPGR	HexNAc@203|205|206	HexNAc@3|5|6	0	Z20200203-22_FTMSms2ethcd	70.183	10544
P0CG12	DERPC	Decreased expression in renal and prostate cancer protein	73.1	2.4e-18	2831.29	944.436	3	-0.095	281	R	AAGLLGANSASFSQASGNMGTSPSSMAR	V	AAGLLGANSASFS(HexNAc)QASGNMGTSPSSMAR	HexNAc@293=30	HexNAc@13=30	0	Z20200203-05_FTMSms2ethcd	99.617	15459
P0CG12	DERPC	Decreased expression in renal and prostate cancer protein	66.4	2.8e-13	2432.14	811.384	3	1.4	365	R	GAGSSAFSQSSGTLASNPATFQR	S	GAGSSAFS(HexNAc)QSSGTLASNPATFQR	HexNAc@372=28	HexNAc@8=28	0	Z20200203-27_FTMSms2ethcd	90.55	14425
P0CG40	SP9	Transcription factor Sp9	58.5	1.5e-09	2037.04	679.685	3	0.34	27	K	IGNTSPLTTLPESSAFAK	G	IGNTSPLTT(HexNAc)LPESSAFAK	HexNAc@34|35	HexNAc@8|9	0	Z20200203-24_FTMSms2ethcd	104.983	16412
P0CG40	SP9	Transcription factor Sp9	46	2.3e-06	2037.04	1019.02	2	0.77	27	K	IGNTSPLTTLPESSAFAK	G	IGNTS(HexNAc)PLTTLPESSAFAK	HexNAc@31|34|35	HexNAc@5|8|9	0	Z20200203-24_FTMSms2ethcd	104.967	16409
P0CG40	SP9	Transcription factor Sp9	26.7	3.2e-06	1503.74	501.92	3	0.34	137	K	VHTTAADGLYPR	V	VHT(HexNAc)TAADGLYPR	HexNAc@139|140	HexNAc@3|4	0	Z20200203-25_FTMSms2ethcd	26.133	3983
P12270	TPR	Nucleoprotein TPR	44.6	1.6e-08	4850.18	1213.3	4	-0.5	2166	R	FGPPEDMPQTSSSHSDLGQLASQGGLGMYETPLFLAHEEESGGR	S	FGPPEDMPQTS(HexNAc)SSHSDLGQLASQGGLGMYETPLFLAHEEESGGR	HexNAc@2176|2177|2178|2180	HexNAc@11|12|13|15	0	Z20200203-19_FTMSms2ethcd	149.733	25437
P12755	SKI	Ski oncogene	58.1	2.3e-08	1935.98	645.999	3	0.46	376	R	LSAFRPWSPAVSASEK	E	LSAFRPWSPAVS(HexNAc)ASEK	HexNAc@387=18	HexNAc@12=18	0	Z20200203-13_FTMSms2ethcd	84.217	13542
P12755	SKI	Ski oncogene	44.7	6.8e-07	1503.75	752.377	2	-0.28	429	K	VVSSPPCAAAVSR	A	VVSSPPC(Carbamidomethyl)AAAVS(HexNAc)R	HexNAc@440=37	HexNAc@12=37	0	Z20200203-21_FTMSms2ethcd	24.767	3751
P12757	SKIL	Ski-like protein	37.5	6.2e-09	2000	667.338	3	-0.68	72	R	TCTSVPETLHLNPSLK	H	TC(Carbamidomethyl)TS(HexNAc)VPETLHLNPSLK	HexNAc@72|74|75	HexNAc@1|3|4	0	Z20200203-21_FTMSms2ethcd	83.933	12963
P14317	HCLS1	Hematopoietic lineage cell-specific protein	56.1	2.4e-08	1918.87	959.941	2	0.29	208	K	SAVGFNEMEAPTTAYK	K	SAVGFNEMEAPT(HexNAc)TAYK	HexNAc@219|220	HexNAc@12|13	0	Z20200203-11_FTMSms2ethcd	86.533	14361
P14317	HCLS1	Hematopoietic lineage cell-specific protein	44.4	3.3e-09	1918.87	640.297	3	0.57	208	K	SAVGFNEMEAPTTAYK	K	SAVGFNEMEAPTT(HexNAc)AYK	HexNAc@219|220	HexNAc@12|13	0	Z20200203-11_FTMSms2ethcd	86.6	14374
P14317	HCLS1	Hematopoietic lineage cell-specific protein	40.7	4.2e-08	2540.25	847.421	3	-1.2	297	K	KISSEAWPPVGTPPSSESEPVR	T	KISSEAWPPVGTPPS(HexNAc)SESEPVR	HexNAc@311|312	HexNAc@15|16	1	Z20200203-17_FTMSms2ethcd	87.517	13940
P14317	HCLS1	Hematopoietic lineage cell-specific protein	35.1	3e-06	2540.25	847.421	3	-0.81	297	K	KISSEAWPPVGTPPSSESEPVR	T	KISSEAWPPVGTPPSS(HexNAc)ESEPVR	HexNAc@312=7	HexNAc@16=7	1	Z20200203-16_FTMSms2ethcd	84.617	12721
P14317	HCLS1	Hematopoietic lineage cell-specific protein	50.2	3.8e-08	2412.15	1206.58	2	-1.1	298	K	ISSEAWPPVGTPPSSESEPVR	T	ISSEAWPPVGTPPS(HexNAc)SESEPVR	HexNAc@308|311|312	HexNAc@11|14|15	0	Z20200203-13_FTMSms2ethcd	99.583	16530
P14317	HCLS1	Hematopoietic lineage cell-specific protein	54.8	6.3e-10	2412.16	804.724	3	0.38	298	K	ISSEAWPPVGTPPSSESEPVR	T	ISSEAWPPVGT(HexNAc)PPSSESEPVR	HexNAc@308|312	HexNAc@11|15	0	Z20200203-12_FTMSms2ethcd	98.35	16702
P14317	HCLS1	Hematopoietic lineage cell-specific protein	55.2	1.8e-09	2412.16	804.724	3	0.68	298	K	ISSEAWPPVGTPPSSESEPVR	T	ISSEAWPPVGTPPSS(HexNAc)ESEPVR	HexNAc@308|311|312	HexNAc@11|14|15	0	Z20200203-15_FTMSms2ethcd	97.3	14702
P14859	POU2F1	POU domain, class 2, transcription factor 1	61.5	1.4e-11	2085.11	695.707	3	-0.32	255	R	TIAATPIQTLPQSQSTPK	R	T(HexNAc)IAATPIQTLPQSQSTPK	HexNAc@255=30	HexNAc@1=30	0	Z20200203-24_FTMSms2ethcd	88.467	13591
P15336	ATF2	Cyclic AMP-dependent transcription factor ATF-2	41.2	2.3e-06	1980	660.673	3	0.64	280	K	AALTQQHPPVTNGDTVK	G	AALTQQHPPVT(HexNAc)NGDTVK	HexNAc@290=16	HexNAc@11=16	0	Z20200203-11_FTMSms2ethcd	23.75	3716
P16220	CREB1	Cyclic AMP-responsive element-binding protein 1	63.8	1.2e-12	3024.52	1008.84	3	0.016	256	R	TAPTSTIAPGVVMASSPALPTQPAEEAAR	K	TAPTST(HexNAc)IAPGVVMASSPALPTQPAEEAAR	HexNAc@261=7	HexNAc@6=7	0	Z20200203-21_FTMSms2ethcd	119.883	19083
P17544	ATF7	Cyclic AMP-dependent transcription factor ATF-7	42.5	6.1e-06	2024	675.337	3	0.41	455	R	SAAEAVATSVLTQMASQR	T	SAAEAVAT(HexNAc)SVLTQMASQR	HexNAc@462=9	HexNAc@8=9	0	Z20200203-27_FTMSms2ethcd	113.467	18424
P17544	ATF7	Cyclic AMP-dependent transcription factor ATF-7	63.8	1.3e-11	2024	675.337	3	0.76	455	R	SAAEAVATSVLTQMASQR	T	S(HexNAc)AAEAVATSVLTQMASQR	HexNAc@455=63	HexNAc@1=63	0	Z20200203-06_FTMSms2ethcd	117.967	18373
P18583	SON	Protein SON	53.6	8.7e-09	2060.15	687.389	3	0.27	241	K	ILDSFAAAPVPTTTLVLK	S	ILDSFAAAPVPTT(HexNAc)TLVLK	HexNAc@252|253|254	HexNAc@12|13|14	0	Z20200203-09_FTMSms2ethcd	135.1	22512
P18583	SON	Protein SON	55.2	6.6e-09	2060.15	1030.58	2	0.87	241	K	ILDSFAAAPVPTTTLVLK	S	ILDSFAAAPVPTTT(HexNAc)LVLK	HexNAc@252|253|254	HexNAc@12|13|14	0	Z20200203-09_FTMSms2ethcd	132.667	22153
P18583	SON	Protein SON	50.5	9.6e-09	2060.16	1030.58	2	1.2	241	K	ILDSFAAAPVPTTTLVLK	S	ILDSFAAAPVPT(HexNAc)TTLVLK	HexNAc@252|253|254	HexNAc@12|13|14	0	Z20200203-08_FTMSms2ethcd	133.467	21963
P18583	SON	Protein SON	25.1	1.4e-06	2263.23	755.082	3	0.4	241	K	ILDSFAAAPVPTTTLVLK	S	ILDSFAAAPVPTT(HexNAc)T(HexNAc)LVLK	HexNAc@253=9;HexNAc@254=9	HexNAc@13=9;HexNAc@14=9	0	Z20200203-06_FTMSms2ethcd	127.683	19868
P18583	SON	Protein SON	54	3.9e-09	1917.88	959.444	2	-0.83	259	K	SSEPVVTMSVEYQMK	S	SSEPVVT(HexNAc)MSVEYQMK	HexNAc@265=13	HexNAc@7=13	0	Z20200203-12_FTMSms2ethcd	92.233	15511
P18846	ATF1	Cyclic AMP-dependent transcription factor ATF-1	37.1	6.7e-09	2880.47	960.83	3	-0.43	183	R	TTPSATSLPQTVVMTSPVTLTSQTTK	T	TTPSATSLPQTVVMTS(HexNAc)PVTLTSQTTK	HexNAc@197|198|201	HexNAc@15|16|19	0	Z20200203-04_FTMSms2ethcd	115.35	17781
P18846	ATF1	Cyclic AMP-dependent transcription factor ATF-1	62	4.9e-12	2880.48	960.831	3	0.97	183	R	TTPSATSLPQTVVMTSPVTLTSQTTK	T	TTPSATS(HexNAc)LPQTVVMTSPVTLTSQTTK	HexNAc@189=7	HexNAc@7=7	0	Z20200203-05_FTMSms2ethcd	118.05	18453
P18846	ATF1	Cyclic AMP-dependent transcription factor ATF-1	58.6	1.8e-12	2880.48	960.832	3	1.5	183	R	TTPSATSLPQTVVMTSPVTLTSQTTK	T	T(HexNAc)TPSATSLPQTVVMTSPVTLTSQTTK	HexNAc@183=7	HexNAc@1=7	0	Z20200203-07_FTMSms2ethcd	122.25	19473
P19784	CSNK2A2	Casein kinase II subunit alpha'	45.5	8.7e-11	2278.06	760.025	3	-0.94	331	K	EQSQPCADNAVLSSGLTAAR	-	EQSQPC(Carbamidomethyl)ADNAVLSSGLT(HexNAc)AAR	HexNAc@347=36	HexNAc@17=36	0	Z20200203-11_FTMSms2ethcd	82.6	13567
P20810	CAST	Calpastatin	44.2	3.8e-08	1501.73	751.368	2	-1.6	397	K	AAAPAPVSEAVCR	T	AAAPAPVS(HexNAc)EAVC(Carbamidomethyl)R	HexNAc@404	HexNAc@8	0	Z20200203-08_FTMSms2ethcd	26.467	4143
P22307	SCP2	Non-specific lipid-transfer protein	53.9	6e-10	1977.94	659.985	3	0.49	416	R	THQIEAVPTSSASDGFK	A	THQIEAVPTS(HexNAc)SASDGFK	HexNAc@424|425	HexNAc@9|10	0	Z20200203-09_FTMSms2ethcd	48.25	7595
P22670	RFX1	MHC class II regulatory factor RFX1	55.9	8.7e-09	3116.59	1039.54	3	-1.4	220	K	TAGAPTGTVPQQLQVHGVQQSVPVTQER	S	TAGAPTGTVPQQLQVHGVQQSVPVT(HexNAc)QER	HexNAc@244=14	HexNAc@25=14	0	Z20200203-23_FTMSms2ethcd	89.767	13826
P22681	CBL	E3 ubiquitin-protein ligase CBL	48.3	1.9e-09	1745.83	582.616	3	0.43	598	K	VPVSAPSSSDPWTGR	E	VPVS(HexNAc)APSSSDPWTGR	HexNAc@601=21	HexNAc@4=21	0	Z20200203-19_FTMSms2ethcd	83.8	13522
P23246	SFPQ	Splicing factor, proline- and glutamine-rich	64.9	1.3e-15	3398.52	1133.51	3	0.39	631	K	FPPLGGGGGIGYEANPGVPPATMSGSMMGSDMR	T	FPPLGGGGGIGYEANPGVPPAT(HexNAc)MSGSMMGSDMR	HexNAc@652=9	HexNAc@22=9	0	Z20200203-27_FTMSms2ethcd	142.25	23366
P23246	SFPQ	Splicing factor, proline- and glutamine-rich	53.8	6.1e-12	3398.52	850.385	4	0.37	631	K	FPPLGGGGGIGYEANPGVPPATMSGSMMGSDMR	T	FPPLGGGGGIGYEANPGVPPATMSGSMMGS(HexNAc)DMR	HexNAc@660=26	HexNAc@30=26	0	Z20200203-27_FTMSms2ethcd	142.6	23425
P23246	SFPQ	Splicing factor, proline- and glutamine-rich	58.1	3.6e-15	3414.51	1138.84	3	-0.55	631	K	FPPLGGGGGIGYEANPGVPPATMSGSMMGSDMR	T	FPPLGGGGGIGYEANPGVPPAT(HexNAc)M(Oxidation)SGSMMGSDMR	HexNAc@652=11;Oxidation@653=20	HexNAc@22=11;Oxidation@23=20	0	Z20200203-27_FTMSms2ethcd	135.35	22221
P23246	SFPQ	Splicing factor, proline- and glutamine-rich	62.9	5.4e-17	3414.51	1138.84	3	-0.55	631	K	FPPLGGGGGIGYEANPGVPPATMSGSMMGSDMR	T	FPPLGGGGGIGYEANPGVPPAT(HexNAc)MSGSM(Oxidation)MGSDMR	HexNAc@652=10;Oxidation@657|658	HexNAc@22=10;Oxidation@27|28	0	Z20200203-27_FTMSms2ethcd	134.533	22102
P23246	SFPQ	Splicing factor, proline- and glutamine-rich	54.3	7.7e-15	3414.52	1138.84	3	1.9	631	K	FPPLGGGGGIGYEANPGVPPATMSGSMMGSDMR	T	FPPLGGGGGIGYEANPGVPPAT(HexNAc)MSGSMMGSDM(Oxidation)R	HexNAc@652=10;Oxidation@662=17	HexNAc@22=10;Oxidation@32=17	0	Z20200203-27_FTMSms2ethcd	137.75	22628
P23246	SFPQ	Splicing factor, proline- and glutamine-rich	53.4	4.9e-14	3430.5	1144.17	3	-1.2	631	K	FPPLGGGGGIGYEANPGVPPATMSGSMMGSDMR	T	FPPLGGGGGIGYEANPGVPPAT(HexNAc)MSGSM(Oxidation)MGSDM(Oxidation)R	Oxidation@662=21;HexNAc&Oxidation@((652&(657|658))|(654&(657|658)))	Oxidation@32=21;HexNAc&Oxidation@((22&(27|28))|(24&(27|28)))	0	Z20200203-27_FTMSms2ethcd	129.267	21232
P23528	CFL1	Cofilin-1	46.4	1e-05	1347.7	674.354	2	-0.24	1	-	MASGVAVSDGVIK	V	M(Met-loss+Acetyl)ASGVAVS(HexNAc)DGVIK	Met-loss+Acetyl@1;HexNAc@8=44	Met-loss+Acetyl@1;HexNAc@8=44	0	Z20200203-10_FTMSms2ethcd	89.067	14705
P27540	ARNT	Aryl hydrocarbon receptor nuclear translocator	40.8	6.6e-07	3222.59	645.324	5	-0.65	517	R	DGLASYNHSQVVQPVTTTGPEHSKPLEK	S	DGLASYNHSQVVQPVT(HexNAc)TTGPEHSKPLEK	HexNAc@525|532|533|534	HexNAc@9|16|17|18	0	Z20200203-15_FTMSms2ethcd	63.8	9372
P27540	ARNT	Aryl hydrocarbon receptor nuclear translocator	51.1	4.1e-10	2796.46	932.824	3	0.88	602	R	NSGLAPPVTIVQPSASAGQMLAQISR	H	NSGLAPPVT(HexNAc)IVQPSASAGQMLAQISR	HexNAc@603|610	HexNAc@2|9	0	Z20200203-09_FTMSms2ethcd	138.383	23022
P27540	ARNT	Aryl hydrocarbon receptor nuclear translocator	50.9	1.6e-10	2055.97	685.995	3	-0.9	628	R	HSNPTQGATPTWTPTTR	S	HSNPTQGATPTWTPTT(HexNAc)R	HexNAc@643=9	HexNAc@16=9	0	Z20200203-23_FTMSms2ethcd	57.833	8688
P27540	ARNT	Aryl hydrocarbon receptor nuclear translocator	29.6	4.7e-07	2055.97	685.996	3	0.97	628	R	HSNPTQGATPTWTPTTR	S	HSNPTQGATPTWTPT(HexNAc)TR	HexNAc@640|642|643	HexNAc@13|15|16	0	Z20200203-21_FTMSms2ethcd	49.15	7368
P27816	MAP4	Microtubule-associated protein 4	50.2	4.9e-07	1429.73	477.247	3	-0.73	786	R	ASPSKPASAPASR	S	ASPSKPASAPAS(HexNAc)R	HexNAc@797=21	HexNAc@12=21	0	Z20200203-19_FTMSms2ethcd	22.883	3544
P30622	CLIP1	CAP-Gly domain-containing linker protein 1	57.6	1.2e-09	1989.94	663.984	3	0.76	128	K	VQAEDEANGLQTTPASR	A	VQAEDEANGLQTTPAS(HexNAc)R	HexNAc@143=6	HexNAc@16=6	0	Z20200203-02_FTMSms2ethcd	50.883	7692
P31270	HOXA11	Homeobox protein Hox-A11	61.6	1e-09	2681.26	671.071	4	0.6	110	K	SSANVYHHPTPAVSSNFYSTVGR	N	S(HexNAc)SANVYHHPTPAVSSNFYSTVGR	HexNAc@110|111	HexNAc@1|2	0	Z20200203-02_FTMSms2ethcd	66	10073
P31270	HOXA11	Homeobox protein Hox-A11	59.5	4e-19	3035.36	1012.46	3	-1.6	168	K	GPPAATATSAAAAAAATGAPATSSSDSGGGGGCR	E	GPPAATATSAAAAAAATGAPATS(HexNAc)SSDSGGGGGC(Carbamidomethyl)R	HexNAc@189|190	HexNAc@22|23	0	Z20200203-18_FTMSms2ethcd	83.383	13082
P31270	HOXA11	Homeobox protein Hox-A11	36.9	1.3e-12	3035.36	1012.46	3	0.21	168	K	GPPAATATSAAAAAAATGAPATSSSDSGGGGGCR	E	GPPAATATS(HexNAc)AAAAAAATGAPATSSSDSGGGGGC(Carbamidomethyl)R	HexNAc@176=12	HexNAc@9=12	0	Z20200203-17_FTMSms2ethcd	80.85	12705
P31629	HIVEP2	Transcription factor HIVEP2	72.9	1.8e-13	2581.22	861.077	3	-0.49	1050	K	SFDYGNLSHAPVSGAAASTVSPSR	E	SFDYGNLSHAPVS(HexNAc)GAAASTVSPSR	HexNAc@1062=30	HexNAc@13=30	0	Z20200203-23_FTMSms2ethcd	91.017	14027
P31629	HIVEP2	Transcription factor HIVEP2	25.5	2.7e-07	1997.89	666.635	3	0.22	1276	K	EQTYPCYSGASGLHPK	N	EQTYPC(Carbamidomethyl)YS(HexNAc)GASGLHPK	HexNAc@1283=21	HexNAc@8=21	0	Z20200203-15_FTMSms2ethcd	52.667	7647
P31629	HIVEP2	Transcription factor HIVEP2	52	8.2e-14	3617.78	1206.6	3	0.2	1305	K	STETPSEQVLQEDFASANAGSLQSLPGTVVPVR	I	STETPSEQVLQEDFASANAGSLQS(HexNAc)LPGTVVPVR	HexNAc@1328=14	HexNAc@24=14	0	Z20200203-18_FTMSms2ethcd	155.767	26068
P31629	HIVEP2	Transcription factor HIVEP2	46.3	4.9e-08	2984.55	995.522	3	0.19	1377	R	TLVTNAAMQGIGFNIAQVLGQHAGLEK	Y	T(HexNAc)LVTNAAMQGIGFNIAQVLGQHAGLEK	HexNAc@1377|1380	HexNAc@1|4	0	Z20200203-17_FTMSms2ethcd	156.667	26177
P32519	ELF1	ETS-related transcription factor Elf-1	77.7	5.6e-15	2099.97	700.663	3	-0.77	403	R	TSTMQDETLNSSVQSIR	T	TS(HexNAc)TMQDETLNSSVQSIR	HexNAc@403|404	HexNAc@1|2	0	Z20200203-11_FTMSms2ethcd	76.533	12448
P32519	ELF1	ETS-related transcription factor Elf-1	61.3	5.6e-11	2099.98	700.664	3	0.2	403	R	TSTMQDETLNSSVQSIR	T	TST(HexNAc)MQDETLNSSVQSIR	HexNAc@403|404|405	HexNAc@1|2|3	0	Z20200203-09_FTMSms2ethcd	70.133	11370
P32519	ELF1	ETS-related transcription factor Elf-1	68	4.8e-16	2099.98	700.664	3	0.63	403	R	TSTMQDETLNSSVQSIR	T	T(HexNAc)STMQDETLNSSVQSIR	HexNAc@403=7	HexNAc@1=7	0	Z20200203-09_FTMSms2ethcd	73.733	11999
P32519	ELF1	ETS-related transcription factor Elf-1	65.3	2.7e-12	2099.98	700.664	3	0.8	403	R	TSTMQDETLNSSVQSIR	T	TSTMQDETLNSS(HexNAc)VQSIR	HexNAc@414=8	HexNAc@12=8	0	Z20200203-07_FTMSms2ethcd	67.233	10495
P32519	ELF1	ETS-related transcription factor Elf-1	70.6	7e-14	2115.97	705.995	3	-0.46	403	R	TSTMQDETLNSSVQSIR	T	T(HexNAc)STM(Oxidation)QDETLNSSVQSIR	Oxidation@406;HexNAc@403|404	Oxidation@4;HexNAc@1|2	0	Z20200203-10_FTMSms2ethcd	63.5	10207
P32519	ELF1	ETS-related transcription factor Elf-1	35.4	1.2e-05	1976.08	659.363	3	-0.92	466	K	FILQAIPSSQPMTVLK	E	FILQAIPSS(HexNAc)QPMTVLK	HexNAc@473|474	HexNAc@8|9	0	Z20200203-19_FTMSms2ethcd	137.2	23312
P32519	ELF1	ETS-related transcription factor Elf-1	37.7	1.5e-06	1992.07	664.695	3	-1	466	K	FILQAIPSSQPMTVLK	E	FILQAIPSS(HexNAc)QPM(Oxidation)TVLK	Oxidation@477;HexNAc@473|474	Oxidation@12;HexNAc@8|9	0	Z20200203-17_FTMSms2ethcd	120.917	20003
P32519	ELF1	ETS-related transcription factor Elf-1	45.9	3.2e-13	5214.68	1304.42	4	2.9	491	K	AGSPPSIVLGPAQVQQVLTSNVQTICNGTVSVASSPSFSATAPVVTFSPR	S	AGSPPSIVLGPAQVQQVLTS(HexNAc)NVQTIC(Carbamidomethyl)NGTVSVASSPSFSATAPVVTFSPR	HexNAc@509|510	HexNAc@19|20	0	Z20200203-21_FTMSms2ethcd	187.733	29592
P35658	NUP214	Nuclear pore complex protein Nup214	34.3	3.3e-07	2133.93	1067.47	2	0.39	491	K	SSATVTGEPPSYSSGSDSSK	A	SSATVTGEPPS(HexNAc)YSSGSDSSK	HexNAc@501=9	HexNAc@11=9	0	Z20200203-04_FTMSms2ethcd	22.983	3404
P35658	NUP214	Nuclear pore complex protein Nup214	62.2	6e-13	2300.12	767.377	3	-1	1038	K	SHLVHGSSPGVMGTSVATSASK	I	SHLVHGS(HexNAc)SPGVMGTSVATSASK	HexNAc@1044=10	HexNAc@7=10	0	Z20200203-25_FTMSms2ethcd	25.067	3809
P35658	NUP214	Nuclear pore complex protein Nup214	49.8	6.5e-10	2300.12	575.785	4	-0.91	1038	K	SHLVHGSSPGVMGTSVATSASK	I	SHLVHGSSPGVMGTSVATSAS(HexNAc)K	HexNAc@1058=7	HexNAc@21=7	0	Z20200203-26_FTMSms2ethcd	23.883	3631
P35658	NUP214	Nuclear pore complex protein Nup214	72.1	6.9e-15	2300.12	767.377	3	-0.72	1038	K	SHLVHGSSPGVMGTSVATSASK	I	SHLVHGSSPGVMGTSVATS(HexNAc)ASK	HexNAc@1056=7	HexNAc@19=7	0	Z20200203-26_FTMSms2ethcd	23.9	3633
P35658	NUP214	Nuclear pore complex protein Nup214	62.8	7.5e-11	2300.12	575.785	4	-0.6	1038	K	SHLVHGSSPGVMGTSVATSASK	I	SHLVHGSSPGVMGT(HexNAc)SVATSASK	HexNAc@1051=7	HexNAc@14=7	0	Z20200203-18_FTMSms2ethcd	24.5	3631
P35658	NUP214	Nuclear pore complex protein Nup214	53.5	5.7e-10	2300.12	575.785	4	-0.057	1038	K	SHLVHGSSPGVMGTSVATSASK	I	SHLVHGSSPGVMGTS(HexNAc)VATSASK	HexNAc@1051|1052	HexNAc@14|15	0	Z20200203-19_FTMSms2ethcd	24.65	3899
P35658	NUP214	Nuclear pore complex protein Nup214	47.6	1.7e-08	2300.12	575.785	4	0.26	1038	K	SHLVHGSSPGVMGTSVATSASK	I	SHLVHGSSPGVMGTSVAT(HexNAc)SASK	HexNAc@1055|1056	HexNAc@18|19	0	Z20200203-25_FTMSms2ethcd	24.067	3630
P35658	NUP214	Nuclear pore complex protein Nup214	40.2	5e-11	2316.11	772.709	3	-0.28	1038	K	SHLVHGSSPGVMGTSVATSASK	I	SHLVHGSSPGVM(Oxidation)GTSVATS(HexNAc)ASK	Oxidation@1049;HexNAc@1056|1058	Oxidation@12;HexNAc@19|21	0	Z20200203-26_FTMSms2ethcd	23.3	3505
P35658	NUP214	Nuclear pore complex protein Nup214	50.2	9.2e-09	2503.2	626.555	4	-0.55	1038	K	SHLVHGSSPGVMGTSVATSASK	I	SHLVHGSSPGVMGTSVAT(HexNAc)S(HexNAc)ASK	HexNAc&HexNAc@((1052&(1055|1056))|(1055&1056))||HexNAc2@1055	HexNAc&HexNAc@((15&(18|19))|(18&19))||HexNAc2@18	0	Z20200203-24_FTMSms2ethcd	24.8	3677
P35658	NUP214	Nuclear pore complex protein Nup214	47.5	8.2e-11	2184.01	728.676	3	-0.035	1130	K	NNPATPSTAMGSSVPYSTAK	T	NNPATPSTAMGSSVPYS(HexNAc)TAK	HexNAc@1146|1147	HexNAc@17|18	0	Z20200203-19_FTMSms2ethcd	76.4	12196
P35658	NUP214	Nuclear pore complex protein Nup214	49.5	1.7e-12	2200.01	734.008	3	0.42	1130	K	NNPATPSTAMGSSVPYSTAK	T	NNPATPSTAM(Oxidation)GSSVPYS(HexNAc)TAK	Oxidation@1139;HexNAc@1146|1147	Oxidation@10;HexNAc@17|18	0	Z20200203-13_FTMSms2ethcd	52.967	8036
P35658	NUP214	Nuclear pore complex protein Nup214	49	1.5e-09	2200.01	734.008	3	0.42	1130	K	NNPATPSTAMGSSVPYSTAK	T	NNPATPSTAM(Oxidation)GSSVPYST(HexNAc)AK	Oxidation@1139;HexNAc@1146|1147	Oxidation@10;HexNAc@17|18	0	Z20200203-12_FTMSms2ethcd	51.3	8046
P35658	NUP214	Nuclear pore complex protein Nup214	46.6	6e-11	2387.09	796.368	3	-0.5	1130	K	NNPATPSTAMGSSVPYSTAK	T	NNPATPST(HexNAc)AMGSSVPYS(HexNAc)TAK	HexNAc@1137=8;HexNAc@1146|1147	HexNAc@8=8;HexNAc@17|18	0	Z20200203-17_FTMSms2ethcd	74.1	11477
P35658	NUP214	Nuclear pore complex protein Nup214	21.5	1.4e-05	2629.33	877.115	3	0.2	1165	K	QGSLINSLKPSGPTPASGQLSSGDK	A	QGSLINSLKPSGPTPASGQLS(HexNAc)SGDK	HexNAc@1185=6	HexNAc@21=6	0	Z20200203-02_FTMSms2ethcd	78.833	12097
P35658	NUP214	Nuclear pore complex protein Nup214	61	7.4e-12	2454.28	818.764	3	1.1	1317	K	LGELLFPSSLAGETLGSFSGLR	V	LGELLFPSS(HexNAc)LAGETLGSFSGLR	HexNAc@1324|1325	HexNAc@8|9	0	Z20200203-10_FTMSms2ethcd	172.833	28227
P35658	NUP214	Nuclear pore complex protein Nup214	47.7	2.2e-07	2454.29	1227.65	2	5.2	1317	K	LGELLFPSSLAGETLGSFSGLR	V	LGELLFPS(HexNAc)SLAGETLGSFSGLR	HexNAc@1324|1325	HexNAc@8|9	0	Z20200203-11_FTMSms2ethcd	174.533	28859
P35658	NUP214	Nuclear pore complex protein Nup214	60.4	3.1e-09	4026.04	1007.27	4	-1.9	1539	K	KEPVLAQPAVSNSGTAASSTSLVALSAEATPATTGVPDAR	T	KEPVLAQPAVSNSGTAASSTSLVALSAEATPATT(HexNAc)GVPDAR	HexNAc@1571|1572	HexNAc@33|34	1	Z20200203-21_FTMSms2ethcd	119.617	19034
P35658	NUP214	Nuclear pore complex protein Nup214	40	2.6e-07	4026.05	1342.69	3	0.52	1539	K	KEPVLAQPAVSNSGTAASSTSLVALSAEATPATTGVPDAR	T	KEPVLAQPAVSNSGTAASSTSLVALSAEAT(HexNAc)PATTGVPDAR	HexNAc@1557|1558|1559|1564|1568|1571|1572	HexNAc@19|20|21|26|30|33|34	1	Z20200203-21_FTMSms2ethcd	119.617	19037
P35658	NUP214	Nuclear pore complex protein Nup214	56.5	9.7e-09	4026.06	1007.27	4	1.1	1539	K	KEPVLAQPAVSNSGTAASSTSLVALSAEATPATTGVPDAR	T	KEPVLAQPAVS(HexNAc)NSGTAASSTSLVALSAEATPATTGVPDAR	HexNAc@1549|1551	HexNAc@11|13	1	Z20200203-21_FTMSms2ethcd	121.483	19339
P35658	NUP214	Nuclear pore complex protein Nup214	61	9.1e-12	4229.13	1058.04	4	-0.74	1539	K	KEPVLAQPAVSNSGTAASSTSLVALSAEATPATTGVPDAR	T	KEPVLAQPAVS(HexNAc)NSGTAASSTSLVALSAEATPATT(HexNAc)GVPDAR	HexNAc@1549=7;HexNAc@1568|1571|1572	HexNAc@11=7;HexNAc@30|33|34	1	Z20200203-19_FTMSms2ethcd	121.05	20359
P35658	NUP214	Nuclear pore complex protein Nup214	28.9	1.7e-06	4229.13	1410.38	3	0.06	1539	K	KEPVLAQPAVSNSGTAASSTSLVALSAEATPATTGVPDAR	T	KEPVLAQPAVS(HexNAc)NSGTAAS(HexNAc)STSLVALSAEATPATTGVPDAR	HexNAc@1549=9;HexNAc@1556|1557|1558|1559|1564|1568|1571|1572	HexNAc@11=9;HexNAc@18|19|20|21|26|30|33|34	1	Z20200203-21_FTMSms2ethcd	117.85	18730
P35658	NUP214	Nuclear pore complex protein Nup214	41.8	1.9e-07	3897.95	975.244	4	-0.99	1540	K	EPVLAQPAVSNSGTAASSTSLVALSAEATPATTGVPDAR	T	EPVLAQPAVSNS(HexNAc)GTAASSTSLVALSAEATPATTGVPDAR	HexNAc@1551|1553|1556|1557|1558|1559|1564	HexNAc@12|14|17|18|19|20|25	0	Z20200203-18_FTMSms2ethcd	139.9	23424
P35658	NUP214	Nuclear pore complex protein Nup214	55.3	4.6e-11	3897.95	1299.99	3	-0.62	1540	K	EPVLAQPAVSNSGTAASSTSLVALSAEATPATTGVPDAR	T	EPVLAQPAVS(HexNAc)NSGTAASSTSLVALSAEATPATTGVPDAR	HexNAc@1549=14	HexNAc@10=14	0	Z20200203-18_FTMSms2ethcd	141.833	23750
P35658	NUP214	Nuclear pore complex protein Nup214	40.4	1.1e-08	3897.96	1299.99	3	0.039	1540	K	EPVLAQPAVSNSGTAASSTSLVALSAEATPATTGVPDAR	T	EPVLAQPAVSNSGTAASSTSLVALS(HexNAc)AEATPATTGVPDAR	HexNAc@1556|1557|1558|1559|1564|1568|1571	HexNAc@17|18|19|20|25|29|32	0	Z20200203-18_FTMSms2ethcd	139.883	23421
P35658	NUP214	Nuclear pore complex protein Nup214	36.3	6.6e-07	4101.03	1026.01	4	-0.71	1540	K	EPVLAQPAVSNSGTAASSTSLVALSAEATPATTGVPDAR	T	EPVLAQPAVS(HexNAc)NS(HexNAc)GTAASSTSLVALSAEATPATTGVPDAR	HexNAc@1549=8;HexNAc@1551|1553|1556|1557|1558|1559|1564	HexNAc@10=8;HexNAc@12|14|17|18|19|20|25	0	Z20200203-18_FTMSms2ethcd	137.567	23023
P35658	NUP214	Nuclear pore complex protein Nup214	45.9	2.4e-10	4101.04	1367.68	3	0.66	1540	K	EPVLAQPAVSNSGTAASSTSLVALSAEATPATTGVPDAR	T	EPVLAQPAVS(HexNAc)NSGTAASSTS(HexNAc)LVALSAEATPATTGVPDAR	HexNAc@1549=16;HexNAc@1556|1557|1558|1559|1564|1572	HexNAc@10=16;HexNAc@17|18|19|20|25|33	0	Z20200203-18_FTMSms2ethcd	137.433	22999
P35658	NUP214	Nuclear pore complex protein Nup214	62	2.7e-15	2868.29	956.767	3	-1.8	1901	K	NPFSSASGGFGSTATSNTSNLFGNSGAK	T	NPFSSAS(HexNAc)GGFGSTATSNTSNLFGNSGAK	HexNAc@1907=8	HexNAc@7=8	0	Z20200203-08_FTMSms2ethcd	105.983	17464
P35658	NUP214	Nuclear pore complex protein Nup214	75.6	1.7e-17	2868.29	956.768	3	-0.83	1901	K	NPFSSASGGFGSTATSNTSNLFGNSGAK	T	NPFS(HexNAc)SASGGFGSTATSNTSNLFGNSGAK	HexNAc@1904=8	HexNAc@4=8	0	Z20200203-07_FTMSms2ethcd	107.467	16981
P35658	NUP214	Nuclear pore complex protein Nup214	49.9	2.1e-09	2868.29	956.769	3	-0.19	1901	K	NPFSSASGGFGSTATSNTSNLFGNSGAK	T	NPFSSASGGFGSTAT(HexNAc)SNTSNLFGNSGAK	HexNAc@1904|1915|1916	HexNAc@4|15|16	0	Z20200203-10_FTMSms2ethcd	108.833	18137
P35658	NUP214	Nuclear pore complex protein Nup214	71.6	5.7e-15	3071.37	1024.46	3	0.83	1901	K	NPFSSASGGFGSTATSNTSNLFGNSGAK	T	NPFS(HexNAc)SASGGFGSTATS(HexNAc)NTSNLFGNSGAK	HexNAc@1904=7;HexNAc@1915|1916	HexNAc@4=7;HexNAc@15|16	0	Z20200203-07_FTMSms2ethcd	104.45	16507
P35658	NUP214	Nuclear pore complex protein Nup214	45.9	2.7e-12	3071.37	1024.46	3	1.1	1901	K	NPFSSASGGFGSTATSNTSNLFGNSGAK	T	NPFSS(HexNAc)AS(HexNAc)GGFGSTATSNTSNLFGNSGAK	HexNAc&HexNAc@((1904&(1907|1912|1913))|(1905&(1907|1912|1913)))	HexNAc&HexNAc@((4&(7|12|13))|(5&(7|12|13)))	0	Z20200203-06_FTMSms2ethcd	104.417	16156
P35658	NUP214	Nuclear pore complex protein Nup214	41.3	3.1e-09	4159.01	1387.01	3	0.13	1967	K	TGGFGAAPVFGSPPTFGGSPGFGGVPAFGSAPAFTSPLGSTGGK	V	TGGFGAAPVFGSPPTFGGSPGFGGVPAFGSAPAFT(HexNAc)SPLGSTGGK	HexNAc@1985|2001|2002	HexNAc@19|35|36	0	Z20200203-21_FTMSms2ethcd	182.4	28780
P35658	NUP214	Nuclear pore complex protein Nup214	49	7.2e-11	4159.02	1387.01	3	2.8	1967	K	TGGFGAAPVFGSPPTFGGSPGFGGVPAFGSAPAFTSPLGSTGGK	V	TGGFGAAPVFGSPPTFGGS(HexNAc)PGFGGVPAFGSAPAFTSPLGSTGGK	HexNAc@1985|2001	HexNAc@19|35	0	Z20200203-19_FTMSms2ethcd	184.167	30775
P37108	SRP14	Signal recognition particle 14 kDa protein	25	1.7e-05	2571.29	857.767	3	-0.78	108	K	AAAAAAAAAPAAAATAPTTAATTAATAAQ	-	AAAAAAAAAPAAAATAPTTAATTAAT(HexNAc)AAQ	HexNAc@130|133	HexNAc@23|26	0	Z20200203-17_FTMSms2ethcd	93.033	14900
P37198	NUP62	Nuclear pore glycoprotein p62	44.5	2e-10	2224.02	742.012	3	0.91	1	-	MSGFNFGGTGAPTGGFTFGTAK	T	M(Met-loss+Acetyl)SGFNFGGTGAPTGGFT(HexNAc)FGTAK	Met-loss+Acetyl@1;HexNAc@17=19	Met-loss+Acetyl@1;HexNAc@17=19	0	Z20200203-09_FTMSms2ethcd	148.433	24585
P37198	NUP62	Nuclear pore glycoprotein p62	72.6	2.5e-12	2224.02	1112.52	2	1.5	1	-	MSGFNFGGTGAPTGGFTFGTAK	T	M(Met-loss+Acetyl)SGFNFGGTGAPT(HexNAc)GGFTFGTAK	Met-loss+Acetyl@1;HexNAc@13|17	Met-loss+Acetyl@1;HexNAc@13|17	0	Z20200203-09_FTMSms2ethcd	148.45	24588
P39880	CUX1	Homeobox protein cut-like 1	31.6	2.5e-06	1814.98	907.991	2	0.58	730	K	QAPLSQSDITILTPK	L	QAPLS(HexNAc)QSDITILTPK	HexNAc@734=20	HexNAc@5=20	0	Z20200203-23_FTMSms2ethcd	105.7	16553
P40121	CAPG	Macrophage-capping protein	23.5	1.9e-05	2972.43	991.482	3	2.7	1	-	MYTAIPQSGSPFPGSVQDPGLHVWR	V	Acetyl-MYT(HexNAc)AIPQSGSPFPGSVQDPGLHVWR	Acetyl@1;HexNAc@3=33	Acetyl@N-term;HexNAc@3=33	0	Z20200203-06_FTMSms2ethcd	152.067	23626
P40222	TXLNA	Alpha-taxilin	42	6.5e-09	3049.36	1017.13	3	-1.5	518	R	VTEAPCYPGAPSTEASGQTGPQEPTSAR	A	VTEAPC(Carbamidomethyl)YPGAPS(HexNAc)TEASGQTGPQEPTSAR	HexNAc@529|530	HexNAc@12|13	0	Z20200203-08_FTMSms2ethcd	69.633	11204
P40763	STAT3	Signal transducer and activator of transcription 3	46.8	5.1e-10	2513.17	838.396	3	0.91	710	K	FICVTPTTCSNTIDLPMSPR	T	FIC(Carbamidomethyl)VTPTT(HexNAc)C(Carbamidomethyl)SNTIDLPMSPR	HexNAc@714|716|717	HexNAc@5|7|8	0	Z20200203-07_FTMSms2ethcd	123.033	19601
P40763	STAT3	Signal transducer and activator of transcription 3	50.9	1.6e-13	2513.17	838.396	3	0.98	710	K	FICVTPTTCSNTIDLPMSPR	T	FIC(Carbamidomethyl)VTPTTC(Carbamidomethyl)S(HexNAc)NTIDLPMSPR	HexNAc@719=9	HexNAc@10=9	0	Z20200203-07_FTMSms2ethcd	122.45	19507
P40763	STAT3	Signal transducer and activator of transcription 3	50.6	3.6e-07	2513.18	1257.09	2	3.1	710	K	FICVTPTTCSNTIDLPMSPR	T	FIC(Carbamidomethyl)VTPT(HexNAc)TC(Carbamidomethyl)SNTIDLPMSPR	HexNAc@716=7	HexNAc@7=7	0	Z20200203-07_FTMSms2ethcd	122.533	19519
P40763	STAT3	Signal transducer and activator of transcription 3	46.6	2.1e-11	2529.16	843.726	3	-1.4	710	K	FICVTPTTCSNTIDLPMSPR	T	FIC(Carbamidomethyl)VTPTT(HexNAc)C(Carbamidomethyl)SNTIDLPM(Oxidation)SPR	HexNAc@717=9;Oxidation@726	HexNAc@8=9;Oxidation@17	0	Z20200203-04_FTMSms2ethcd	108.483	16713
P41218	MNDA	Myeloid cell nuclear differentiation antigen	59.6	9.5e-12	5122.4	1281.36	4	-2.1	151	K	VSQEQSKPPGPSGASTSAAVDHPPLPQTSSSTPSNTSFTPNQETQAQR	Q	VSQEQSKPPGPSGASTSAAVDHPPLPQTS(HexNAc)SSTPSNTSFTPNQETQAQR	HexNAc@179=8	HexNAc@29=8	0	Z20200203-16_FTMSms2ethcd	82.067	12311
P41218	MNDA	Myeloid cell nuclear differentiation antigen	49.3	6.4e-09	5122.41	1281.36	4	-0.58	151	K	VSQEQSKPPGPSGASTSAAVDHPPLPQTSSSTPSNTSFTPNQETQAQR	Q	VSQEQSKPPGPSGASTS(HexNAc)AAVDHPPLPQTSSSTPSNTSFTPNQETQAQR	HexNAc@162|166|167|178|179|180|181|182|184|185	HexNAc@12|16|17|28|29|30|31|32|34|35	0	Z20200203-15_FTMSms2ethcd	78.117	11668
P42166	TMPO	Lamina-associated polypeptide 2, isoform alpha	62.4	1.1e-14	2692.3	898.105	3	1	291	K	SSSSSSQPEHSAMLVSTAASPSLIK	E	S(HexNAc)SSSSSQPEHSAMLVSTAASPSLIK	HexNAc@291|292	HexNAc@1|2	0	Z20200203-24_FTMSms2ethcd	91.9	14147
P42566	EPS15	Epidermal growth factor receptor substrate 15	37.3	5.4e-08	1582.82	791.912	2	-0.35	741	R	SATSSSVSNVVITK	N	S(HexNAc)ATSSSVSNVVITK	HexNAc@741=18	HexNAc@1=18	0	Z20200203-17_FTMSms2ethcd	58.85	8975
P43243	MATR3	Matrin-3	45.2	2.3e-08	2574.34	1287.67	2	-2.3	20	R	DLSAAGIGLLAAATQSLSMPASLGR	M	DLSAAGIGLLAAAT(HexNAc)QSLSMPASLGR	HexNAc@33=9	HexNAc@14=9	0	Z20200203-13_FTMSms2ethcd	179.467	30154
P43243	MATR3	Matrin-3	25.3	1.3e-05	2590.33	864.116	3	-1.6	20	R	DLSAAGIGLLAAATQSLSMPASLGR	M	DLSAAGIGLLAAAT(HexNAc)QSLSM(Oxidation)PASLGR	HexNAc@33=11;Oxidation@38	HexNAc@14=11;Oxidation@19	0	Z20200203-13_FTMSms2ethcd	167.05	28241
P46531	NOTCH1	Neurogenic locus notch homolog protein 1	32.5	6.9e-09	3733.65	1245.22	3	1.6	81	R	GVADYACSCALGFSGPLCLTPLDNACLTNPCR	N	GVADYAC(Carbamidomethyl)SC(Carbamidomethyl)ALGFS(HexNAc)GPLC(Carbamidomethyl)LTPLDNAC(Carbamidomethyl)LTNPC(Carbamidomethyl)R	HexNAc@94=10	HexNAc@14=10	0	Z20200203-05_FTMSms2ethcd	160.583	25049	Extracellular O-GlcNAc
P46531	NOTCH1	Neurogenic locus notch homolog protein 1	30.8	1.5e-06	3052.34	1018.12	3	2.3	815	K	CNCLLPYTGATCEVVLAPCAPSPCR	N	C(Pyro-carbamidomethyl)NC(Carbamidomethyl)LLPYT(HexNAc)GATC(Carbamidomethyl)EVVLAPC(Carbamidomethyl)APSPC(Carbamidomethyl)R	Pyro-carbamidomethyl@815;HexNAc@822|825	Pyro-carbamidomethyl@1;HexNAc@8|11	0	Z20200203-02_FTMSms2ethcd	158.817	24420	Extracellular O-GlcNAc?
P46531	NOTCH1	Neurogenic locus notch homolog protein 1	47.1	4.2e-11	3069.36	1023.79	3	-0.53	815	K	CNCLLPYTGATCEVVLAPCAPSPCR	N	C(Carbamidomethyl)NC(Carbamidomethyl)LLPYT(HexNAc)GATC(Carbamidomethyl)EVVLAPC(Carbamidomethyl)APSPC(Carbamidomethyl)R	HexNAc@822=24	HexNAc@8=24	0	Z20200203-27_FTMSms2ethcd	132.567	21782	Extracellular O-GlcNAc?
P46939	UTRN	Utrophin	58.6	1.4e-12	1897	633.005	3	-0.8	2206	K	VVLVSSASDIPVQSHR	T	VVLVS(HexNAc)SASDIPVQSHR	HexNAc@2210=11	HexNAc@5=11	0	Z20200203-24_FTMSms2ethcd	78.717	11951
P48634	PRRC2A	Protein PRRC2A	55.1	3.6e-13	3204.67	1068.89	3	1.5	1270	R	GSEGKPSLTLPASAPGPEEALTTVTVAPAPR	R	GSEGKPSLTLPAS(HexNAc)APGPEEALTTVTVAPAPR	HexNAc@1282=10	HexNAc@13=10	0	Z20200203-23_FTMSms2ethcd	124.333	19632
P48634	PRRC2A	Protein PRRC2A	54.8	5.5e-06	1675.87	838.439	2	-2	1784	K	ELTASVTEAIPVSR	D	ELTASVT(HexNAc)EAIPVSR	HexNAc@1790=11	HexNAc@7=11	0	Z20200203-13_FTMSms2ethcd	98.233	16252
P48634	PRRC2A	Protein PRRC2A	46.3	1.8e-06	1675.88	838.442	2	1.2	1784	K	ELTASVTEAIPVSR	D	ELTASVTEAIPVS(HexNAc)R	HexNAc@1796=28	HexNAc@13=28	0	Z20200203-16_FTMSms2ethcd	97.717	14755
P49321	NASP	Nuclear autoantigenic sperm protein	72.7	1.1e-12	2646.25	882.756	3	-0.82	672	K	ATLVESSTSGFTPGGGGSSVSMIASR	K	ATLVESS(HexNAc)TSGFTPGGGGSSVSMIASR	HexNAc@678=6	HexNAc@7=6	0	Z20200203-25_FTMSms2ethcd	112.617	18014
P49336	CDK8	Cyclin-dependent kinase 8	68.2	1.1e-15	2226.09	742.703	3	-0.95	406	R	VVPPTTTSGGLIMTSDYQR	S	VVPPTT(HexNAc)TSGGLIMTSDYQR	HexNAc@411=10	HexNAc@6=10	0	Z20200203-25_FTMSms2ethcd	103.683	16417
P49715	CEBPA	CCAAT/enhancer-binding protein alpha	46.9	8.1e-07	4073.85	1019.22	4	1.2	1	-	MESADFYEAEPRPPMSSHLQSPPHAPSSAAFGFPR	G	Acetyl-MESADFYEAEPRPPMSSHLQSPPHAPS(HexNAc)SAAFGFPR	Acetyl@1;HexNAc@27|28	Acetyl@N-term;HexNAc@27|28	0	Z20200203-23_FTMSms2ethcd	126.1	19907
P49750	YLPM1	YLP motif-containing protein 1	34.5	3e-09	2679.44	893.818	3	1.2	938	K	AQAVTQPVPLANKPVPAQSTFPSK	T	AQAVT(HexNAc)QPVPLANKPVPAQSTFPSK	HexNAc@942=83	HexNAc@5=83	0	Z20200203-06_FTMSms2ethcd	77.283	11810
P49790	NUP153	Nuclear pore complex protein Nup153	36.7	1.5e-07	4054.04	1014.27	4	0.28	475	K	ISLPITSSSLPTFNFSSPEITTSSPSPINSSQALTNK	V	ISLPITSSSLPT(HexNAc)FNFSSPEITTSSPSPINSSQALTNK	HexNAc@483|486|488|490|491|495|496|497	HexNAc@9|12|14|16|17|21|22|23	0	Z20200203-11_FTMSms2ethcd	166.317	27573
P49790	NUP153	Nuclear pore complex protein Nup153	26	6e-08	4054.04	1352.02	3	1.1	475	K	ISLPITSSSLPTFNFSSPEITTSSPSPINSSQALTNK	V	ISLPITSSSLPTFNFSSPEITTS(HexNAc)SPSPINSSQALTNK	HexNAc@495|496|497|498	HexNAc@21|22|23|24	0	Z20200203-12_FTMSms2ethcd	166.783	28213
P49790	NUP153	Nuclear pore complex protein Nup153	52.5	6.9e-11	4054.04	1014.27	4	1.1	475	K	ISLPITSSSLPTFNFSSPEITTSSPSPINSSQALTNK	V	ISLPITSS(HexNAc)SLPTFNFSSPEITTSSPSPINSSQALTNK	HexNAc@481|482|483	HexNAc@7|8|9	0	Z20200203-12_FTMSms2ethcd	166.183	28119
P49790	NUP153	Nuclear pore complex protein Nup153	52.7	6.8e-12	4054.05	1352.02	3	2.7	475	K	ISLPITSSSLPTFNFSSPEITTSSPSPINSSQALTNK	V	ISLPITS(HexNAc)SSLPTFNFSSPEITTSSPSPINSSQALTNK	HexNAc@481=8	HexNAc@7=8	0	Z20200203-11_FTMSms2ethcd	165.733	27483
P49790	NUP153	Nuclear pore complex protein Nup153	39.5	3.6e-06	4257.11	1065.03	4	-0.83	475	K	ISLPITSSSLPTFNFSSPEITTSSPSPINSSQALTNK	V	ISLPITSS(HexNAc)SLPTFNFSS(HexNAc)PEITTSSPSPINSSQALTNK	HexNAc&HexNAc@((482&(491|495|496|497))|(483&(491|495|496|497))|(486&(491|495|496|497)))||HexNAc2@482	HexNAc&HexNAc@((8&(17|21|22|23))|(9&(17|21|22|23))|(12&(17|21|22|23)))||HexNAc2@8	0	Z20200203-10_FTMSms2ethcd	161.933	26547
P49790	NUP153	Nuclear pore complex protein Nup153	42.1	3e-08	4257.12	1065.04	4	0.89	475	K	ISLPITSSSLPTFNFSSPEITTSSPSPINSSQALTNK	V	ISLPITSS(HexNAc)S(HexNAc)LPTFNFSSPEITTSSPSPINSSQALTNK	HexNAc&HexNAc@((481&(483|486|488|490|491))|(482&(483|486|488|490|491)))	HexNAc&HexNAc@((7&(9|12|14|16|17))|(8&(9|12|14|16|17)))	0	Z20200203-12_FTMSms2ethcd	164.1	27813
P49790	NUP153	Nuclear pore complex protein Nup153	43.2	4.1e-09	4257.12	1065.04	4	1.5	475	K	ISLPITSSSLPTFNFSSPEITTSSPSPINSSQALTNK	V	IS(HexNAc)LPITS(HexNAc)SSLPTFNFSSPEITTSSPSPINSSQALTNK	HexNAc@476=8;HexNAc@480|481|482	HexNAc@2=8;HexNAc@6|7|8	0	Z20200203-10_FTMSms2ethcd	161.367	26459
P49790	NUP153	Nuclear pore complex protein Nup153	44.4	3.1e-13	4257.13	1419.71	3	1.9	475	K	ISLPITSSSLPTFNFSSPEITTSSPSPINSSQALTNK	V	ISLPITS(HexNAc)SSLPTFNFSSPEITTS(HexNAc)SPSPINSSQALTNK	HexNAc@481=10;HexNAc@491|497|498	HexNAc@7=10;HexNAc@17|23|24	0	Z20200203-12_FTMSms2ethcd	164.05	27806
P49790	NUP153	Nuclear pore complex protein Nup153	41.6	1.6e-10	4257.13	1065.04	4	1.9	475	K	ISLPITSSSLPTFNFSSPEITTSSPSPINSSQALTNK	V	ISLPITS(HexNAc)SSLPTFNFSS(HexNAc)PEITTSSPSPINSSQALTNK	HexNAc@481=9;HexNAc@490|491	HexNAc@7=9;HexNAc@16|17	0	Z20200203-11_FTMSms2ethcd	163.017	27082
P49790	NUP153	Nuclear pore complex protein Nup153	38.1	2.9e-11	4257.13	1419.72	3	3.2	475	K	ISLPITSSSLPTFNFSSPEITTSSPSPINSSQALTNK	V	IS(HexNAc)LPITSS(HexNAc)SLPTFNFSSPEITTSSPSPINSSQALTNK	HexNAc&HexNAc@((476&(482|483))|(480&(482|483)))	HexNAc&HexNAc@((2&(8|9))|(6&(8|9)))	0	Z20200203-10_FTMSms2ethcd	161.467	26474
P49790	NUP153	Nuclear pore complex protein Nup153	29.5	1e-06	4460.2	1115.81	4	1.6	475	K	ISLPITSSSLPTFNFSSPEITTSSPSPINSSQALTNK	V	ISLPITS(HexNAc)SS(HexNAc)LPT(HexNAc)FNFSSPEITTSSPSPINSSQALTNK	HexNAc&HexNAc&HexNAc@((481&(483&486)|(488&(490|491))|(490&491))|(482&(483&486)|(488&(490|491))|(490&491)))||HexNAc&HexNAc2@((481&(483|486|488|490|491))|(482&(483|486|488|490|491)))||HexNAc3@481	HexNAc&HexNAc&HexNAc@((7&(9&12)|(14&(16|17))|(16&17))|(8&(9&12)|(14&(16|17))|(16&17)))||HexNAc&HexNAc2@((7&(9|12|14|16|17))|(8&(9|12|14|16|17)))||HexNAc3@7	0	Z20200203-10_FTMSms2ethcd	159.333	26153	3 HexNAcs	Changed peptide column to reflect 3 HexNAcs
P49790	NUP153	Nuclear pore complex protein Nup153	47.3	6.8e-06	1787.82	894.412	2	-1.4	512	K	VQMTSPSSTGSPMFK	F	VQMT(HexNAc)SPSSTGSPMFK	HexNAc@515|516	HexNAc@4|5	0	Z20200203-27_FTMSms2ethcd	80.35	12603
P49790	NUP153	Nuclear pore complex protein Nup153	32.8	3.2e-06	1787.82	596.611	3	0.24	512	K	VQMTSPSSTGSPMFK	F	VQMTSPSST(HexNAc)GSPMFK	HexNAc@519|520	HexNAc@8|9	0	Z20200203-26_FTMSms2ethcd	81.217	12764
P49790	NUP153	Nuclear pore complex protein Nup153	34.9	3.5e-07	1803.81	902.409	2	-1.2	512	K	VQMTSPSSTGSPMFK	F	VQMT(HexNAc)SPSSTGSPM(Oxidation)FK	HexNAc@515=8;Oxidation@524=61	HexNAc@4=8;Oxidation@13=61	0	Z20200203-26_FTMSms2ethcd	69.783	10740
P49790	NUP153	Nuclear pore complex protein Nup153	33.7	1.8e-05	1803.81	902.41	2	-0.97	512	K	VQMTSPSSTGSPMFK	F	VQMTS(HexNAc)PSSTGSPM(Oxidation)FK	Oxidation@524=32;HexNAc@515|516|519|520	Oxidation@13=32;HexNAc@4|5|8|9	0	Z20200203-26_FTMSms2ethcd	69.1	10615
P49790	NUP153	Nuclear pore complex protein Nup153	79.4	2.6e-17	2451.27	817.76	3	0.65	534	K	STEANVLPPSSIGFTFSVPVAK	T	S(HexNAc)TEANVLPPSSIGFTFSVPVAK	HexNAc@534|535	HexNAc@1|2	0	Z20200203-07_FTMSms2ethcd	142.567	22750
P49790	NUP153	Nuclear pore complex protein Nup153	51.1	2.7e-13	2451.27	817.761	3	0.95	534	K	STEANVLPPSSIGFTFSVPVAK	T	STEANVLPPSS(HexNAc)IGFTFSVPVAK	HexNAc@544=15	HexNAc@11=15	0	Z20200203-05_FTMSms2ethcd	140.25	21944
P49790	NUP153	Nuclear pore complex protein Nup153	60.1	3.8e-18	2654.35	885.454	3	1.1	534	K	STEANVLPPSSIGFTFSVPVAK	T	S(HexNAc)TEANVLPPSS(HexNAc)IGFTFSVPVAK	HexNAc@544=8;HexNAc@534|535	HexNAc@11=8;HexNAc@1|2	0	Z20200203-06_FTMSms2ethcd	138.017	21481
P49790	NUP153	Nuclear pore complex protein Nup153	65.5	2.6e-10	3418.63	855.412	4	-0.15	556	K	TAELSGSSSTLEPIISSSAHHVTTVNSTNCK	K	T(HexNAc)AELSGSSSTLEPIISSSAHHVTTVNSTNC(Carbamidomethyl)K	HexNAc@556|560	HexNAc@1|5	0	Z20200203-23_FTMSms2ethcd	90.95	14015
P49790	NUP153	Nuclear pore complex protein Nup153	24.1	2.4e-06	1956.83	978.918	2	-1.1	887	K	GFDTSSSSSNSAASSSFK	F	GFDTSSSSS(HexNAc)NSAASSSFK	HexNAc@894|895	HexNAc@8|9	0	Z20200203-10_FTMSms2ethcd	39.933	6378
P49790	NUP153	Nuclear pore complex protein Nup153	67.4	5e-16	1956.83	652.948	3	-0.54	887	K	GFDTSSSSSNSAASSSFK	F	GFDTSS(HexNAc)SSSNSAASSSFK	HexNAc@892|893	HexNAc@6|7	0	Z20200203-11_FTMSms2ethcd	46.2	7112
P49790	NUP153	Nuclear pore complex protein Nup153	59.9	1.1e-17	1956.83	652.948	3	-0.26	887	K	GFDTSSSSSNSAASSSFK	F	GFDTSSSS(HexNAc)SNSAASSSFK	HexNAc@894=6	HexNAc@8=6	0	Z20200203-11_FTMSms2ethcd	46.733	7202
P49790	NUP153	Nuclear pore complex protein Nup153	59.6	2.1e-15	1956.83	652.948	3	0.12	887	K	GFDTSSSSSNSAASSSFK	F	GFDTSSS(HexNAc)SSNSAASSSFK	HexNAc@892|893|894|895	HexNAc@6|7|8|9	0	Z20200203-12_FTMSms2ethcd	46.05	7179
P49790	NUP153	Nuclear pore complex protein Nup153	56.4	6.4e-17	1956.83	652.948	3	0.3	887	K	GFDTSSSSSNSAASSSFK	F	GFDTS(HexNAc)SSSSNSAASSSFK	HexNAc@891|892	HexNAc@5|6	0	Z20200203-10_FTMSms2ethcd	27.133	4425
P49790	NUP153	Nuclear pore complex protein Nup153	75.4	1.2e-14	2279.06	760.359	3	-2.9	905	K	FGVSSSSSGPSQTLTSTGNFK	F	FGVS(HexNAc)SSSSGPSQTLTSTGNFK	HexNAc@908=12	HexNAc@4=12	0	Z20200203-01_FTMSms2ethcd	85.683	12846
P49790	NUP153	Nuclear pore complex protein Nup153	68	3.7e-14	2279.06	760.359	3	-1.8	905	K	FGVSSSSSGPSQTLTSTGNFK	F	FGVSSSSSGPSQTLTS(HexNAc)TGNFK	HexNAc@919|920	HexNAc@15|16	0	Z20200203-27_FTMSms2ethcd	89.033	14181
P49790	NUP153	Nuclear pore complex protein Nup153	55.2	4.4e-13	2482.14	828.053	3	-1.5	905	K	FGVSSSSSGPSQTLTSTGNFK	F	FGVS(HexNAc)SS(HexNAc)SSGPSQTLTSTGNFK	HexNAc@908=8;HexNAc@910=14	HexNAc@4=8;HexNAc@6=14	0	Z20200203-27_FTMSms2ethcd	89.233	14216
P49790	NUP153	Nuclear pore complex protein Nup153	43.4	9.5e-13	2482.15	828.053	3	-0.36	905	K	FGVSSSSSGPSQTLTSTGNFK	F	FGVSS(HexNAc)SSSGPSQTLTST(HexNAc)GNFK	HexNAc&HexNAc@((908&921)|(909&(919|920|921)))	HexNAc&HexNAc@((4&17)|(5&(15|16|17)))	0	Z20200203-27_FTMSms2ethcd	87.883	13978
P49790	NUP153	Nuclear pore complex protein Nup153	56.7	3.6e-13	2482.15	828.054	3	-0.14	905	K	FGVSSSSSGPSQTLTSTGNFK	F	FGVS(HexNAc)SSSSGPSQTLT(HexNAc)STGNFK	HexNAc@908=8;HexNAc@919|920	HexNAc@4=8;HexNAc@15|16	0	Z20200203-26_FTMSms2ethcd	88.4	14063
P49790	NUP153	Nuclear pore complex protein Nup153	67.4	7.6e-10	2014.93	1007.97	2	-0.34	934	K	IGVSSDSGSINPMSEGFK	F	IGVSS(HexNAc)DSGSINPMSEGFK	HexNAc@937|938	HexNAc@4|5	0	Z20200203-17_FTMSms2ethcd	103.483	16737
P49790	NUP153	Nuclear pore complex protein Nup153	63.9	2.3e-11	2014.93	672.314	3	0.53	934	K	IGVSSDSGSINPMSEGFK	F	IGVS(HexNAc)SDSGSINPMSEGFK	HexNAc@937|938	HexNAc@4|5	0	Z20200203-17_FTMSms2ethcd	102.867	16619
P49790	NUP153	Nuclear pore complex protein Nup153	37.1	6e-07	2030.92	677.646	3	0.48	934	K	IGVSSDSGSINPMSEGFK	F	IGVS(HexNAc)SDSGSINPM(Oxidation)SEGFK	Oxidation@946;HexNAc@937|938	Oxidation@13;HexNAc@4|5	0	Z20200203-11_FTMSms2ethcd	78.483	12796
P49790	NUP153	Nuclear pore complex protein Nup153	67.9	1.1e-16	3044.47	1015.5	3	0.79	1017	K	SSSAGFSFGTGVINSTPAPANTIVTSENK	S	S(HexNAc)SSAGFSFGTGVINSTPAPANTIVTSENK	HexNAc@1017|1018	HexNAc@1|2	0	Z20200203-03_FTMSms2ethcd	120.817	18639
P49790	NUP153	Nuclear pore complex protein Nup153	58.6	5.8e-12	3044.48	1015.5	3	2.8	1017	K	SSSAGFSFGTGVINSTPAPANTIVTSENK	S	SSSAGFSFGTGVINSTPAPANTIVT(HexNAc)SENK	HexNAc@1041=6	HexNAc@25=6	0	Z20200203-01_FTMSms2ethcd	121.367	18364
P49790	NUP153	Nuclear pore complex protein Nup153	65.8	4.6e-15	3247.55	1083.19	3	1.6	1017	K	SSSAGFSFGTGVINSTPAPANTIVTSENK	S	S(HexNAc)S(HexNAc)SAGFSFGTGVINSTPAPANTIVTSENK	HexNAc&HexNAc@(1017&1018)||HexNAc2@1017|1018	HexNAc&HexNAc@(1&2)||HexNAc2@1|2	0	Z20200203-27_FTMSms2ethcd	128.217	21049	2 HexNAcs	Changed the peptide column to reflect 2 HexNAcs
P49790	NUP153	Nuclear pore complex protein Nup153	59.2	1.8e-14	3247.56	1083.19	3	3.6	1017	K	SSSAGFSFGTGVINSTPAPANTIVTSENK	S	S(HexNAc)SSAGFSFGTGVINSTPAPANTIVT(HexNAc)SENK	HexNAc@1041=11;HexNAc@1017|1018	HexNAc@25=11;HexNAc@1|2	0	Z20200203-01_FTMSms2ethcd	120.217	18188
P49790	NUP153	Nuclear pore complex protein Nup153	43.1	3.8e-07	1706.85	853.927	2	-1	1107	K	QQEPVTSTSLVFGK	K	Q(Gln->pyro-Glu)QEPVT(HexNAc)STSLVFGK	Gln->pyro-Glu@1107;HexNAc@1112=7	Gln->pyro-Glu@1;HexNAc@6=7	0	Z20200203-19_FTMSms2ethcd	123.233	20775
P49790	NUP153	Nuclear pore complex protein Nup153	42.9	1e-07	1706.85	853.928	2	0.071	1107	K	QQEPVTSTSLVFGK	K	Q(Gln->pyro-Glu)QEPVTS(HexNAc)TSLVFGK	Gln->pyro-Glu@1107;HexNAc@1112|1113|1114	Gln->pyro-Glu@1;HexNAc@6|7|8	0	Z20200203-19_FTMSms2ethcd	123.817	20892
P49790	NUP153	Nuclear pore complex protein Nup153	39.8	3.9e-06	1723.88	862.441	2	0.32	1107	K	QQEPVTSTSLVFGK	K	QQEPVT(HexNAc)STSLVFGK	HexNAc@1112|1114	HexNAc@6|8	0	Z20200203-19_FTMSms2ethcd	91.583	14893
P49790	NUP153	Nuclear pore complex protein Nup153	37.4	3e-07	1814.79	907.898	2	-0.65	1129	K	CQPVFSFGNSEQTK	D	C(Pyro-carbamidomethyl)QPVFS(HexNAc)FGNSEQTK	Pyro-carbamidomethyl@1129;HexNAc@1134=36	Pyro-carbamidomethyl@1;HexNAc@6=36	0	Z20200203-24_FTMSms2ethcd	127.5	20250
P49790	NUP153	Nuclear pore complex protein Nup153	28.5	8.3e-06	1831.82	916.413	2	1.2	1129	K	CQPVFSFGNSEQTK	D	C(Carbamidomethyl)QPVFS(HexNAc)FGNSEQTK	HexNAc@1134=30	HexNAc@6=30	0	Z20200203-22_FTMSms2ethcd	82.867	12644
P49790	NUP153	Nuclear pore complex protein Nup153	43.8	1.5e-05	1679.78	560.6	3	0.59	1149	K	STFSFSMTKPSEK	E	STFSFSMT(HexNAc)KPSEK	HexNAc@1156|1159	HexNAc@8|11	0	Z20200203-02_FTMSms2ethcd	64.517	9836
P49792	RANBP2	E3 SUMO-protein ligase RanBP2	71.1	6.8e-14	4095.93	1024.74	4	-0.77	958	R	GDDYFNYNVQQTSTNPPLPEPGYFTKPPIAAHASR	S	GDDYFNYNVQQTS(HexNAc)TNPPLPEPGYFTKPPIAAHASR	HexNAc@970|971	HexNAc@13|14	0	Z20200203-27_FTMSms2ethcd	125.967	20621
P49792	RANBP2	E3 SUMO-protein ligase RanBP2	37.4	7.3e-06	3380.69	845.928	4	-1.6	1004	K	TNFVQPMPGEGLRPSLPTQAHTTQPTPFK	F	TNFVQPMPGEGLRPSLPTQAHTT(HexNAc)QPTPFK	HexNAc@1026|1029	HexNAc@23|26	0	Z20200203-06_FTMSms2ethcd	96.583	14883
P49792	RANBP2	E3 SUMO-protein ligase RanBP2	46.1	8.8e-07	1556.75	778.877	2	-0.64	1887	K	EGFSIPVSADGFK	F	EGFSIPVS(HexNAc)ADGFK	HexNAc@1894=23	HexNAc@8=23	0	Z20200203-18_FTMSms2ethcd	118.6	19575
P49792	RANBP2	E3 SUMO-protein ligase RanBP2	68.4	1.1e-12	3157.41	1053.14	3	-0.53	2766	K	SQTEEITSTTDSVYTGGTEVMVPSFCK	S	SQTEEITST(HexNAc)TDSVYTGGTEVMVPSFC(Carbamidomethyl)K	HexNAc@2773|2774|2775	HexNAc@8|9|10	0	Z20200203-13_FTMSms2ethcd	126.167	21584
P49840	GSK3A	Glycogen synthase kinase-3 alpha	37	2.3e-08	3942.81	1314.94	3	1.2	447	R	SPAGTTTLTPSSQALTETPTSSDWQSTDATPTLTNSS	-	SPAGTTTLTPSSQALTETPTSSDWQSTDATPTLTNSS(HexNAc)	HexNAc@483=9	HexNAc@37=9	0	Z20200203-13_FTMSms2ethcd	136.983	23437
P49848	TAF6	Transcription initiation factor TFIID subunit 6	45.3	3.3e-12	4943.49	1236.63	4	0.77	538	K	FIVMSSSSSAPSTQQVLSLSTSAPGSGSTTTSPVTTTVPSVQPIVK	L	FIVMSSSSS(HexNAc)APS(HexNAc)TQQVLSLSTSAPGSGSTTTSPVTTTVPSVQPIVK	HexNAc&HexNAc@((546&(549|550))|(549&550)|(555&559)|(557&559)|(558&559))||HexNAc2@546|549|550|555	HexNAc&HexNAc@((9&(12|13))|(12&13)|(18&22)|(20&22)|(21&22))||HexNAc2@9|12|13|18	0	Z20200203-13_FTMSms2ethcd	146.467	24988	2 HexNAcs	Changed the peptide column to reflect 2 HexNAcs
P49848	TAF6	Transcription initiation factor TFIID subunit 6	33	7.1e-08	4943.49	989.503	5	1	538	K	FIVMSSSSSAPSTQQVLSLSTSAPGSGSTTTSPVTTTVPSVQPIVK	L	FIVMSSSSSAPSTQQVLS(HexNAc)LSTS(HexNAc)APGSGSTTTSPVTTTVPSVQPIVK	HexNAc&HexNAc@((555&(559|563|565|566|567|569|572))|(557&(559|563|565|569))|(558&(559|566|567|569|572|573|574))|(565&(566|567|569|572|573|574))|(566&(567|569|572|573|574))|(567&(569|572|573|574))|(568&(569|572|573|574))|(569&(572|573|574))|(572&(573|574))|(573&574))||HexNAc2@555|565|566|567|569|572|573|574	HexNAc&HexNAc@((18&(22|26|28|29|30|32|35))|(20&(22|26|28|32))|(21&(22|29|30|32|35|36|37))|(28&(29|30|32|35|36|37))|(29&(30|32|35|36|37))|(30&(32|35|36|37))|(31&(32|35|36|37))|(32&(35|36|37))|(35&(36|37))|(36&37))||HexNAc2@18|28|29|30|32|35|36|37	0	Z20200203-13_FTMSms2ethcd	146.333	24966	2 HexNAcs	Changed the peptide column to reflect 2 HexNAcs
P49848	TAF6	Transcription initiation factor TFIID subunit 6	36.2	6.5e-09	4943.49	1236.63	4	1.9	538	K	FIVMSSSSSAPSTQQVLSLSTSAPGSGSTTTSPVTTTVPSVQPIVK	L	FIVMSS(HexNAc)SSSAPSTQQVLSLSTSAPGSGSTTTS(HexNAc)PVTTTVPSVQPIVK	HexNAc&HexNAc@((543&(546|555|563|565|566|567|568|569))|(544&(546|555|563|565|566|567|568|569))|(545&(546|555|563|565|566|567|568|569))|(546&(555|563|565|566|567|568|569))|(549&(555|563|565|566|567|568|569))|(550&(555|563|565|566|567|568|569)))||HexNAc2@546	HexNAc&HexNAc@((6&(9|18|26|28|29|30|31|32))|(7&(9|18|26|28|29|30|31|32))|(8&(9|18|26|28|29|30|31|32))|(9&(18|26|28|29|30|31|32))|(12&(18|26|28|29|30|31|32))|(13&(18|26|28|29|30|31|32)))||HexNAc2@9	0	Z20200203-12_FTMSms2ethcd	145.717	24975
P49848	TAF6	Transcription initiation factor TFIID subunit 6	34.1	1.2e-05	2257.15	1129.08	2	-1.6	584	K	LVSTATTAPPSTAPSGPGSVQK	Y	LVSTAT(HexNAc)TAPPSTAPSGPGSVQK	HexNAc@589|590	HexNAc@6|7	0	Z20200203-23_FTMSms2ethcd	67.7	10246
P49848	TAF6	Transcription initiation factor TFIID subunit 6	50.7	5.6e-12	2257.16	753.057	3	0.22	584	K	LVSTATTAPPSTAPSGPGSVQK	Y	LVSTATTAPPST(HexNAc)APSGPGSVQK	HexNAc@595=8	HexNAc@12=8	0	Z20200203-23_FTMSms2ethcd	68.233	10332
P51003	PAPOLA	Poly(A) polymerase alpha	55.9	1.5e-11	2072.03	691.348	3	0.19	1	-	MPFPVTTQGSQQTQPPQK	H	M(Met-loss)PFPVTT(HexNAc)QGSQQTQPPQK	Met-loss@1;HexNAc@7=9	Met-loss@1;HexNAc@7=9	0	Z20200203-02_FTMSms2ethcd	56.15	8536
P51003	PAPOLA	Poly(A) polymerase alpha	65.2	9.1e-14	2984.44	995.485	3	-0.5	690	K	EQLDTETSTTQSETIQTAASLLASQK	T	EQLDTETST(HexNAc)TQSETIQTAASLLASQK	HexNAc@698|699	HexNAc@9|10	0	Z20200203-16_FTMSms2ethcd	130.1	20172
P51003	PAPOLA	Poly(A) polymerase alpha	61.5	7.2e-13	2984.45	995.487	3	0.79	690	K	EQLDTETSTTQSETIQTAASLLASQK	T	EQLDTETSTT(HexNAc)QSETIQTAASLLASQK	HexNAc@699=7	HexNAc@10=7	0	Z20200203-17_FTMSms2ethcd	131.65	22001
P51610	HCFC1	Host cell factor 1	60.4	8.8e-15	2877.45	959.821	3	-1.4	400	K	YDIPATAATATSPTPNPVPSVPANPPK	S	YDIPAT(HexNAc)AATATSPTPNPVPSVPANPPK	HexNAc@405=29	HexNAc@6=29	0	Z20200203-19_FTMSms2ethcd	113.533	18925
P51610	HCFC1	Host cell factor 1	17.5	1.1e-06	5296.91	1324.98	4	0.68	427	K	SPAPAAAAPAVQPLTQVGITLLPQAAPAPPTTTTIQVLPTVPGSSISVPTAAR	T	SPAPAAAAPAVQPLTQVGITLLPQAAPAPPT(HexNAc)TTTIQVLPTVPGSSISVPTAAR	HexNAc@457|458|459|460	HexNAc@31|32|33|34	0	Z20200203-18_FTMSms2ethcd	190.217	31440
P51610	HCFC1	Host cell factor 1	29.8	9.4e-07	5499.97	1100.8	5	-1.7	427	K	SPAPAAAAPAVQPLTQVGITLLPQAAPAPPTTTTIQVLPTVPGSSISVPTAAR	T	SPAPAAAAPAVQPLTQVGITLLPQAAPAPPT(HexNAc)TTT(HexNAc)IQVLPTVPGSSISVPTAAR	HexNAc&HexNAc@((441&460)|(446&460)|(457&(458|459|460|466))|(458&(459|460|466))|(459&(460|466)))||HexNAc2@457|458|459|460	HexNAc&HexNAc@((15&34)|(20&34)|(31&(32|33|34|40))|(32&(33|34|40))|(33&(34|40)))||HexNAc2@31|32|33|34	0	Z20200203-18_FTMSms2ethcd	186.433	30871
P51610	HCFC1	Host cell factor 1	44.5	1.9e-10	5499.98	1375.75	4	-1.1	427	K	SPAPAAAAPAVQPLTQVGITLLPQAAPAPPTTTTIQVLPTVPGSSISVPTAAR	T	SPAPAAAAPAVQPLTQVGIT(HexNAc)LLPQAAPAPPT(HexNAc)TTTIQVLPTVPGSSISVPTAAR	HexNAc&HexNAc@((441&(457|458|459|460))|(446&(457|458|459|460))|(457&(458|459|460))|(458&(459|460))|(459&460))||HexNAc2@457|458|459|460	HexNAc&HexNAc@((15&(31|32|33|34))|(20&(31|32|33|34))|(31&(32|33|34))|(32&(33|34))|(33&34))||HexNAc2@31|32|33|34	0	Z20200203-18_FTMSms2ethcd	186.533	30889
P51610	HCFC1	Host cell factor 1	47	5e-11	5500	1375.76	4	3.4	427	K	SPAPAAAAPAVQPLTQVGITLLPQAAPAPPTTTTIQVLPTVPGSSISVPTAAR	T	SPAPAAAAPAVQPLTQVGIT(HexNAc)LLPQAAPAPPTTTTIQVLPT(HexNAc)VPGSSISVPTAAR	HexNAc&HexNAc@((441&466)|(446&(466|470))|(457&(466|470))|(458&(466|470))|(459&(466|470))|(460&(466|470)))	HexNAc&HexNAc@((15&40)|(20&(40|44))|(31&(40|44))|(32&(40|44))|(33&(40|44))|(34&(40|44)))	0	Z20200203-17_FTMSms2ethcd	185.983	30693
P51610	HCFC1	Host cell factor 1	22.9	6.4e-06	1115.63	558.319	2	-0.56	480	R	TQGVPAVLK	V	T(HexNAc)QGVPAVLK	HexNAc@480	HexNAc@1	0	Z20200203-19_FTMSms2ethcd	61.05	9402
P51610	HCFC1	Host cell factor 1	72	1.6e-09	2472.27	824.763	3	-0.59	489	K	VTGPQATTGTPLVTMRPASQAGK	A	VTGPQATTGTPLVT(HexNAc)MRPASQAGK	HexNAc@502=21	HexNAc@14=21	0	Z20200203-07_FTMSms2ethcd	62.35	9691
P51610	HCFC1	Host cell factor 1	47.8	2.9e-06	2472.28	824.764	3	0.0053	489	K	VTGPQATTGTPLVTMRPASQAGK	A	VTGPQATTGT(HexNAc)PLVTMRPASQAGK	HexNAc@496|498	HexNAc@8|10	0	Z20200203-10_FTMSms2ethcd	68.233	10969
P51610	HCFC1	Host cell factor 1	59.2	6.4e-10	2472.28	824.764	3	0.67	489	K	VTGPQATTGTPLVTMRPASQAGK	A	VT(HexNAc)GPQATTGTPLVTMRPASQAGK	HexNAc@490|495	HexNAc@2|7	0	Z20200203-10_FTMSms2ethcd	68.833	11064
P51610	HCFC1	Host cell factor 1	52.7	8.2e-08	2472.28	824.764	3	0.75	489	K	VTGPQATTGTPLVTMRPASQAGK	A	VTGPQAT(HexNAc)TGTPLVTMRPASQAGK	HexNAc@490|495	HexNAc@2|7	0	Z20200203-11_FTMSms2ethcd	69.167	11136
P51610	HCFC1	Host cell factor 1	43	1.2e-07	1470.81	735.911	2	-1	512	K	APVTVTSLPAGVR	M	APVT(HexNAc)VTSLPAGVR	HexNAc@515=23	HexNAc@4=23	0	Z20200203-25_FTMSms2ethcd	83.333	12968
P51610	HCFC1	Host cell factor 1	42	2.1e-07	1470.82	735.911	2	-0.69	512	K	APVTVTSLPAGVR	M	APVTVT(HexNAc)SLPAGVR	HexNAc@517|518	HexNAc@6|7	0	Z20200203-27_FTMSms2ethcd	88.1	14017
P51610	HCFC1	Host cell factor 1	55.5	6e-08	1470.82	735.912	2	-0.18	512	K	APVTVTSLPAGVR	M	APVTVTS(HexNAc)LPAGVR	HexNAc@518=7	HexNAc@7=7	0	Z20200203-26_FTMSms2ethcd	84.65	13369
P51610	HCFC1	Host cell factor 1	50.5	7.4e-11	3434.69	1145.57	3	-0.85	525	R	MVVPTQSAQGTVIGSSPQMSGMAALAAAAAATQK	I	MVVPT(HexNAc)QSAQGTVIGSSPQMSGMAALAAAAAATQK	HexNAc@529=8	HexNAc@5=8	0	Z20200203-17_FTMSms2ethcd	155.267	25954
P51610	HCFC1	Host cell factor 1	50.9	2.3e-10	2138.19	713.401	3	-2.7	559	K	IPPSSAPTVLSVPAGTTIVK	T	IPPSS(HexNAc)APTVLSVPAGTTIVK	HexNAc@563=8	HexNAc@5=8	0	Z20200203-04_FTMSms2ethcd	107.133	16500
P51610	HCFC1	Host cell factor 1	46.6	8.4e-10	2138.19	713.403	3	-0.72	559	K	IPPSSAPTVLSVPAGTTIVK	T	IPPS(HexNAc)SAPTVLSVPAGTTIVK	HexNAc@562|563	HexNAc@4|5	0	Z20200203-05_FTMSms2ethcd	107.233	16715
P51610	HCFC1	Host cell factor 1	52	1.6e-10	2341.28	781.097	3	1.1	559	K	IPPSSAPTVLSVPAGTTIVK	T	IPPS(HexNAc)S(HexNAc)APTVLSVPAGTTIVK	HexNAc@562=10;HexNAc@563=10	HexNAc@4=10;HexNAc@5=10	0	Z20200203-04_FTMSms2ethcd	103.55	15907
P51610	HCFC1	Host cell factor 1	55.4	6.2e-11	1791.94	896.474	2	-0.13	579	K	TMAVTPGTTTLPATVK	V	T(HexNAc)MAVTPGTTTLPATVK	HexNAc@579=45	HexNAc@1=45	0	Z20200203-22_FTMSms2ethcd	88.433	13516
P51610	HCFC1	Host cell factor 1	54.2	7.7e-08	1791.94	896.475	2	1.2	579	K	TMAVTPGTTTLPATVK	V	TMAVTPGTTT(HexNAc)LPATVK	HexNAc@587|588	HexNAc@9|10	0	Z20200203-24_FTMSms2ethcd	86.75	13299
P51610	HCFC1	Host cell factor 1	48.6	4.1e-12	1807.93	603.317	3	-0.4	579	K	TMAVTPGTTTLPATVK	V	T(HexNAc)M(Oxidation)AVTPGTTTLPATVK	HexNAc@579=30;Oxidation@580	HexNAc@1=30;Oxidation@2	0	Z20200203-24_FTMSms2ethcd	85.9	13161
P51610	HCFC1	Host cell factor 1	31.7	1.5e-05	1807.94	904.472	2	0.18	579	K	TMAVTPGTTTLPATVK	V	TM(Oxidation)AVTPGTT(HexNAc)TLPATVK	Oxidation@580;HexNAc@586|587|588	Oxidation@2;HexNAc@8|9|10	0	Z20200203-18_FTMSms2ethcd	75.183	11502
P51610	HCFC1	Host cell factor 1	28.6	2.1e-05	1807.94	904.472	2	0.38	579	K	TMAVTPGTTTLPATVK	V	TM(Oxidation)AVTPGTTT(HexNAc)LPATVK	Oxidation@580;HexNAc@586|587|588	Oxidation@2;HexNAc@8|9|10	0	Z20200203-23_FTMSms2ethcd	73.467	11211
P51610	HCFC1	Host cell factor 1	35.7	1.5e-05	1995.02	998.013	2	-0.75	579	K	TMAVTPGTTTLPATVK	V	TMAVTPGT(HexNAc)TT(HexNAc)LPATVK	HexNAc&HexNAc@((586&(587|588))|(587&588))||HexNAc2@586|587|588	HexNAc&HexNAc@((8&(9|10))|(9&10))||HexNAc2@8|9|10	0	Z20200203-22_FTMSms2ethcd	80.617	12297
P51610	HCFC1	Host cell factor 1	42.6	6.9e-08	1995.02	665.678	3	-0.42	579	K	TMAVTPGTTTLPATVK	V	T(HexNAc)MAVTPGTTT(HexNAc)LPATVK	HexNAc@579=33;HexNAc@588=7	HexNAc@1=33;HexNAc@10=7	0	Z20200203-23_FTMSms2ethcd	84.733	13052
P51610	HCFC1	Host cell factor 1	25.6	1.2e-05	1995.02	665.678	3	-0.23	579	K	TMAVTPGTTTLPATVK	V	TMAVTPGTT(HexNAc)T(HexNAc)LPATVK	HexNAc@588=9;HexNAc@586|587	HexNAc@10=9;HexNAc@8|9	0	Z20200203-22_FTMSms2ethcd	80.767	12322
P51610	HCFC1	Host cell factor 1	37.5	1.2e-06	1995.02	998.014	2	0.42	579	K	TMAVTPGTTTLPATVK	V	T(HexNAc)MAVTPGT(HexNAc)TTLPATVK	HexNAc@579=30;HexNAc@583|586	HexNAc@1=30;HexNAc@5|8	0	Z20200203-23_FTMSms2ethcd	89.033	13725
P51610	HCFC1	Host cell factor 1	27.9	8.7e-07	2011.01	671.009	3	-1.2	579	K	TMAVTPGTTTLPATVK	V	T(HexNAc)M(Oxidation)AVTPGTT(HexNAc)TLPATVK	HexNAc@579=14;Oxidation@580;HexNAc@583|587	HexNAc@1=14;Oxidation@2;HexNAc@5|9	0	Z20200203-22_FTMSms2ethcd	74.083	11226
P51610	HCFC1	Host cell factor 1	35.8	3.8e-06	2011.02	1006.01	2	0.87	579	K	TMAVTPGTTTLPATVK	V	T(HexNAc)M(Oxidation)AVTPGTTT(HexNAc)LPATVK	HexNAc@579=45;Oxidation@580;HexNAc@586|587|588	HexNAc@1=45;Oxidation@2;HexNAc@8|9|10	0	Z20200203-18_FTMSms2ethcd	74.717	11415
P51610	HCFC1	Host cell factor 1	44.9	1e-05	1618.81	809.909	2	0.66	595	K	VASSPVMVSNPATR	M	VASSPVMVS(HexNAc)NPATR	HexNAc@603=13	HexNAc@9=13	0	Z20200203-23_FTMSms2ethcd	66.7	10085
P51610	HCFC1	Host cell factor 1	63.1	3.5e-11	2801.46	701.121	4	-1	612	K	TAAAQVGTSVSSATNTSTRPIITVHK	S	TAAAQVGTSVSS(HexNAc)ATNTSTRPIITVHK	HexNAc@622|623|625	HexNAc@11|12|14	0	Z20200203-07_FTMSms2ethcd	56.433	8725
P51610	HCFC1	Host cell factor 1	49.5	1e-09	2801.46	934.492	3	-1	612	K	TAAAQVGTSVSSATNTSTRPIITVHK	S	TAAAQVGTSVS(HexNAc)SATNTSTRPIITVHK	HexNAc@620|622|623	HexNAc@9|11|12	0	Z20200203-07_FTMSms2ethcd	60.783	9412
P51610	HCFC1	Host cell factor 1	44.9	8.1e-13	2801.46	934.492	3	-0.56	612	K	TAAAQVGTSVSSATNTSTRPIITVHK	S	TAAAQVGTSVSSAT(HexNAc)NTSTRPIITVHK	HexNAc@625=9	HexNAc@14=9	0	Z20200203-06_FTMSms2ethcd	55.133	8321
P51610	HCFC1	Host cell factor 1	66.4	3.5e-13	2801.46	701.122	4	0.2	612	K	TAAAQVGTSVSSATNTSTRPIITVHK	S	TAAAQVGTS(HexNAc)VSSATNTSTRPIITVHK	HexNAc@620=10	HexNAc@9=10	0	Z20200203-06_FTMSms2ethcd	60.283	9138
P51610	HCFC1	Host cell factor 1	47.9	1.4e-08	2801.47	701.122	4	0.47	612	K	TAAAQVGTSVSSATNTSTRPIITVHK	S	TAAAQVGTSVSSATNTST(HexNAc)RPIITVHK	HexNAc@626|627|628|629|634	HexNAc@15|16|17|18|23	0	Z20200203-05_FTMSms2ethcd	56.633	8652
P51610	HCFC1	Host cell factor 1	54.1	1.6e-09	2801.47	701.122	4	0.47	612	K	TAAAQVGTSVSSATNTSTRPIITVHK	S	TAAAQVGTSVSSATNTSTRPIIT(HexNAc)VHK	HexNAc@634=8	HexNAc@23=8	0	Z20200203-05_FTMSms2ethcd	57.2	8741
P51610	HCFC1	Host cell factor 1	48	3.3e-09	3004.54	751.89	4	-1.9	612	K	TAAAQVGTSVSSATNTSTRPIITVHK	S	TAAAQVGT(HexNAc)SVSSAT(HexNAc)NTSTRPIITVHK	HexNAc&HexNAc@((619&(620|622|623|625))|(620&(622|623|625))|(622&(623|625))|(623&625))||HexNAc2@619|620|622|623|625	HexNAc&HexNAc@((8&(9|11|12|14))|(9&(11|12|14))|(11&(12|14))|(12&14))||HexNAc2@8|9|11|12|14	0	Z20200203-06_FTMSms2ethcd	47.867	7210
P51610	HCFC1	Host cell factor 1	56.8	5.2e-09	3004.54	751.891	4	-0.31	612	K	TAAAQVGTSVSSATNTSTRPIITVHK	S	TAAAQVGTSVS(HexNAc)SAT(HexNAc)NTSTRPIITVHK	HexNAc&HexNAc@((620&(622|623|625))|(622&(623|625))|(623&625))||HexNAc2@620|622|623|625	HexNAc&HexNAc@((9&(11|12|14))|(11&(12|14))|(12&14))||HexNAc2@9|11|12|14	0	Z20200203-06_FTMSms2ethcd	25.2	3905
P51610	HCFC1	Host cell factor 1	45.9	6.8e-09	3004.54	751.891	4	-0.15	612	K	TAAAQVGTSVSSATNTSTRPIITVHK	S	TAAAQVGTS(HexNAc)VS(HexNAc)SATNTSTRPIITVHK	HexNAc&HexNAc@((620&(622|623|625))|(622&(623|625))|(623&625))||HexNAc2@620|622|623|625	HexNAc&HexNAc@((9&(11|12|14))|(11&(12|14))|(12&14))||HexNAc2@9|11|12|14	0	Z20200203-19_FTMSms2ethcd	65.867	10236	2 HexNAcs	Changed the peptide column to reflect 2 HexNAcs
P51610	HCFC1	Host cell factor 1	57.8	9e-12	3004.54	751.891	4	-0.061	612	K	TAAAQVGTSVSSATNTSTRPIITVHK	S	TAAAQVGTSVS(HexNAc)S(HexNAc)ATNTSTRPIITVHK	HexNAc&HexNAc@((620&(623|625))|(622&(623|625)))	HexNAc&HexNAc@((9&(12|14))|(11&(12|14)))	0	Z20200203-05_FTMSms2ethcd	49.433	7531
P51610	HCFC1	Host cell factor 1	54.4	4.4e-09	3004.54	751.891	4	0.019	612	K	TAAAQVGTSVSSATNTSTRPIITVHK	S	TAAAQVGTS(HexNAc)VSSAT(HexNAc)NTSTRPIITVHK	HexNAc&HexNAc@((620&625)|(622&625)|(623&625))||HexNAc2@620	HexNAc&HexNAc@((9&14)|(11&14)|(12&14))||HexNAc2@9	0	Z20200203-05_FTMSms2ethcd	23.683	3595
P51610	HCFC1	Host cell factor 1	44.5	5.6e-08	3004.54	751.891	4	0.18	612	K	TAAAQVGTSVSSATNTSTRPIITVHK	S	TAAAQVGT(HexNAc)S(HexNAc)VSSATNTSTRPIITVHK	HexNAc&HexNAc@((619&(620|622|623|625))|(620&(622|623|625))|(622&(623|625))|(623&625))||HexNAc2@619|620|622|623|625	HexNAc&HexNAc@((8&(9|11|12|14))|(9&(11|12|14))|(11&(12|14))|(12&14))||HexNAc2@8|9|11|12|14	0	Z20200203-21_FTMSms2ethcd	63.45	9559	2 HexNAcs	Changed the peptide column to reflect 2 HexNAcs
P51610	HCFC1	Host cell factor 1	60.6	6.7e-12	3004.54	751.891	4	0.099	612	K	TAAAQVGTSVSSATNTSTRPIITVHK	S	TAAAQVGTS(HexNAc)VS(HexNAc)SATNTSTRPIITVHK	HexNAc@620=7;HexNAc@622=7	HexNAc@9=7;HexNAc@11=7	0	Z20200203-07_FTMSms2ethcd	52.367	8099
P51610	HCFC1	Host cell factor 1	56.9	5e-10	3004.54	751.891	4	0.26	612	K	TAAAQVGTSVSSATNTSTRPIITVHK	S	TAAAQVGTSVS(HexNAc)S(HexNAc)ATNTSTRPIITVHK	HexNAc&HexNAc@((622&(623|625))|(623&625))||HexNAc2@622|623|625	HexNAc&HexNAc@((11&(12|14))|(12&14))||HexNAc2@11|12|14	0	Z20200203-06_FTMSms2ethcd	48.45	7299	2 HexNAcs	Changed the peptide column to reflect 2 HexNAcs
P51610	HCFC1	Host cell factor 1	54.5	9.6e-10	3004.55	751.892	4	0.66	612	K	TAAAQVGTSVSSATNTSTRPIITVHK	S	TAAAQVGT(HexNAc)SVSSATNTSTRPIIT(HexNAc)VHK	HexNAc@634=20;HexNAc@619|620|622|623	HexNAc@23=20;HexNAc@8|9|11|12	0	Z20200203-02_FTMSms2ethcd	57.25	8717
P51610	HCFC1	Host cell factor 1	60.6	1.3e-11	3004.55	751.892	4	0.99	612	K	TAAAQVGTSVSSATNTSTRPIITVHK	S	TAAAQVGTS(HexNAc)VSS(HexNAc)ATNTSTRPIITVHK	HexNAc&HexNAc@((620&(623|625))|(622&(623|625)))	HexNAc&HexNAc@((9&(12|14))|(11&(12|14)))	0	Z20200203-05_FTMSms2ethcd	48.8	7435
P51610	HCFC1	Host cell factor 1	31.2	8.4e-06	3207.62	802.66	4	-1.4	612	K	TAAAQVGTSVSSATNTSTRPIITVHK	S	TAAAQVGTS(HexNAc)VS(HexNAc)S(HexNAc)ATNTSTRPIITVHK	HexNAc&HexNAc&HexNAc@(620&622&(623|625))||HexNAc&HexNAc2@((623&(620|622))|(625&(620|622)))	HexNAc&HexNAc&HexNAc@(9&11&(12|14))||HexNAc&HexNAc2@((12&(9|11))|(14&(9|11)))	0	Z20200203-03_FTMSms2ethcd	53.067	7995	3 HexNAcs	Changed peptide column to reflect 3 HexNAcs
P51610	HCFC1	Host cell factor 1	57.8	1.1e-08	3207.62	802.661	4	0.39	612	K	TAAAQVGTSVSSATNTSTRPIITVHK	S	TAAAQVGTS(HexNAc)VS(HexNAc)SAT(HexNAc)NTSTRPIITVHK	HexNAc&HexNAc&HexNAc@(620&622&(623|625))||HexNAc&HexNAc2@((620&622)|(622&620)|(623&(620|622))|(625&(620|622)))||HexNAc3@620|622	HexNAc&HexNAc&HexNAc@(9&11&(12|14))||HexNAc&HexNAc2@((9&11)|(11&9)|(12&(9|11))|(14&(9|11)))||HexNAc3@9|11	0	Z20200203-02_FTMSms2ethcd	54.383	8248
P51610	HCFC1	Host cell factor 1	87.1	3.6e-13	2333.25	1167.13	2	-1.1	638	K	SGTVTVAQQAQVVTTVVGGVTK	T	S(HexNAc)GTVTVAQQAQVVTTVVGGVTK	HexNAc@638|640	HexNAc@1|3	0	Z20200203-27_FTMSms2ethcd	106.617	17201
P51610	HCFC1	Host cell factor 1	45.4	1.7e-09	2333.26	778.423	3	-0.32	638	K	SGTVTVAQQAQVVTTVVGGVTK	T	SGTVTVAQQAQVVTT(HexNAc)VVGGVTK	HexNAc@652=13	HexNAc@15=13	0	Z20200203-26_FTMSms2ethcd	102.233	16511
P51610	HCFC1	Host cell factor 1	57.7	1.9e-10	2333.26	1167.13	2	-0.18	638	K	SGTVTVAQQAQVVTTVVGGVTK	T	SGTVTVAQQAQVVT(HexNAc)TVVGGVTK	HexNAc@651=7	HexNAc@14=7	0	Z20200203-27_FTMSms2ethcd	100.667	16137
P51610	HCFC1	Host cell factor 1	58.1	1.3e-10	2536.33	1268.67	2	-0.66	638	K	SGTVTVAQQAQVVTTVVGGVTK	T	S(HexNAc)GT(HexNAc)VTVAQQAQVVTTVVGGVTK	HexNAc&HexNAc@(638&640)||HexNAc2@638|640	HexNAc&HexNAc@(1&3)||HexNAc2@1|3	0	Z20200203-23_FTMSms2ethcd	89.8	13832	2 HexNAcs	Changed the peptide column to reflect 2 HexNAcs
P51610	HCFC1	Host cell factor 1	49.5	2.6e-09	2536.33	1268.67	2	-0.47	638	K	SGTVTVAQQAQVVTTVVGGVTK	T	SGT(HexNAc)VT(HexNAc)VAQQAQVVTTVVGGVTK	HexNAc&HexNAc@((638&(642|651))|(640&(642|651)))	HexNAc&HexNAc@((1&(5|14))|(3&(5|14)))	0	Z20200203-26_FTMSms2ethcd	107.4	17456
P51610	HCFC1	Host cell factor 1	54.7	3.9e-13	2536.33	846.116	3	-0.15	638	K	SGTVTVAQQAQVVTTVVGGVTK	T	SGTVTVAQQAQVVT(HexNAc)T(HexNAc)VVGGVTK	HexNAc&HexNAc@(651&652)||HexNAc2@651	HexNAc&HexNAc@(14&15)||HexNAc2@14	0	Z20200203-21_FTMSms2ethcd	89	13780
P51610	HCFC1	Host cell factor 1	46.9	6.3e-12	2536.34	846.117	3	0.059	638	K	SGTVTVAQQAQVVTTVVGGVTK	T	SGTVTVAQQAQVVTT(HexNAc)VVGGVT(HexNAc)K	HexNAc@652=8;HexNAc@658=36	HexNAc@15=8;HexNAc@21=36	0	Z20200203-26_FTMSms2ethcd	96.75	15516
P51610	HCFC1	Host cell factor 1	48.9	4e-10	2536.34	846.117	3	0.2	638	K	SGTVTVAQQAQVVTTVVGGVTK	T	SGTVT(HexNAc)VAQQAQVVT(HexNAc)TVVGGVTK	HexNAc@651=7;HexNAc@638|640|642	HexNAc@14=7;HexNAc@1|3|5	0	Z20200203-24_FTMSms2ethcd	99.733	15441
P51610	HCFC1	Host cell factor 1	48	2.6e-10	2536.34	846.117	3	0.71	638	K	SGTVTVAQQAQVVTTVVGGVTK	T	SGTVTVAQQAQVVT(HexNAc)T(HexNAc)VVGGVTK	HexNAc&HexNAc@(651&652)||HexNAc2@651|652	HexNAc&HexNAc@(14&15)||HexNAc2@14|15	0	Z20200203-23_FTMSms2ethcd	89.517	13801	2 HexNAcs	Changed the peptide column to reflect 2 HexNAcs
P51610	HCFC1	Host cell factor 1	52.4	4.9e-10	2536.34	846.117	3	0.71	638	K	SGTVTVAQQAQVVTTVVGGVTK	T	SGTVTVAQQAQVVT(HexNAc)TVVGGVT(HexNAc)K	HexNAc@651=7;HexNAc@658=40	HexNAc@14=7;HexNAc@21=40	0	Z20200203-01_FTMSms2ethcd	94.9	14306
P51610	HCFC1	Host cell factor 1	46.6	2.2e-10	2536.34	846.117	3	0.85	638	K	SGTVTVAQQAQVVTTVVGGVTK	T	SGT(HexNAc)VTVAQQAQVVT(HexNAc)TVVGGVTK	HexNAc@651=8;HexNAc@638|640	HexNAc@14=8;HexNAc@1|3	0	Z20200203-02_FTMSms2ethcd	99.6	15391
P51610	HCFC1	Host cell factor 1	54.1	1.9e-11	2536.34	846.119	3	2.7	638	K	SGTVTVAQQAQVVTTVVGGVTK	T	S(HexNAc)GTVTVAQQAQVVT(HexNAc)TVVGGVTK	HexNAc@638=7;HexNAc@651=11	HexNAc@1=7;HexNAc@14=11	0	Z20200203-01_FTMSms2ethcd	101.633	15372
P51610	HCFC1	Host cell factor 1	46.3	3.8e-10	2739.41	913.809	3	-1.2	638	K	SGTVTVAQQAQVVTTVVGGVTK	T	SGTVT(HexNAc)VAQQAQVVT(HexNAc)TVVGGVT(HexNAc)K	HexNAc@642=7;HexNAc@658=46;HexNAc@651|652	HexNAc@5=7;HexNAc@21=46;HexNAc@14|15	0	Z20200203-23_FTMSms2ethcd	93.667	14450
P51610	HCFC1	Host cell factor 1	48.4	7e-11	2739.41	913.809	3	-0.42	638	K	SGTVTVAQQAQVVTTVVGGVTK	T	SGT(HexNAc)VTVAQQAQVVT(HexNAc)T(HexNAc)VVGGVTK	HexNAc@651=14;HexNAc@652=14;HexNAc@638|640	HexNAc@14=14;HexNAc@15=14;HexNAc@1|3	0	Z20200203-22_FTMSms2ethcd	88.033	13450
P51610	HCFC1	Host cell factor 1	49.8	3.8e-12	2739.41	913.809	3	-0.22	638	K	SGTVTVAQQAQVVTTVVGGVTK	T	SGTVTVAQQAQVVT(HexNAc)T(HexNAc)VVGGVT(HexNAc)K	HexNAc@651=15;HexNAc@652=15;HexNAc@658=56	HexNAc@14=15;HexNAc@15=15;HexNAc@21=56	0	Z20200203-24_FTMSms2ethcd	88.117	13532
P51610	HCFC1	Host cell factor 1	38.4	2.3e-07	2739.42	1370.21	2	0.18	638	K	SGTVTVAQQAQVVTTVVGGVTK	T	S(HexNAc)GT(HexNAc)VT(HexNAc)VAQQAQVVTTVVGGVTK	HexNAc&HexNAc2@((638&640)|(640&638))||HexNAc3@638|640	HexNAc&HexNAc2@((1&3)|(3&1))||HexNAc3@1|3	0	Z20200203-19_FTMSms2ethcd	87.383	14149	3 HexNAcs	Changed peptide column to reflect 3 HexNAcs
P51610	HCFC1	Host cell factor 1	44.6	3.5e-12	2739.42	913.81	3	0.31	638	K	SGTVTVAQQAQVVTTVVGGVTK	T	S(HexNAc)GTVTVAQQAQVVT(HexNAc)T(HexNAc)VVGGVTK	HexNAc@638=9;HexNAc@651=14;HexNAc@652=14	HexNAc@1=9;HexNAc@14=14;HexNAc@15=14	0	Z20200203-23_FTMSms2ethcd	89.317	13767
P51610	HCFC1	Host cell factor 1	33.3	1.9e-06	2739.42	1370.21	2	0.98	638	K	SGTVTVAQQAQVVTTVVGGVTK	T	S(HexNAc)GT(HexNAc)VT(HexNAc)VAQQAQVVTTVVGGVTK	HexNAc&HexNAc&HexNAc@(638&640&642)||HexNAc&HexNAc2@((638&(640|642))|(640&(638|642))|(642&(638|640)))||HexNAc3@638|640|642	HexNAc&HexNAc&HexNAc@(1&3&5)||HexNAc&HexNAc2@((1&(3|5))|(3&(1|5))|(5&(1|3)))||HexNAc3@1|3|5	0	Z20200203-21_FTMSms2ethcd	85.983	13288	3 HexNAcs	Changed peptide column to reflect 3 HexNAcs
P51610	HCFC1	Host cell factor 1	58.7	2.1e-13	2739.42	913.812	3	2	638	K	SGTVTVAQQAQVVTTVVGGVTK	T	SGTVT(HexNAc)VAQQAQVVT(HexNAc)T(HexNAc)VVGGVTK	HexNAc@642=8;HexNAc@651=9;HexNAc@652=9	HexNAc@5=8;HexNAc@14=9;HexNAc@15=9	0	Z20200203-22_FTMSms2ethcd	84.583	12911
P51610	HCFC1	Host cell factor 1	23.1	4.6e-07	2739.43	913.814	3	4.5	638	K	SGTVTVAQQAQVVTTVVGGVTK	T	SGTVTVAQQAQVVT(HexNAc)T(HexNAc)VVGGVT(HexNAc)K	HexNAc@658=22;HexNAc&HexNAc@(651&652)||HexNAc2@651|652	HexNAc@21=22;HexNAc&HexNAc@(14&15)||HexNAc2@14|15	0	Z20200203-01_FTMSms2ethcd	82.5	12336	3 HexNAcs	Changed peptide column to reflect 3 HexNAcs
P51610	HCFC1	Host cell factor 1	69.2	1.5e-11	3387.8	847.705	4	-1.9	683	K	VMSVVQTKPVQTSAVTGQASTGPVTQIIQTK	G	VMSVVQTKPVQTS(HexNAc)AVTGQASTGPVTQIIQTK	HexNAc@694|695	HexNAc@12|13	0	Z20200203-12_FTMSms2ethcd	101.2	17214
P51610	HCFC1	Host cell factor 1	78.1	3.8e-14	3387.8	847.706	4	-1.1	683	K	VMSVVQTKPVQTSAVTGQASTGPVTQIIQTK	G	VMS(HexNAc)VVQTKPVQTSAVTGQASTGPVTQIIQTK	HexNAc@685=21	HexNAc@3=21	0	Z20200203-10_FTMSms2ethcd	98.333	16362
P51610	HCFC1	Host cell factor 1	78.2	2.1e-13	3387.8	847.707	4	0.26	683	K	VMSVVQTKPVQTSAVTGQASTGPVTQIIQTK	G	VMSVVQTKPVQTSAVT(HexNAc)GQASTGPVTQIIQTK	HexNAc@698|702	HexNAc@16|20	0	Z20200203-12_FTMSms2ethcd	99.633	16937
P51610	HCFC1	Host cell factor 1	68.6	2.3e-14	3403.79	851.704	4	-1.5	683	K	VMSVVQTKPVQTSAVTGQASTGPVTQIIQTK	G	VM(Oxidation)S(HexNAc)VVQTKPVQTSAVTGQASTGPVTQIIQTK	Oxidation@684;HexNAc@685=37	Oxidation@2;HexNAc@3=37	0	Z20200203-12_FTMSms2ethcd	93.433	15757
P51610	HCFC1	Host cell factor 1	73.5	2.9e-14	3590.88	898.476	4	-0.51	683	K	VMSVVQTKPVQTSAVTGQASTGPVTQIIQTK	G	VMS(HexNAc)VVQTKPVQTSAVT(HexNAc)GQASTGPVTQIIQTK	HexNAc@685=31;HexNAc@698=20	HexNAc@3=31;HexNAc@16=20	0	Z20200203-10_FTMSms2ethcd	95.6	15850
P51610	HCFC1	Host cell factor 1	67.7	8.3e-12	3590.88	898.476	4	-0.31	683	K	VMSVVQTKPVQTSAVTGQASTGPVTQIIQTK	G	VMSVVQT(HexNAc)KPVQTS(HexNAc)AVTGQASTGPVTQIIQTK	HexNAc@695=11;HexNAc@685|689|694	HexNAc@13=11;HexNAc@3|7|12	0	Z20200203-10_FTMSms2ethcd	96.15	15943
P51610	HCFC1	Host cell factor 1	76.9	3.9e-13	3590.89	898.478	4	2.4	683	K	VMSVVQTKPVQTSAVTGQASTGPVTQIIQTK	G	VMSVVQTKPVQT(HexNAc)S(HexNAc)AVTGQASTGPVTQIIQTK	HexNAc@694=12;HexNAc@695|698	HexNAc@12=12;HexNAc@13|16	0	Z20200203-11_FTMSms2ethcd	97.817	16436
P51610	HCFC1	Host cell factor 1	83.2	4.6e-16	4802.61	961.328	5	-0.06	724	K	LVTSADGKPTTIITTTQASGAGTKPTILGISSVSPSTTKPGTTTIIK	T	LVTSADGKPTTIITT(HexNAc)TQASGAGTKPTILGISSVSPSTTKPGTTTIIK	HexNAc@737|738|739|742	HexNAc@14|15|16|19	0	Z20200203-26_FTMSms2ethcd	109.083	17790
P51610	HCFC1	Host cell factor 1	60	3.7e-12	4802.62	961.33	5	1.3	724	K	LVTSADGKPTTIITTTQASGAGTKPTILGISSVSPSTTKPGTTTIIK	T	LVTSADGKPTTIITTTQASGAGTKPTILGISSVSPST(HexNAc)TKPGTTTIIK	HexNAc@760|761|765	HexNAc@37|38|42	0	Z20200203-27_FTMSms2ethcd	109.867	17760
P51610	HCFC1	Host cell factor 1	44	4.5e-09	5005.68	1001.94	5	-1.6	724	K	LVTSADGKPTTIITTTQASGAGTKPTILGISSVSPSTTKPGTTTIIK	T	LVTSADGKPT(HexNAc)TIITTTQASGAGTKPTILGISSVSPST(HexNAc)TKPGTTTIIK	HexNAc&HexNAc@((733&(760|761|765))|(734&(760|761|765))|(737&(760|761|765))|(738&(760|761|765))|(739&(760|761|765))|(742&(760|761|765))|(746&(760|761|765)))	HexNAc&HexNAc@((10&(37|38|42))|(11&(37|38|42))|(14&(37|38|42))|(15&(37|38|42))|(16&(37|38|42))|(19&(37|38|42))|(23&(37|38|42)))	0	Z20200203-25_FTMSms2ethcd	109.083	17401
P51610	HCFC1	Host cell factor 1	45.4	1e-08	5005.69	1252.18	4	-1.4	724	K	LVTSADGKPTTIITTTQASGAGTKPTILGISSVSPSTTKPGTTTIIK	T	LVT(HexNAc)SADGKPTTIITTTQASGAGT(HexNAc)KPTILGISSVSPSTTKPGTTTIIK	HexNAc&HexNAc@((726&(734|737|738|739|742|746|749|754|760|761))|(727&(738|739|742|746|749|754|760|761)))	HexNAc&HexNAc@((3&(11|14|15|16|19|23|26|31|37|38))|(4&(15|16|19|23|26|31|37|38)))	0	Z20200203-27_FTMSms2ethcd	106.517	17179
P51610	HCFC1	Host cell factor 1	58.4	7.7e-10	5005.69	1001.94	5	-0.082	724	K	LVTSADGKPTTIITTTQASGAGTKPTILGISSVSPSTTKPGTTTIIK	T	LVTSADGKPTTIITTTQASGAGT(HexNAc)KPTILGISSVSPST(HexNAc)TKPGTTTIIK	HexNAc&HexNAc@((734&(757|759|760|761))|(737&(757|759|760|761))|(738&(757|759|760|761|765))|(739&(757|759|760|761|765))|(742&(757|759|760|761|765))|(746&(757|759|760|761|765))|(749&(757|759|760|761)))	HexNAc&HexNAc@((11&(34|36|37|38))|(14&(34|36|37|38))|(15&(34|36|37|38|42))|(16&(34|36|37|38|42))|(19&(34|36|37|38|42))|(23&(34|36|37|38|42))|(26&(34|36|37|38)))	0	Z20200203-24_FTMSms2ethcd	107.55	16887
P51610	HCFC1	Host cell factor 1	81.4	3.8e-14	5005.69	1001.94	5	-0.022	724	K	LVTSADGKPTTIITTTQASGAGTKPTILGISSVSPSTTKPGTTTIIK	T	LVT(HexNAc)SADGKPTTIITTTQASGAGTKPTILGISSVSPST(HexNAc)TKPGTTTIIK	HexNAc&HexNAc@((726&(760|761))|(727&(760|761)))	HexNAc&HexNAc@((3&(37|38))|(4&(37|38)))	0	Z20200203-25_FTMSms2ethcd	110.217	17603
P51610	HCFC1	Host cell factor 1	68.8	3.7e-12	5005.69	1001.94	5	-0.022	724	K	LVTSADGKPTTIITTTQASGAGTKPTILGISSVSPSTTKPGTTTIIK	T	LVTSADGKPTTIITT(HexNAc)TQASGAGTKPTILGISSVSPSTTKPGT(HexNAc)TTIIK	HexNAc&HexNAc@((734&(760|761|765))|(737&(760|761|765))|(738&(760|761|765|766))|(739&(760|761|765|766)))	HexNAc&HexNAc@((11&(37|38|42))|(14&(37|38|42))|(15&(37|38|42|43))|(16&(37|38|42|43)))	0	Z20200203-27_FTMSms2ethcd	105.967	17078
P51610	HCFC1	Host cell factor 1	59.4	3.7e-11	5005.69	1001.94	5	0.16	724	K	LVTSADGKPTTIITTTQASGAGTKPTILGISSVSPSTTKPGTTTIIK	T	LVTSADGKPTTIITTT(HexNAc)QASGAGTKPTILGISSVSPST(HexNAc)TKPGTTTIIK	HexNAc&HexNAc@((733&(738|739|742|746|760|761))|(734&(738|739|742|746|760|761))|(737&(738|739|742|746|760|761))|(738&(760|761))|(739&(757|759|760|761))|(742&(757|759|760|761))|(746&(757|759|760|761))|(749&(760|761))|(754&(760|761)))	HexNAc&HexNAc@((10&(15|16|19|23|37|38))|(11&(15|16|19|23|37|38))|(14&(15|16|19|23|37|38))|(15&(37|38))|(16&(34|36|37|38))|(19&(34|36|37|38))|(23&(34|36|37|38))|(26&(37|38))|(31&(37|38)))	0	Z20200203-27_FTMSms2ethcd	107.617	17382
P51610	HCFC1	Host cell factor 1	66.8	8.1e-13	5005.7	1001.95	5	0.59	724	K	LVTSADGKPTTIITTTQASGAGTKPTILGISSVSPSTTKPGTTTIIK	T	LVTS(HexNAc)ADGKPTTIITTTQAS(HexNAc)GAGTKPTILGISSVSPSTTKPGTTTIIK	HexNAc&HexNAc@((726&(738|739|742))|(727&(738|739|742|746)))	HexNAc&HexNAc@((3&(15|16|19))|(4&(15|16|19|23)))	0	Z20200203-26_FTMSms2ethcd	107.817	17543
P51610	HCFC1	Host cell factor 1	67.8	1.3e-12	5005.7	1001.95	5	1.1	724	K	LVTSADGKPTTIITTTQASGAGTKPTILGISSVSPSTTKPGTTTIIK	T	LVT(HexNAc)SADGKPTTIITT(HexNAc)TQASGAGTKPTILGISSVSPSTTKPGTTTIIK	HexNAc&HexNAc@((726&(738|739|742))|(727&(738|739|742)))	HexNAc&HexNAc@((3&(15|16|19))|(4&(15|16|19)))	0	Z20200203-27_FTMSms2ethcd	108.983	17613
P51610	HCFC1	Host cell factor 1	56.4	6.5e-12	5005.71	1252.18	4	2.4	724	K	LVTSADGKPTTIITTTQASGAGTKPTILGISSVSPSTTKPGTTTIIK	T	LVTSADGKPT(HexNAc)T(HexNAc)IITTTQASGAGTKPTILGISSVSPSTTKPGTTTIIK	HexNAc&HexNAc@((733&(734|737|738|739|742))|(738&(739|742))|(739&742))||HexNAc2@738|739|742	HexNAc&HexNAc@((10&(11|14|15|16|19))|(15&(16|19))|(16&19))||HexNAc2@15|16|19	0	Z20200203-26_FTMSms2ethcd	107.833	17546
P51610	HCFC1	Host cell factor 1	59.1	2.4e-17	5208.76	1302.94	4	-3	724	K	LVTSADGKPTTIITTTQASGAGTKPTILGISSVSPSTTKPGTTTIIK	T	LVT(HexNAc)SADGKPTTIITT(HexNAc)TQASGAGTKPTILGISSVSPST(HexNAc)TKPGTTTIIK	HexNAc@726=6;HexNAc&HexNAc@((734&(760|761))|(737&(760|761))|(738&(760|761))|(739&(760|761)))	HexNAc@3=6;HexNAc&HexNAc@((11&(37|38))|(14&(37|38))|(15&(37|38))|(16&(37|38)))	0	Z20200203-24_FTMSms2ethcd	106.05	16613
P51610	HCFC1	Host cell factor 1	48.6	3.3e-11	5208.76	1042.56	5	-1.4	724	K	LVTSADGKPTTIITTTQASGAGTKPTILGISSVSPSTTKPGTTTIIK	T	LVT(HexNAc)SADGKPTTIITTTQASGAGTKPTILGISS(HexNAc)VS(HexNAc)PSTTKPGTTTIIK	HexNAc&HexNAc&HexNAc@((726&(755&(757|759|760|761|765|766))|(757&(759|760|761|765|766))|(759&(760|761|765|766))|(760&(761|765|766))|(761&(765|766))|(765&766))|(727&(759&(760|761|765|766))|(760&(761|765|766))|(761&(765|766))|(765&766)))||HexNAc&HexNAc2@((726&(755|757|759|760|761|765|766))|(727&(759|760|761|765|766)))	HexNAc&HexNAc&HexNAc@((3&(32&(34|36|37|38|42|43))|(34&(36|37|38|42|43))|(36&(37|38|42|43))|(37&(38|42|43))|(38&(42|43))|(42&43))|(4&(36&(37|38|42|43))|(37&(38|42|43))|(38&(42|43))|(42&43)))||HexNAc&HexNAc2@((3&(32|34|36|37|38|42|43))|(4&(36|37|38|42|43)))	0	Z20200203-26_FTMSms2ethcd	108.1	17607	3 HexNAcs	Changed peptide Column to reflect 3 HexNAcs
P51610	HCFC1	Host cell factor 1	24.6	9.8e-06	5208.77	1042.56	5	-0.81	724	K	LVTSADGKPTTIITTTQASGAGTKPTILGISSVSPSTTKPGTTTIIK	T	LVTSADGKPT(HexNAc)TIITT(HexNAc)TQASGAGTKPT(HexNAc)ILGISSVSPSTTKPGTTTIIK	HexNAc&HexNAc&HexNAc@((733&(738&(749|754|755))|(739&(749|754|755))|(742&(749|754|755)))|(734&(738&(749|754|755))|(739&(749|754|755))|(742&(749|754|755)))|(737&(738&(749|754|755))|(739&(749|754|755))|(742&(749|754|755))))||HexNAc&HexNAc2@((749&742)|(754&742)|(755&742)|(757&742)|(759&742)|(760&742)|(761&742)|(765&742)|(766&742))	HexNAc&HexNAc&HexNAc@((10&(15&(26|31|32))|(16&(26|31|32))|(19&(26|31|32)))|(11&(15&(26|31|32))|(16&(26|31|32))|(19&(26|31|32)))|(14&(15&(26|31|32))|(16&(26|31|32))|(19&(26|31|32))))||HexNAc&HexNAc2@((26&19)|(31&19)|(32&19)|(34&19)|(36&19)|(37&19)|(38&19)|(42&19)|(43&19))	0	Z20200203-23_FTMSms2ethcd	104.217	16312	3 HexNAcs	Changed peptide Column to reflect 3 HexNAcs
P51610	HCFC1	Host cell factor 1	77.8	1.6e-16	5208.77	1042.56	5	-0.11	724	K	LVTSADGKPTTIITTTQASGAGTKPTILGISSVSPSTTKPGTTTIIK	T	LVT(HexNAc)SADGKPTTIITTTQASGAGT(HexNAc)KPTILGISSVSPST(HexNAc)TKPGTTTIIK	HexNAc@726=6;HexNAc&HexNAc@((734&(760|761))|(737&(760|761))|(738&(760|761))|(739&(760|761))|(742&(760|761))|(746&(760|761)))	HexNAc@3=6;HexNAc&HexNAc@((11&(37|38))|(14&(37|38))|(15&(37|38))|(16&(37|38))|(19&(37|38))|(23&(37|38)))	0	Z20200203-23_FTMSms2ethcd	105.15	16455
P51610	HCFC1	Host cell factor 1	53.4	7.8e-10	5208.77	1042.56	5	0.0033	724	K	LVTSADGKPTTIITTTQASGAGTKPTILGISSVSPSTTKPGTTTIIK	T	LVT(HexNAc)SADGKPTTIITT(HexNAc)T(HexNAc)QASGAGTKPTILGISSVSPSTTKPGTTTIIK	HexNAc&HexNAc&HexNAc@((726&(738&(739|742|746|749))|(739&(742|746|749))|(742&(746|749))|(746&749))|(727&(738&(739|742|746|749))|(739&(742|746|749))|(742&(746|749))|(746&749))|(733&(738&(739|742|746))|(739&(742|746))|(742&746))|(734&(738&(739|742|746|749))|(739&(742|746|749))|(742&746)|(746&749)))||HexNAc&HexNAc2@((726&(738|739|742|746))|(727&(738|739|742|746))|(733&(738|739|742|746))|(734&(738|739…	HexNAc&HexNAc&HexNAc@((3&(15&(16|19|23|26))|(16&(19|23|26))|(19&(23|26))|(23&26))|(4&(15&(16|19|23|26))|(16&(19|23|26))|(19&(23|26))|(23&26))|(10&(15&(16|19|23))|(16&(19|23))|(19&23))|(11&(15&(16|19|23|26))|(16&(19|23|26))|(19&23)|(23&26)))||HexNAc&HexNAc2@((3&(15|16|19|23))|(4&(15|16|19|23))|(10&(15|16|19|23))|(11&(15|16|19|23)))	0	Z20200203-25_FTMSms2ethcd	106.45	16902	3 HexNAcs	Changed peptide Column to reflect 3 HexNAcs
P51610	HCFC1	Host cell factor 1	60.2	6.5e-12	5208.77	1042.56	5	0.12	724	K	LVTSADGKPTTIITTTQASGAGTKPTILGISSVSPSTTKPGTTTIIK	T	LVT(HexNAc)SADGKPTTIITT(HexNAc)T(HexNAc)QASGAGTKPTILGISSVSPSTTKPGTTTIIK	HexNAc&HexNAc&HexNAc@((726&(738&(739|742))|(739&742))|(733&(738&(739|742))|(739&742))|(734&(738&(739|742))|(739&742)))||HexNAc&HexNAc2@((726&(738|739|742))|(733&(738|739|742))|(734&(738|739|742)))	HexNAc&HexNAc&HexNAc@((3&(15&(16|19))|(16&19))|(10&(15&(16|19))|(16&19))|(11&(15&(16|19))|(16&19)))||HexNAc&HexNAc2@((3&(15|16|19))|(10&(15|16|19))|(11&(15|16|19)))	0	Z20200203-26_FTMSms2ethcd	105.65	17114	3 HexNAcs	Changed peptide Column to reflect 3 HexNAcs
P51610	HCFC1	Host cell factor 1	33.2	2.3e-07	5208.77	1042.56	5	0.12	724	K	LVTSADGKPTTIITTTQASGAGTKPTILGISSVSPSTTKPGTTTIIK	T	LVTSADGKPTT(HexNAc)IITT(HexNAc)TQASGAGTKPTILGISSVSPSTT(HexNAc)KPGTTTIIK	HexNAc&HexNAc&HexNAc@((734&(738&(760|761))|(739&(760|761))|(746&(760|761)))|(737&(738&(760|761))|(739&(760|761))|(746&760))|(738&(739&(757|759|760|761))|(742&(757|759|760|761))|(746&(757|759|760|761)))|(739&(742&(757|759|760|761))|(746&(757|759|760|761)))|(742&746&(757|759|760|761)))||HexNAc&HexNAc2@((757&(738|739|742|746))|(759&(738|739|742|746))|(760&(738|739|742|746))|(761&(738|739|742|746)))	HexNAc&HexNAc&HexNAc@((11&(15&(37|38))|(16&(37|38))|(23&(37|38)))|(14&(15&(37|38))|(16&(37|38))|(23&37))|(15&(16&(34|36|37|38))|(19&(34|36|37|38))|(23&(34|36|37|38)))|(16&(19&(34|36|37|38))|(23&(34|36|37|38)))|(19&23&(34|36|37|38)))||HexNAc&HexNAc2@((34&(15|16|19|23))|(36&(15|16|19|23))|(37&(15|16|19|23))|(38&(15|16|19|23)))	0	Z20200203-27_FTMSms2ethcd	104.533	16835	3 HexNAcs	Changed peptide Column to reflect 3 HexNAcs
P51610	HCFC1	Host cell factor 1	55.2	2.5e-12	5208.78	1042.56	5	0.59	724	K	LVTSADGKPTTIITTTQASGAGTKPTILGISSVSPSTTKPGTTTIIK	T	LVT(HexNAc)S(HexNAc)ADGKPTTIITTTQASGAGTKPTILGISSVSPST(HexNAc)TKPGTTTIIK	HexNAc&HexNAc&HexNAc@(726&727&(760|761))||HexNAc&HexNAc2@((760&727)|(761&727))	HexNAc&HexNAc&HexNAc@(3&4&(37|38))||HexNAc&HexNAc2@((37&4)|(38&4))	0	Z20200203-25_FTMSms2ethcd	108.3	17244
P51610	HCFC1	Host cell factor 1	51.6	1.5e-12	5208.78	1302.95	4	1.1	724	K	LVTSADGKPTTIITTTQASGAGTKPTILGISSVSPSTTKPGTTTIIK	T	LVT(HexNAc)SADGKPTTIIT(HexNAc)TTQASGAGTKPTILGISSVSPST(HexNAc)TKPGTTTIIK	HexNAc@726=13;HexNAc&HexNAc@((737&(760|761))|(738&(760|761))|(739&(760|761)))	HexNAc@3=13;HexNAc&HexNAc@((14&(37|38))|(15&(37|38))|(16&(37|38)))	0	Z20200203-26_FTMSms2ethcd	106.467	17269
P51610	HCFC1	Host cell factor 1	65.8	8.9e-14	5208.78	1042.56	5	1.4	724	K	LVTSADGKPTTIITTTQASGAGTKPTILGISSVSPSTTKPGTTTIIK	T	LVT(HexNAc)SADGKPTTIITTT(HexNAc)QASGAGTKPTILGISSVSPST(HexNAc)TKPGTTTIIK	HexNAc&HexNAc&HexNAc@((726&(734&(760|761))|(737&(760|761))|(738&(760|761))|(739&(760|761))|(742&(760|761))|(746&(760|761)))|(727&(734&(760|761))|(737&(760|761))|(738&(760|761))|(739&(760|761))|(742&(760|761))|(746&(760|761))))	HexNAc&HexNAc&HexNAc@((3&(11&(37|38))|(14&(37|38))|(15&(37|38))|(16&(37|38))|(19&(37|38))|(23&(37|38)))|(4&(11&(37|38))|(14&(37|38))|(15&(37|38))|(16&(37|38))|(19&(37|38))|(23&(37|38))))	0	Z20200203-27_FTMSms2ethcd	105.367	16967
P51610	HCFC1	Host cell factor 1	73.2	1.3e-14	5411.85	1083.18	5	-0.13	724	K	LVTSADGKPTTIITTTQASGAGTKPTILGISSVSPSTTKPGTTTIIK	T	LVT(HexNAc)SADGKPTTIIT(HexNAc)T(HexNAc)TQASGAGTKPTILGISSVSPST(HexNAc)TKPGTTTIIK	HexNAc@726=6;HexNAc&HexNAc&HexNAc@((737&(738&(760|761))|(739&(760|761))|(742&(760|761))|(746&(760|761)))|(738&(739&(760|761))|(742&(760|761))|(746&(760|761)))|(739&(742&(760|761))|(746&(760|761)))|(742&746&(760|761)))||HexNAc&HexNAc2@((760&(737|738|739|742|746))|(761&(737|738|739|742|746)))	HexNAc@3=6;HexNAc&HexNAc&HexNAc@((14&(15&(37|38))|(16&(37|38))|(19&(37|38))|(23&(37|38)))|(15&(16&(37|38))|(19&(37|38))|(23&(37|38)))|(16&(19&(37|38))|(23&(37|38)))|(19&23&(37|38)))||HexNAc&HexNAc2@((37&(14|15|16|19|23))|(38&(14|15|16|19|23)))	0	Z20200203-24_FTMSms2ethcd	104.05	16261	3 HexNAcs	Changed peptide Column to reflect 3 HexNAcs
P51610	HCFC1	Host cell factor 1	45.4	6.7e-10	5411.86	1083.18	5	0.65	724	K	LVTSADGKPTTIITTTQASGAGTKPTILGISSVSPSTTKPGTTTIIK	T	LVT(HexNAc)SADGKPTTIITT(HexNAc)T(HexNAc)QASGAGTKPTILGISSVSPST(HexNAc)TKPGTTTIIK	HexNAc@726=7;HexNAc&HexNAc&HexNAc@((737&(739&(760|761))|(742&(760|761)))|(738&(739&(760|761|765|766))|(742&(760|761|765|766))))	HexNAc@3=7;HexNAc&HexNAc&HexNAc@((14&(16&(37|38))|(19&(37|38)))|(15&(16&(37|38|42|43))|(19&(37|38|42|43))))	0	Z20200203-23_FTMSms2ethcd	103.117	16117
P51610	HCFC1	Host cell factor 1	32.6	2.8e-07	5411.86	1083.18	5	0.88	724	K	LVTSADGKPTTIITTTQASGAGTKPTILGISSVSPSTTKPGTTTIIK	T	LVT(HexNAc)SADGKPTTIIT(HexNAc)TTQASGAGTKPTILGIS(HexNAc)SVSPST(HexNAc)TKPGTTTIIK	HexNAc@726=8;HexNAc&HexNAc&HexNAc@((737&(754&(757|759|760|761|765|766|767))|(755&(757|759|760|761|765|766|767)))|(738&(760&(761|765|766|767))|(761&(765|766)))|(742&(754&(757|759))|(755&(757|759))|(759&(760|761|765|766|767))|(760&(761|765|766|767))|(761&(765|766|767))|(765&(766|767))|(766&767)))||HexNAc&HexNAc2@((738&(759|760|761))|(739&(759|760|761))|(742&(759|760|761|765|766|767)))	HexNAc@3=8;HexNAc&HexNAc&HexNAc@((14&(31&(34|36|37|38|42|43|44))|(32&(34|36|37|38|42|43|44)))|(15&(37&(38|42|43|44))|(38&(42|43)))|(19&(31&(34|36))|(32&(34|36))|(36&(37|38|42|43|44))|(37&(38|42|43|44))|(38&(42|43|44))|(42&(43|44))|(43&44)))||HexNAc&HexNAc2@((15&(36|37|38))|(16&(36|37|38))|(19&(36|37|38|42|43|44)))	0	Z20200203-23_FTMSms2ethcd	103.8	16238
P51610	HCFC1	Host cell factor 1	39.4	4.8e-09	5411.86	1083.18	5	1	724	K	LVTSADGKPTTIITTTQASGAGTKPTILGISSVSPSTTKPGTTTIIK	T	LVT(HexNAc)SADGKPTTIITTTQAS(HexNAc)GAGTKPTILGISSVSPST(HexNAc)T(HexNAc)KPGTTTIIK	HexNAc@726=13;HexNAc&HexNAc&HexNAc@((742&(760&(761|765|766|767))|(761&(765|766|767))|(765&(766|767))|(766&767))|(746&(760&(761|765|766|767))|(761&(765|766|767))|(765&(766|767))|(766&767))|(749&(760&(761|765|766|767))|(761&(765|766|767))|(765&(766|767))|(766&767)))||HexNAc&HexNAc2@((742&(760|761|765|766|767))|(746&(760|761|765|766|767))|(749&(760|761|765|766|767)))	HexNAc@3=13;HexNAc&HexNAc&HexNAc@((19&(37&(38|42|43|44))|(38&(42|43|44))|(42&(43|44))|(43&44))|(23&(37&(38|42|43|44))|(38&(42|43|44))|(42&(43|44))|(43&44))|(26&(37&(38|42|43|44))|(38&(42|43|44))|(42&(43|44))|(43&44)))||HexNAc&HexNAc2@((19&(37|38|42|43|44))|(23&(37|38|42|43|44))|(26&(37|38|42|43|44)))	0	Z20200203-22_FTMSms2ethcd	103.017	15957	4 HexNAcs	Changed peptide column to reflect 4 HexNAcs
P51610	HCFC1	Host cell factor 1	58.7	8.5e-12	2404.26	802.092	3	-1.3	771	K	TIPMSAIITQAGATGVTSSPGIK	S	TIPMSAIITQAGATGVT(HexNAc)SSPGIK	HexNAc@787=13	HexNAc@17=13	0	Z20200203-12_FTMSms2ethcd	125.333	21574
P51610	HCFC1	Host cell factor 1	41.8	3.3e-09	2404.26	802.092	3	-0.61	771	K	TIPMSAIITQAGATGVTSSPGIK	S	T(HexNAc)IPMSAIITQAGATGVTSSPGIK	HexNAc@771|775|779	HexNAc@1|5|9	0	Z20200203-22_FTMSms2ethcd	118.167	18497
P51610	HCFC1	Host cell factor 1	61.8	1.3e-12	2404.26	802.093	3	-0.088	771	K	TIPMSAIITQAGATGVTSSPGIK	S	TIPMSAIIT(HexNAc)QAGATGVTSSPGIK	HexNAc@779=10	HexNAc@9=10	0	Z20200203-07_FTMSms2ethcd	112.633	17855
P51610	HCFC1	Host cell factor 1	67.3	1.7e-13	2420.26	807.425	3	0.49	771	K	TIPMSAIITQAGATGVTSSPGIK	S	TIPM(Oxidation)SAIIT(HexNAc)QAGATGVTSSPGIK	Oxidation@774;HexNAc@779=16	Oxidation@4;HexNAc@9=16	0	Z20200203-07_FTMSms2ethcd	92.883	14607
P51610	HCFC1	Host cell factor 1	57.4	3.8e-11	2607.34	869.786	3	-0.29	771	K	TIPMSAIITQAGATGVTSSPGIK	S	T(HexNAc)IPMSAIIT(HexNAc)QAGATGVTSSPGIK	HexNAc@771=15;HexNAc@779=12	HexNAc@1=15;HexNAc@9=12	0	Z20200203-04_FTMSms2ethcd	108.85	16771
P51610	HCFC1	Host cell factor 1	28.6	4.4e-06	2607.34	869.786	3	0.33	771	K	TIPMSAIITQAGATGVTSSPGIK	S	TIPMSAIIT(HexNAc)QAGAT(HexNAc)GVTSSPGIK	HexNAc@779;HexNAc@784	HexNAc@9;HexNAc@14	0	Z20200203-05_FTMSms2ethcd	106.3	16554	2 HexNAcs	Change pept, protmod, peptmod column to reflect 2 hexnacs
P51610	HCFC1	Host cell factor 1	52.6	1.6e-10	2607.34	869.786	3	0.41	771	K	TIPMSAIITQAGATGVTSSPGIK	S	TIPMSAIIT(HexNAc)QAGATGVT(HexNAc)SSPGIK	HexNAc@779=22;HexNAc@787=9	HexNAc@9=22;HexNAc@17=9	0	Z20200203-05_FTMSms2ethcd	108.233	16880
P51610	HCFC1	Host cell factor 1	53.7	1.1e-10	2607.34	869.786	3	0.48	771	K	TIPMSAIITQAGATGVTSSPGIK	S	TIPMS(HexNAc)AIIT(HexNAc)QAGATGVTSSPGIK	HexNAc@775=9;HexNAc@779=19	HexNAc@5=9;HexNAc@9=19	0	Z20200203-04_FTMSms2ethcd	105.717	16242
P51610	HCFC1	Host cell factor 1	45.8	2.4e-11	2623.34	875.117	3	-0.2	771	K	TIPMSAIITQAGATGVTSSPGIK	S	TIPM(Oxidation)SAIIT(HexNAc)QAGATGVT(HexNAc)SSPGIK	Oxidation@774;HexNAc@779=32;HexNAc@787|788	Oxidation@4;HexNAc@9=32;HexNAc@17|18	0	Z20200203-27_FTMSms2ethcd	100.183	16053
P51610	HCFC1	Host cell factor 1	36	1.6e-08	2810.42	937.478	3	-0.87	771	K	TIPMSAIITQAGATGVTSSPGIK	S	TIPMSAIIT(HexNAc)QAGATGVT(HexNAc)S(HexNAc)SPGIK	HexNAc@779=26;HexNAc&HexNAc@((787&(788|789))|(788&789))||HexNAc2@787|788	HexNAc@9=26;HexNAc&HexNAc@((17&(18|19))|(18&19))||HexNAc2@17|18	0	Z20200203-05_FTMSms2ethcd	104.95	16333
P51610	HCFC1	Host cell factor 1	26.8	4.4e-06	1176.67	588.84	2	-0.028	794	K	SPITIITTK	V	SPITIITT(HexNAc)K	HexNAc@801=15	HexNAc@8=15	0	Z20200203-17_FTMSms2ethcd	73.583	11386
P51610	HCFC1	Host cell factor 1	27.5	1.7e-05	1176.67	392.896	3	0.35	794	K	SPITIITTK	V	SPITIIT(HexNAc)TK	HexNAc@800|801	HexNAc@7|8	0	Z20200203-02_FTMSms2ethcd	65.667	10020
P51610	HCFC1	Host cell factor 1	31.9	7.2e-06	1379.75	690.38	2	0.14	794	K	SPITIITTK	V	SPITIIT(HexNAc)T(HexNAc)K	HexNAc@800=13;HexNAc@801=13	HexNAc@7=13;HexNAc@8=13	0	Z20200203-24_FTMSms2ethcd	68.317	10227
P51610	HCFC1	Host cell factor 1	40.8	5.9e-08	1238.59	619.8	2	-0.089	803	K	VMTSGTGAPAK	I	VM(Oxidation)TS(HexNAc)GTGAPAK	Oxidation@804;HexNAc@806=6	Oxidation@2;HexNAc@4=6	0	Z20200203-12_FTMSms2ethcd	22.7	3356
P51610	HCFC1	Host cell factor 1	31.4	3.3e-06	1238.59	619.801	2	0.99	803	K	VMTSGTGAPAK	I	VM(Oxidation)TSGT(HexNAc)GAPAK	Oxidation@804;HexNAc@806|808	Oxidation@2;HexNAc@4|6	0	Z20200203-13_FTMSms2ethcd	22.9	3261
P51610	HCFC1	Host cell factor 1	42.3	2.1e-10	1839	613.67	3	-0.3	821	K	IATGHGQQGVTQVVLK	G	IATGHGQQGVT(HexNAc)QVVLK	HexNAc@831=82	HexNAc@11=82	0	Z20200203-26_FTMSms2ethcd	55.583	8292
P51610	HCFC1	Host cell factor 1	59.3	3.2e-12	2225.34	742.45	3	-0.53	856	R	LVTPVTVSAVKPAVTTLVVK	G	LVTPVT(HexNAc)VSAVKPAVTTLVVK	HexNAc@861=15	HexNAc@6=15	0	Z20200203-16_FTMSms2ethcd	108.167	16439
P51610	HCFC1	Host cell factor 1	53.5	2.1e-09	2428.42	810.144	3	0.025	856	R	LVTPVTVSAVKPAVTTLVVK	G	LVTPVT(HexNAc)VSAVKPAVT(HexNAc)TLVVK	HexNAc@861=7;HexNAc@870|871	HexNAc@6=7;HexNAc@15|16	0	Z20200203-17_FTMSms2ethcd	105.617	17124
P51610	HCFC1	Host cell factor 1	53.3	6e-10	2428.42	810.144	3	0.79	856	R	LVTPVTVSAVKPAVTTLVVK	G	LVTPVT(HexNAc)VSAVKPAVTT(HexNAc)LVVK	HexNAc@861=13;HexNAc@870|871	HexNAc@6=13;HexNAc@15|16	0	Z20200203-15_FTMSms2ethcd	96.767	14613
P51610	HCFC1	Host cell factor 1	34.9	1.7e-05	2288.14	763.383	3	-0.56	1053	R	QEAAASLVTSTVGQQNGSVVR	V	Q(Gln->pyro-Glu)EAAASLVTST(HexNAc)VGQQNGSVVR	Gln->pyro-Glu@1053;HexNAc@1058|1061|1062|1063	Gln->pyro-Glu@1;HexNAc@6|9|10|11	0	Z20200203-16_FTMSms2ethcd	108.317	16465
P51610	HCFC1	Host cell factor 1	58	7.5e-11	2305.16	769.058	3	-1.1	1053	R	QEAAASLVTSTVGQQNGSVVR	V	QEAAASLVT(HexNAc)STVGQQNGSVVR	HexNAc@1061|1062	HexNAc@9|10	0	Z20200203-18_FTMSms2ethcd	90.033	14304
P51610	HCFC1	Host cell factor 1	69.6	1.6e-13	2305.17	769.06	3	1.1	1053	R	QEAAASLVTSTVGQQNGSVVR	V	QEAAASLVTST(HexNAc)VGQQNGSVVR	HexNAc@1063=11	HexNAc@11=11	0	Z20200203-15_FTMSms2ethcd	75.033	11177
P51610	HCFC1	Host cell factor 1	46.3	2.5e-10	2508.24	836.752	3	0.01	1053	R	QEAAASLVTSTVGQQNGSVVR	V	QEAAASLVTS(HexNAc)T(HexNAc)VGQQNGSVVR	HexNAc@1062=8;HexNAc@1063=13	HexNAc@10=8;HexNAc@11=13	0	Z20200203-13_FTMSms2ethcd	73.95	11692
P51610	HCFC1	Host cell factor 1	61	2e-11	2508.24	836.753	3	0.81	1053	R	QEAAASLVTSTVGQQNGSVVR	V	QEAAASLVT(HexNAc)S(HexNAc)TVGQQNGSVVR	HexNAc@1061=10;HexNAc@1062=8	HexNAc@9=10;HexNAc@10=8	0	Z20200203-13_FTMSms2ethcd	75.517	11949
P51610	HCFC1	Host cell factor 1	57.5	3.2e-10	1605.83	535.949	3	-0.74	1149	R	ISVATGALEAAQGSK	S	IS(HexNAc)VATGALEAAQGSK	HexNAc@1150=29	HexNAc@2=29	0	Z20200203-21_FTMSms2ethcd	76.25	11687
P51610	HCFC1	Host cell factor 1	41.5	4.6e-08	1605.83	535.949	3	0.17	1149	R	ISVATGALEAAQGSK	S	ISVATGALEAAQGS(HexNAc)K	HexNAc@1162=48	HexNAc@14=48	0	Z20200203-22_FTMSms2ethcd	76.667	11621
P51610	HCFC1	Host cell factor 1	52.3	5.5e-12	3156.47	1052.83	3	0.82	1170	R	QTSATSTTMTVMATGAPCSAGPLLGPSMAR	E	QTSATS(HexNAc)TTMTVMATGAPC(Carbamidomethyl)SAGPLLGPSMAR	HexNAc@1175=8	HexNAc@6=8	0	Z20200203-07_FTMSms2ethcd	120.867	19245
P51610	HCFC1	Host cell factor 1	30.8	1.6e-08	1471.7	491.237	3	-0.25	1233	R	HSHAVSTAAMTR	S	HSHAVS(HexNAc)TAAMTR	HexNAc@1238|1239	HexNAc@6|7	0	Z20200203-11_FTMSms2ethcd	22.55	3450
P51610	HCFC1	Host cell factor 1	32.6	1.2e-08	1471.7	491.237	3	0.38	1233	R	HSHAVSTAAMTR	S	HSHAVST(HexNAc)AAMTR	HexNAc@1239=6	HexNAc@7=6	0	Z20200203-12_FTMSms2ethcd	7.983	1091
P51610	HCFC1	Host cell factor 1	22	2.1e-09	1487.69	496.569	3	0.36	1233	R	HSHAVSTAAMTR	S	HSHAVS(HexNAc)TAAM(Oxidation)TR	Oxidation@1242;HexNAc@1238|1239	Oxidation@10;HexNAc@6|7	0	Z20200203-08_FTMSms2ethcd	21.35	3119
P51610	HCFC1	Host cell factor 1	32.9	8e-11	1487.69	496.569	3	0.74	1233	R	HSHAVSTAAMTR	S	HSHAVST(HexNAc)AAM(Oxidation)TR	HexNAc@1239=19;Oxidation@1242	HexNAc@7=19;Oxidation@10	0	Z20200203-13_FTMSms2ethcd	21.8	3073
P51610	HCFC1	Host cell factor 1	32.4	1.8e-09	1487.69	496.569	3	0.8	1233	R	HSHAVSTAAMTR	S	HSHAVSTAAM(Oxidation)T(HexNAc)R	Oxidation@1242;HexNAc@1243=20	Oxidation@10;HexNAc@11=20	0	Z20200203-07_FTMSms2ethcd	20.183	3024
P51610	HCFC1	Host cell factor 1	33.4	1.1e-07	1674.77	558.929	3	-0.84	1233	R	HSHAVSTAAMTR	S	HSHAVS(HexNAc)T(HexNAc)AAMTR	HexNAc&HexNAc@(1238&1239)||HexNAc2@1238|1239	HexNAc&HexNAc@(6&7)||HexNAc2@6|7	0	Z20200203-10_FTMSms2ethcd	22.233	3383	2 HexNAcs	Changed peptide Column to reflect 2 HexNAcs
P51610	HCFC1	Host cell factor 1	65.3	1.4e-13	3182.66	1061.56	3	0.57	1386	R	TVESGLEVAAAPSVTPQAGTALLAPFPTQR	V	T(HexNAc)VESGLEVAAAPSVTPQAGTALLAPFPTQR	HexNAc@1386=19	HexNAc@1=19	0	Z20200203-27_FTMSms2ethcd	151.3	24819
P51610	HCFC1	Host cell factor 1	50.8	3.3e-09	3127.61	1043.21	3	-0.37	1483	R	AVTTVTQSTPVPGPSVPPPEELQVSPGPR	Q	AVT(HexNAc)TVTQSTPVPGPSVPPPEELQVSPGPR	HexNAc@1485|1486	HexNAc@3|4	0	Z20200203-18_FTMSms2ethcd	119.65	19783
P51610	HCFC1	Host cell factor 1	49.9	1.2e-09	3127.62	1043.21	3	0.33	1483	R	AVTTVTQSTPVPGPSVPPPEELQVSPGPR	Q	AVTTVTQS(HexNAc)TPVPGPSVPPPEELQVSPGPR	HexNAc@1488|1490	HexNAc@6|8	0	Z20200203-19_FTMSms2ethcd	122.017	20544
P52594	AGFG1	Arf-GAP domain and FG repeat-containing protein 1	57.2	2.2e-10	2548.14	850.052	3	-0.76	291	K	SSSADFGTFNTSQSHQTASAVSK	V	SSSADFGTFNT(HexNAc)SQSHQTASAVSK	HexNAc@301|302	HexNAc@11|12	0	Z20200203-17_FTMSms2ethcd	64.117	9793
P52594	AGFG1	Arf-GAP domain and FG repeat-containing protein 1	77.7	9.6e-19	2548.14	850.053	3	-0.046	291	K	SSSADFGTFNTSQSHQTASAVSK	V	S(HexNAc)SSADFGTFNTSQSHQTASAVSK	HexNAc@291|292	HexNAc@1|2	0	Z20200203-18_FTMSms2ethcd	65.417	9877
P52594	AGFG1	Arf-GAP domain and FG repeat-containing protein 1	62.4	3.2e-14	1991.98	664.664	3	0.61	355	K	APVGSVVSVPSQSSASSDK	Y	APVGSVVSVPSQSS(HexNAc)ASSDK	HexNAc@368=8	HexNAc@14=8	0	Z20200203-16_FTMSms2ethcd	65.867	9659
P52594	AGFG1	Arf-GAP domain and FG repeat-containing protein 1	64.7	8.1e-14	1991.98	664.664	3	0.81	355	K	APVGSVVSVPSQSSASSDK	Y	APVGSVVSVPSQS(HexNAc)SASSDK	HexNAc@367=12	HexNAc@13=12	0	Z20200203-16_FTMSms2ethcd	66.417	9747
P52948	NUP98	Nuclear pore complex protein Nup98-Nup96	59.5	2.4e-13	4472.11	1118.78	4	-0.65	213	R	KGPQNQVGAGTTTGLFGSSPATSSATGLFSSSTTNSGFAYGQNK	T	KGPQNQVGAGTTTGLFGSSPATS(HexNAc)SATGLFSSSTTNSGFAYGQNK	HexNAc@235|236|238|245	HexNAc@23|24|26|33	1	Z20200203-24_FTMSms2ethcd	126.317	20050
P52948	NUP98	Nuclear pore complex protein Nup98-Nup96	62.2	9.8e-14	4472.11	1118.78	4	-0.54	213	R	KGPQNQVGAGTTTGLFGSSPATSSATGLFSSSTTNSGFAYGQNK	T	KGPQNQVGAGT(HexNAc)TTGLFGSSPATSSATGLFSSSTTNSGFAYGQNK	HexNAc@223|224|225|235	HexNAc@11|12|13|23	1	Z20200203-19_FTMSms2ethcd	129.217	21903
P52948	NUP98	Nuclear pore complex protein Nup98-Nup96	47.8	2.8e-10	4472.11	1118.78	4	0.55	213	R	KGPQNQVGAGTTTGLFGSSPATSSATGLFSSSTTNSGFAYGQNK	T	KGPQNQVGAGTTTGLFGSSPATSSAT(HexNAc)GLFSSSTTNSGFAYGQNK	HexNAc@235|236|238	HexNAc@23|24|26	1	Z20200203-21_FTMSms2ethcd	125.867	20074
P52948	NUP98	Nuclear pore complex protein Nup98-Nup96	66.7	3.2e-15	4472.12	1118.78	4	1.2	213	R	KGPQNQVGAGTTTGLFGSSPATSSATGLFSSSTTNSGFAYGQNK	T	KGPQNQVGAGTTTGLFGSSPATSSATGLFS(HexNAc)SSTTNSGFAYGQNK	HexNAc@242|245|246	HexNAc@30|33|34	1	Z20200203-19_FTMSms2ethcd	127.483	21593
P52948	NUP98	Nuclear pore complex protein Nup98-Nup96	47.1	6.9e-12	4472.12	1491.38	3	1.6	213	R	KGPQNQVGAGTTTGLFGSSPATSSATGLFSSSTTNSGFAYGQNK	T	KGPQNQVGAGTTTGLFGSS(HexNAc)PATSSATGLFSSSTTNSGFAYGQNK	HexNAc@231|234|235|236|238	HexNAc@19|22|23|24|26	1	Z20200203-18_FTMSms2ethcd	126.517	21085
P52948	NUP98	Nuclear pore complex protein Nup98-Nup96	58.3	7.4e-14	4472.12	1118.79	4	1.9	213	R	KGPQNQVGAGTTTGLFGSSPATSSATGLFSSSTTNSGFAYGQNK	T	KGPQNQVGAGTTTGLFGSSPATSSATGLFSSST(HexNAc)TNSGFAYGQNK	HexNAc@245|246	HexNAc@33|34	1	Z20200203-22_FTMSms2ethcd	124.933	19589
P52948	NUP98	Nuclear pore complex protein Nup98-Nup96	32.5	2e-10	4472.12	1491.38	3	2.7	213	R	KGPQNQVGAGTTTGLFGSSPATSSATGLFSSSTTNSGFAYGQNK	T	KGPQNQVGAGTTTGLFGS(HexNAc)SPATSSATGLFSSSTTNSGFAYGQNK	HexNAc@230|231|234|235|236|238	HexNAc@18|19|22|23|24|26	1	Z20200203-19_FTMSms2ethcd	128.383	21758
P52948	NUP98	Nuclear pore complex protein Nup98-Nup96	48.1	3e-10	4675.18	1169.55	4	-2.1	213	R	KGPQNQVGAGTTTGLFGSSPATSSATGLFSSSTTNSGFAYGQNK	T	KGPQNQVGAGTTTGLFGSSPATSS(HexNAc)ATGLFSSST(HexNAc)TNSGFAYGQNK	HexNAc&HexNAc@((236&(245|246))|(238&(245|246))|(244&(245|246))|(245&246))||HexNAc2@245|246	HexNAc&HexNAc@((24&(33|34))|(26&(33|34))|(32&(33|34))|(33&34))||HexNAc2@33|34	1	Z20200203-19_FTMSms2ethcd	125.517	21225	2 HexNAcs	Changed peptide Column to reflect 2 HexNAcs
P52948	NUP98	Nuclear pore complex protein Nup98-Nup96	50.5	1.2e-10	4675.19	1169.55	4	-1.1	213	R	KGPQNQVGAGTTTGLFGSSPATSSATGLFSSSTTNSGFAYGQNK	T	KGPQNQVGAGTTTGLFGSSPATS(HexNAc)SATGLFSS(HexNAc)STTNSGFAYGQNK	HexNAc@235=8;HexNAc@243|244|245|246|248	HexNAc@23=8;HexNAc@31|32|33|34|36	1	Z20200203-17_FTMSms2ethcd	122.933	20409
P52948	NUP98	Nuclear pore complex protein Nup98-Nup96	62.2	6e-13	4675.19	1169.55	4	-0.47	213	R	KGPQNQVGAGTTTGLFGSSPATSSATGLFSSSTTNSGFAYGQNK	T	KGPQNQVGAGTTTGLFGSSPATS(HexNAc)SATGLFSSSTT(HexNAc)NSGFAYGQNK	HexNAc@235=8;HexNAc@246=8	HexNAc@23=8;HexNAc@34=8	1	Z20200203-18_FTMSms2ethcd	124.25	20674
P52948	NUP98	Nuclear pore complex protein Nup98-Nup96	61.6	4.9e-14	4675.19	1169.55	4	-0.16	213	R	KGPQNQVGAGTTTGLFGSSPATSSATGLFSSSTTNSGFAYGQNK	T	KGPQNQVGAGTTTGLFGSSPATS(HexNAc)SATGLFS(HexNAc)SSTTNSGFAYGQNK	HexNAc@235=8;HexNAc@242|243|244	HexNAc@23=8;HexNAc@30|31|32	1	Z20200203-17_FTMSms2ethcd	122.4	20300
P52948	NUP98	Nuclear pore complex protein Nup98-Nup96	39.5	1.8e-09	4878.28	1220.32	4	0.99	213	R	KGPQNQVGAGTTTGLFGSSPATSSATGLFSSSTTNSGFAYGQNK	T	KGPQNQVGAGTTTGLFGSSPATS(HexNAc)SATGLFSSST(HexNAc)T(HexNAc)NSGFAYGQNK	HexNAc@235=9;HexNAc&HexNAc@(245&246)||HexNAc2@245|246	HexNAc@23=9;HexNAc&HexNAc@(33&34)||HexNAc2@33|34	1	Z20200203-16_FTMSms2ethcd	119.133	18350	3 HexNAcs	Changed peptide Column to reflect 3 HexNAcs
P52948	NUP98	Nuclear pore complex protein Nup98-Nup96	57.8	6.1e-13	4344.02	1086.76	4	0.73	214	K	GPQNQVGAGTTTGLFGSSPATSSATGLFSSSTTNSGFAYGQNK	T	GPQNQVGAGT(HexNAc)TTGLFGSSPATSSATGLFSSSTTNSGFAYGQNK	HexNAc@223|224|225	HexNAc@10|11|12	0	Z20200203-10_FTMSms2ethcd	135.583	22536
P52948	NUP98	Nuclear pore complex protein Nup98-Nup96	60	1.7e-14	4344.02	1448.68	3	1.7	214	K	GPQNQVGAGTTTGLFGSSPATSSATGLFSSSTTNSGFAYGQNK	T	GPQNQVGAGTTTGLFGSSPATS(HexNAc)SATGLFSSSTTNSGFAYGQNK	HexNAc@230|231|235|236|238	HexNAc@17|18|22|23|25	0	Z20200203-09_FTMSms2ethcd	133.683	22311
P52948	NUP98	Nuclear pore complex protein Nup98-Nup96	56.3	3.3e-12	4344.03	1086.76	4	2.2	214	K	GPQNQVGAGTTTGLFGSSPATSSATGLFSSSTTNSGFAYGQNK	T	GPQNQVGAGTTTGLFGSS(HexNAc)PATSSATGLFSSSTTNSGFAYGQNK	HexNAc@231|234|235|236|238|248	HexNAc@18|21|22|23|25|35	0	Z20200203-09_FTMSms2ethcd	133.733	22319
P52948	NUP98	Nuclear pore complex protein Nup98-Nup96	45.6	1.2e-10	4344.03	1086.76	4	2.3	214	K	GPQNQVGAGTTTGLFGSSPATSSATGLFSSSTTNSGFAYGQNK	T	GPQNQVGAGTTT(HexNAc)GLFGSSPATSSATGLFSSSTTNSGFAYGQNK	HexNAc@224|225|231	HexNAc@11|12|18	0	Z20200203-09_FTMSms2ethcd	134.4	22419
P52948	NUP98	Nuclear pore complex protein Nup98-Nup96	27.6	2.1e-07	4344.03	1448.68	3	2.3	214	K	GPQNQVGAGTTTGLFGSSPATSSATGLFSSSTTNSGFAYGQNK	T	GPQNQVGAGTTTGLFGSSPATSSATGLFSSST(HexNAc)TNSGFAYGQNK	HexNAc@245|246	HexNAc@32|33	0	Z20200203-10_FTMSms2ethcd	135.75	22560
P52948	NUP98	Nuclear pore complex protein Nup98-Nup96	35.9	1.5e-07	4547.1	1137.53	4	1.6	214	K	GPQNQVGAGTTTGLFGSSPATSSATGLFSSSTTNSGFAYGQNK	T	GPQNQVGAGTTTGLFGSSPATSSATGLFS(HexNAc)S(HexNAc)STTNSGFAYGQNK	HexNAc&HexNAc@((242&(243|244|245|246))|(243&(244|245|246))|(244&(245|246))|(245&246))||HexNAc2@231|242|243|244|245|246|248	HexNAc&HexNAc@((29&(30|31|32|33))|(30&(31|32|33))|(31&(32|33))|(32&33))||HexNAc2@18|29|30|31|32|33|35	0	Z20200203-09_FTMSms2ethcd	130.533	21818	2 HexNAcs	Changed peptide Column to reflect 2 HexNAcs
P52948	NUP98	Nuclear pore complex protein Nup98-Nup96	52.4	3.4e-10	2074.98	692.33	3	0.33	1053	K	FTSGAFLSPSVSVQECR	T	FTSGAFLS(HexNAc)PSVSVQEC(Carbamidomethyl)R	HexNAc@1060|1062	HexNAc@8|10	0	Z20200203-03_FTMSms2ethcd	25.467	4131
P52948	NUP98	Nuclear pore complex protein Nup98-Nup96	49.7	5.5e-14	3839.96	1280.66	3	1.9	1073	R	AASLMNIPSTSSWSVPPPLTSVFTMPSPAPEVPLK	T	AASLMNIPST(HexNAc)SSWSVPPPLTSVFTMPSPAPEVPLK	HexNAc@1082=9	HexNAc@10=9	0	Z20200203-17_FTMSms2ethcd	195.833	32130
P52948	NUP98	Nuclear pore complex protein Nup98-Nup96	49.7	3e-13	3839.96	1280.66	3	2.1	1073	R	AASLMNIPSTSSWSVPPPLTSVFTMPSPAPEVPLK	T	AASLMNIPS(HexNAc)TSSWSVPPPLTSVFTMPSPAPEVPLK	HexNAc@1081|1082	HexNAc@9|10	0	Z20200203-17_FTMSms2ethcd	196.4	32214
P52948	NUP98	Nuclear pore complex protein Nup98-Nup96	36.1	2.1e-09	3855.95	1285.99	3	1.5	1073	R	AASLMNIPSTSSWSVPPPLTSVFTMPSPAPEVPLK	T	AASLMNIPST(HexNAc)SSWSVPPPLTSVFTM(Oxidation)PSPAPEVPLK	Oxidation@1097=32;HexNAc@1081|1082|1083|1084	Oxidation@25=32;HexNAc@9|10|11|12	0	Z20200203-17_FTMSms2ethcd	186.617	30790
P52948	NUP98	Nuclear pore complex protein Nup98-Nup96	31.2	3.7e-08	3855.95	964.743	4	2.1	1073	R	AASLMNIPSTSSWSVPPPLTSVFTMPSPAPEVPLK	T	AASLM(Oxidation)NIPST(HexNAc)SSWSVPPPLTSVFTMPSPAPEVPLK	Oxidation@1077=47;HexNAc@1081|1082|1083|1084	Oxidation@5=47;HexNAc@9|10|11|12	0	Z20200203-18_FTMSms2ethcd	187.4	31016
P53992	SEC24C	Protein transport protein Sec24C	47.8	9e-10	4361.97	1091.25	4	-1.2	62	R	APPSSGAPPASTAQAPCGQAAYGQFGQGDVQNGPSSTVQMQR	L	APPSSGAPPAS(HexNAc)TAQAPC(Carbamidomethyl)GQAAYGQFGQGDVQNGPSSTVQMQR	HexNAc@72|73	HexNAc@11|12	0	Z20200203-19_FTMSms2ethcd	103.317	17058
P53992	SEC24C	Protein transport protein Sec24C	55.1	1.4e-10	4361.98	1091.25	4	0.12	62	R	APPSSGAPPASTAQAPCGQAAYGQFGQGDVQNGPSSTVQMQR	L	APPSS(HexNAc)GAPPASTAQAPC(Carbamidomethyl)GQAAYGQFGQGDVQNGPSSTVQMQR	HexNAc@66=7	HexNAc@5=7	0	Z20200203-19_FTMSms2ethcd	103.883	17157
P53992	SEC24C	Protein transport protein Sec24C	60.9	1.5e-13	4361.98	1454.67	3	0.71	62	R	APPSSGAPPASTAQAPCGQAAYGQFGQGDVQNGPSSTVQMQR	L	APPS(HexNAc)SGAPPASTAQAPC(Carbamidomethyl)GQAAYGQFGQGDVQNGPSSTVQMQR	HexNAc@65|66	HexNAc@4|5	0	Z20200203-19_FTMSms2ethcd	103.967	17171
P54132	BLM	Bloom syndrome protein	51.9	3.1e-10	3035.38	1012.46	3	-0.28	605	K	TDCLPVSSTAQNINFSESIQNYTDK	S	TDC(Carbamidomethyl)LPVSS(HexNAc)TAQNINFSESIQNYTDK	HexNAc@612=7	HexNAc@8=7	0	Z20200203-18_FTMSms2ethcd	130.283	21750
P54727	RAD23B	UV excision repair protein RAD23 homolog B	39.6	1.6e-07	6305.16	1261.84	5	-1.3	79	K	AVSTPAPATTQQSAPASTTAVTSSTTTTVAQAPTPVPALAPTSTPASITPASATASSEPAPASAAK	Q	AVSTPAPATTQQSAPAS(HexNAc)TTAVTSSTTTTVAQAPTPVPALAPTSTPASITPASATASSEPAPASAAK	HexNAc@95|96|97|100|101|102|103|104|105|106|112	HexNAc@17|18|19|22|23|24|25|26|27|28|34	0	Z20200203-25_FTMSms2ethcd	134.167	21786
P54727	RAD23B	UV excision repair protein RAD23 homolog B	39.6	9.3e-09	6305.17	1261.84	5	0.98	79	K	AVSTPAPATTQQSAPASTTAVTSSTTTTVAQAPTPVPALAPTSTPASITPASATASSEPAPASAAK	Q	AVSTPAPATTQQSAPASTTAVTS(HexNAc)STTTTVAQAPTPVPALAPTSTPASITPASATASSEPAPASAAK	HexNAc@97|100|101|102|103|104|105|106|112	HexNAc@19|22|23|24|25|26|27|28|34	0	Z20200203-26_FTMSms2ethcd	132.467	21987
P54727	RAD23B	UV excision repair protein RAD23 homolog B	31	1.9e-05	6508.24	1085.55	6	-1.1	79	K	AVSTPAPATTQQSAPASTTAVTSSTTTTVAQAPTPVPALAPTSTPASITPASATASSEPAPASAAK	Q	AVSTPAPATTQQS(HexNAc)APAS(HexNAc)TTAVTSSTTTTVAQAPTPVPALAPTSTPASITPASATASSEPAPASAAK	HexNAc&HexNAc@((91&(95|96|97|100|101|102|103|104|105|106))|(95&(96|97|100|101|102|103|104|105))|(96&(97|100|103|104|105|106))|(97&(100|103|104|105|106))|(100&(103|104|105|106))|(101&102)|(103&(104|105|106))|(104&(105|106))|(105&106))||HexNAc2@91|95|96|97|100|101|102|103|104|105|106	HexNAc&HexNAc@((13&(17|18|19|22|23|24|25|26|27|28))|(17&(18|19|22|23|24|25|26|27))|(18&(19|22|25|26|27|28))|(19&(22|25|26|27|28))|(22&(25|26|27|28))|(23&24)|(25&(26|27|28))|(26&(27|28))|(27&28))||HexNAc2@13|17|18|19|22|23|24|25|26|27|28	0	Z20200203-25_FTMSms2ethcd	132.4	21482	2 HexNAcs	Changed peptide Column to reflect 2 HexNAcs
P54727	RAD23B	UV excision repair protein RAD23 homolog B	32.6	5.6e-06	6508.24	1302.45	5	-0.95	79	K	AVSTPAPATTQQSAPASTTAVTSSTTTTVAQAPTPVPALAPTSTPASITPASATASSEPAPASAAK	Q	AVSTPAPATT(HexNAc)QQSAPAST(HexNAc)TAVTSSTTTTVAQAPTPVPALAPTSTPASITPASATASSEPAPASAAK	HexNAc@88=7;HexNAc@91|95|96|97|100|101|102|103|104|105|106|112|120|121|122	HexNAc@10=7;HexNAc@13|17|18|19|22|23|24|25|26|27|28|34|42|43|44	0	Z20200203-26_FTMSms2ethcd	131.233	21776
P54727	RAD23B	UV excision repair protein RAD23 homolog B	30	6.1e-06	6508.25	1085.55	6	-0.083	79	K	AVSTPAPATTQQSAPASTTAVTSSTTTTVAQAPTPVPALAPTSTPASITPASATASSEPAPASAAK	Q	AVSTPAPAT(HexNAc)TQQSAPAST(HexNAc)TAVTSSTTTTVAQAPTPVPALAPTSTPASITPASATASSEPAPASAAK	HexNAc&HexNAc@((87&(91|95|96|97|100|101|102|103|104|105|106))|(88&(91|95|96|97|100|101|102|103|104|105|106)))	HexNAc&HexNAc@((9&(13|17|18|19|22|23|24|25|26|27|28))|(10&(13|17|18|19|22|23|24|25|26|27|28)))	0	Z20200203-25_FTMSms2ethcd	133.067	21600
P54727	RAD23B	UV excision repair protein RAD23 homolog B	31.8	9.9e-07	6711.34	1119.4	6	1.6	79	K	AVSTPAPATTQQSAPASTTAVTSSTTTTVAQAPTPVPALAPTSTPASITPASATASSEPAPASAAK	Q	AVSTPAPATTQQS(HexNAc)APAST(HexNAc)TAVTSSTTTTVAQAPT(HexNAcPVPALAPTSTPASITPASATASSEPAPASAAK	HexNAc&HexNAc&HexNAc@((91&(96&112)|(97&112)|(100&112)|(103&112)|(104&112)|(105&112)|(106&112))|(95&96&112)|(96&(97&112)|(100&112)|(103&112)|(104&112)|(105&112)|(106&112))|(97&(100&112)|(103&112)|(104&112)|(105&112)|(106&112))|(100&(103&112)|(104&112)|(105&112)|(106&112))|(103&(104&112)|(105&112)|(106&112))|(104&(105&112)|(106&112))|(105&106&112))||HexNAc&HexNAc2@((91&112)|(95&112)|(96&112)|(97&11…	HexNAc&HexNAc&HexNAc@((13&(18&34)|(19&34)|(22&34)|(25&34)|(26&34)|(27&34)|(28&34))|(17&18&34)|(18&(19&34)|(22&34)|(25&34)|(26&34)|(27&34)|(28&34))|(19&(22&34)|(25&34)|(26&34)|(27&34)|(28&34))|(22&(25&34)|(26&34)|(27&34)|(28&34))|(25&(26&34)|(27&34)|(28&34))|(26&(27&34)|(28&34))|(27&28&34))||HexNAc&HexNAc2@((13&34)|(17&34)|(18&34)|(19&34)|(22&34)|(23&34)|(24&34)|(25&34)|(26&34)|(27&34)|(28&34)|(34…	0	Z20200203-25_FTMSms2ethcd	130.3	21125	3 HexNAcs	Changed peptide Column to reflect 3 HexNAcs
P54727	RAD23B	UV excision repair protein RAD23 homolog B	32.9	9e-06	4715.29	1179.58	4	-0.66	234	R	ESQAVVDPPQAASTGAPQSSAVAAAAATTTATTTTTSSGGHPLEFLR	N	ESQAVVDPPQAASTGAPQSSAVAAAAATTTATTTTTS(HexNAc)SGGHPLEFLR	HexNAc@252|253|261|262|263|265|266|267|268|269|270|271	HexNAc@19|20|28|29|30|32|33|34|35|36|37|38	0	Z20200203-24_FTMSms2ethcd	126.967	20161
P54727	RAD23B	UV excision repair protein RAD23 homolog B	46.8	8.4e-08	4715.3	1179.58	4	1.3	234	R	ESQAVVDPPQAASTGAPQSSAVAAAAATTTATTTTTSSGGHPLEFLR	N	ESQAVVDPPQAASTGAPQSSAVAAAAAT(HexNAc)TTATTTTTSSGGHPLEFLR	HexNAc@261|262|263|265|271	HexNAc@28|29|30|32|38	0	Z20200203-23_FTMSms2ethcd	119.733	18902
P54727	RAD23B	UV excision repair protein RAD23 homolog B	43	4.8e-08	4715.3	1179.58	4	1.4	234	R	ESQAVVDPPQAASTGAPQSSAVAAAAATTTATTTTTSSGGHPLEFLR	N	ESQAVVDPPQAAS(HexNAc)TGAPQSSAVAAAAATTTATTTTTSSGGHPLEFLR	HexNAc@246|247	HexNAc@13|14	0	Z20200203-24_FTMSms2ethcd	129.05	20507
P55197	MLLT10	Protein AF-10	53.7	2e-10	2581.24	861.084	3	-1.5	337	R	NPGTTVSAASPFPQGSFSGTPGSVK	S	NPGTTVS(HexNAc)AASPFPQGSFSGTPGSVK	HexNAc@343=14	HexNAc@7=14	0	Z20200203-02_FTMSms2ethcd	98.067	15155
P55197	MLLT10	Protein AF-10	60.3	1.6e-13	2550.15	850.72	3	-0.53	362	K	SSSGSSVQSPQDFLSFTDSDLR	N	S(HexNAc)SSGSSVQSPQDFLSFTDSDLR	HexNAc@362|363	HexNAc@1|2	0	Z20200203-18_FTMSms2ethcd	140	23440
P55197	MLLT10	Protein AF-10	55.2	8.8e-11	3421.65	1141.22	3	-1.9	486	K	NQENVSHLSVSSASPTSSVASAAGSITSSSLQK	S	NQENVSHLS(HexNAc)VSSASPTSSVASAAGSITSSSLQK	HexNAc@494|496|497	HexNAc@9|11|12	0	Z20200203-25_FTMSms2ethcd	105.433	16716
P55198	MLLT6	Protein AF-17	36.4	2.8e-06	1412.72	706.865	2	-0.65	398	K	VVFSGFGPIMR	F	VVFS(HexNAc)GFGPIMR	HexNAc@401	HexNAc@4	0	Z20200203-18_FTMSms2ethcd	123.283	20468
P55198	MLLT6	Protein AF-17	27.3	4.3e-07	1596.76	532.925	3	0.16	429	K	SPHVTGSGASAGTHK	R	S(HexNAc)PHVTGSGASAGTHK	HexNAc@429|433	HexNAc@1|5	0	Z20200203-09_FTMSms2ethcd	21.033	3025
P55198	MLLT6	Protein AF-17	46.4	3.4e-07	4079.02	1020.51	4	0.24	488	K	EGTGGPAAPSLPSAQLAGFTATAASPFSGGSLVSSGLGGLSSR	T	EGTGGPAAPSLPSAQLAGFT(HexNAc)ATAASPFSGGSLVSSGLGGLSSR	HexNAc@507|509	HexNAc@20|22	0	Z20200203-10_FTMSms2ethcd	165.867	27151
P55198	MLLT6	Protein AF-17	41.6	5.7e-09	4282.1	1071.28	4	1.3	488	K	EGTGGPAAPSLPSAQLAGFTATAASPFSGGSLVSSGLGGLSSR	T	EGTGGPAAPSLPSAQLAGFT(HexNAc)AT(HexNAc)AASPFSGGSLVSSGLGGLSSR	HexNAc&HexNAc@(507&509)||HexNAc2@507|509	HexNAc&HexNAc@(20&22)||HexNAc2@20|22	0	Z20200203-08_FTMSms2ethcd	158.65	25822	2 HexNAcs	Changed peptide Column to reflect 2 HexNAcs
P55198	MLLT6	Protein AF-17	45.4	2.2e-12	2371.22	791.077	3	-0.42	569	R	AVCSTPLSSSLLGPPGTSALPR	L	AVC(Carbamidomethyl)STPLS(HexNAc)SSLLGPPGTSALPR	HexNAc@573|576	HexNAc@5|8	0	Z20200203-07_FTMSms2ethcd	115.4	18341
P55198	MLLT6	Protein AF-17	42.2	1.1e-11	2371.22	791.078	3	0.5	569	R	AVCSTPLSSSLLGPPGTSALPR	L	AVC(Carbamidomethyl)S(HexNAc)TPLSSSLLGPPGTSALPR	HexNAc@572=7	HexNAc@4=7	0	Z20200203-09_FTMSms2ethcd	117.117	19637
P55265	ADAR	Double-stranded RNA-specific adenosine deaminase	48.3	9.2e-10	2759.25	920.421	3	-0.42	386	R	NAEFLTCNIPTSNASNNMVTTEK	V	NAEFLTC(Carbamidomethyl)NIPTS(HexNAc)NASNNMVTTEK	HexNAc@396|397	HexNAc@11|12	0	Z20200203-21_FTMSms2ethcd	105.7	16621
P55265	ADAR	Double-stranded RNA-specific adenosine deaminase	38.8	1.1e-06	2775.24	925.753	3	-0.53	386	R	NAEFLTCNIPTSNASNNMVTTEK	V	NAEFLTC(Carbamidomethyl)NIPTSN(HexNAc)ASNNM(Oxidation)VTTEK	Oxidation@403;HexNAc@396|397|398	Oxidation@18;HexNAc@11|12|13	0	Z20200203-19_FTMSms2ethcd	97.983	16073
P61244	MAX	Protein max	62.2	3.3e-13	2492.14	831.384	3	-1.6	107	R	SSAQLQTNYPSSDNSLYTNAK	G	S(HexNAc)SAQLQTNYPSSDNSLYTNAK	HexNAc@107|108	HexNAc@1|2	0	Z20200203-13_FTMSms2ethcd	78.4	12478
P78312	FAM193A	Protein FAM193A	47.2	7.1e-10	2641.27	881.094	3	-1.2	255	R	SPPSVSSASSGSGSSSPITIQQHPR	L	SPPS(HexNAc)VSSASSGSGSSSPITIQQHPR	HexNAc@258|260	HexNAc@4|6	0	Z20200203-23_FTMSms2ethcd	64.75	9772
P78312	FAM193A	Protein FAM193A	54.7	8.1e-10	2641.27	881.094	3	-0.76	255	R	SPPSVSSASSGSGSSSPITIQQHPR	L	SPPSVS(HexNAc)SASSGSGSSSPITIQQHPR	HexNAc@260=7	HexNAc@6=7	0	Z20200203-22_FTMSms2ethcd	63.133	9363
P78312	FAM193A	Protein FAM193A	57.1	2.9e-13	2997.38	999.798	3	0.54	608	K	VVMATSSATSSVSCTATTVQSSNSQFR	V	VVMATS(HexNAc)SATSSVSC(Carbamidomethyl)TATTVQSSNSQFR	HexNAc@612|613|614	HexNAc@5|6|7	0	Z20200203-01_FTMSms2ethcd	87.183	13087
P78312	FAM193A	Protein FAM193A	61.1	1.9e-14	3200.46	1067.49	3	-0.017	608	K	VVMATSSATSSVSCTATTVQSSNSQFR	V	VVMAT(HexNAc)S(HexNAc)SATSSVSC(Carbamidomethyl)TATTVQSSNSQFR	HexNAc@612;HexNAc@613	HexNAc@5;HexNAc@6	0	Z20200203-26_FTMSms2ethcd	90.567	14432	2 HexNAcs	Changed peptide column from (VVMATS(HexNAc2)SATSSVSC(Carbamidomethyl)TATTVQSSNSQFR) to (VVMAT(HexNAc)S(HexNAc)SATSSVSC(Carbamidomethyl)TATTVQSSNSQFR) after doing an MS-Tag Search not allowing for HexNAc2 or HexNAc3
P78312	FAM193A	Protein FAM193A	53	2.4e-11	3403.53	1135.18	3	-0.57	608	K	VVMATSSATSSVSCTATTVQSSNSQFR	V	VVMAT(HexNAc)S(HexNAc)S(HexNAc)ATSSVSC(Carbamidomethyl)TATTVQSSNSQFR	HexNAc@612;HexNAc@613;HexNAc@614	HexNAc@5;HexNAc@6;HexNAc@7	0	Z20200203-25_FTMSms2ethcd	88.15	13801	3 HexNAcs	Changed peptide column from (VVMATS(HexNAc2)S(HexNAc)ATSSVSC(Carbamidomethyl)TATTVQSSNSQFR) to (VVMAT(HexNAc)S(HexNAc)S(HexNAc)ATSSVSC(Carbamidomethyl)TATTVQSSNSQFR) after doing an MS-Tag Search not allowing for HexNAc2 or HexNAc3
P78312	FAM193A	Protein FAM193A	41.4	9.9e-08	1469.71	735.359	2	-0.9	705	K	TATTTPGFVDTR	K	TATT(HexNAc)TPGFVDTR	HexNAc@708=8	HexNAc@4=8	0	Z20200203-10_FTMSms2ethcd	53.033	8484
P78312	FAM193A	Protein FAM193A	40.8	5.1e-06	1469.71	735.36	2	0.091	705	K	TATTTPGFVDTR	K	T(HexNAc)ATTTPGFVDTR	HexNAc@705=11	HexNAc@1=11	0	Z20200203-10_FTMSms2ethcd	52.5	8390
P78344	EIF4G2	Eukaryotic translation initiation factor 4 gamma 2	44.2	5.4e-08	1781.96	891.486	2	-0.04	506	R	TQTPPLGQTPQLGLK	T	T(HexNAc)QTPPLGQTPQLGLK	HexNAc@506=19	HexNAc@1=19	0	Z20200203-27_FTMSms2ethcd	96.017	15344
P78406	RAE1	mRNA export factor	34.6	3.6e-06	3183.4	1061.8	3	3.3	1	-	MSLFGTTSGFGTSGTSMFGSATTDNHNPMK	D	M(Met-loss+Acetyl)SLFGTTSGFGTS(HexNAc)GTSMFGSATTDNHNPMK	Met-loss+Acetyl@1;HexNAc@12|13|15|16	Met-loss+Acetyl@1;HexNAc@12|13|15|16	0	Z20200203-07_FTMSms2ethcd	141.433	22570
P82979	SARNP	SAP domain-containing ribonucleoprotein	44.9	6.4e-09	2074.97	692.327	3	-0.23	181	R	FGIVTSSAGTGTTEDTEAK	K	FGIVT(HexNAc)SSAGTGTTEDTEAK	HexNAc@185|186	HexNAc@5|6	0	Z20200203-10_FTMSms2ethcd	68.65	11033
P82979	SARNP	SAP domain-containing ribonucleoprotein	67.9	8e-12	2074.97	692.327	3	-0.23	181	R	FGIVTSSAGTGTTEDTEAK	K	FGIVTS(HexNAc)SAGTGTTEDTEAK	HexNAc@186|187	HexNAc@6|7	0	Z20200203-09_FTMSms2ethcd	65.883	10626
P85037	FOXK1	Forkhead box protein K1	56	1.2e-08	3862.86	966.471	4	-1.5	527	R	VVTTSANSANGYILTSQGAAGGSHDAAGAAVLDLGSEAR	G	VVTT(HexNAc)SANSANGYILTSQGAAGGSHDAAGAAVLDLGSEAR	HexNAc@529|530	HexNAc@3|4	0	Z20200203-21_FTMSms2ethcd	116.933	18572
P85037	FOXK1	Forkhead box protein K1	44	2.5e-09	3862.86	1288.29	3	-1	527	R	VVTTSANSANGYILTSQGAAGGSHDAAGAAVLDLGSEAR	G	VVT(HexNAc)TSANSANGYILTSQGAAGGSHDAAGAAVLDLGSEAR	HexNAc@529|530	HexNAc@3|4	0	Z20200203-21_FTMSms2ethcd	116.817	18551
P85037	FOXK1	Forkhead box protein K1	45.4	3.9e-07	5778.09	1156.42	5	-1.9	566	R	GLEEKPTIAFATIPAAGGVIQTVASQMAPGVPGHTVTILQPATPVTLGQHHLPVR	A	GLEEKPTIAFATIPAAGGVIQTVASQMAPGVPGHTVTILQPAT(HexNAc)PVTLGQHHLPVR	HexNAc@602|608|611	HexNAc@37|43|46	0	Z20200203-18_FTMSms2ethcd	158.617	26526
P85037	FOXK1	Forkhead box protein K1	44.2	8.5e-07	5778.12	963.859	6	2.5	566	R	GLEEKPTIAFATIPAAGGVIQTVASQMAPGVPGHTVTILQPATPVTLGQHHLPVR	A	GLEEKPTIAFATIPAAGGVIQTVASQMAPGVPGHTVTILQPATPVT(HexNAc)LGQHHLPVR	HexNAc@611=9	HexNAc@46=9	0	Z20200203-18_FTMSms2ethcd	158.4	26493
P85037	FOXK1	Forkhead box protein K1	34.4	1.4e-05	5794.11	966.524	6	1.1	566	R	GLEEKPTIAFATIPAAGGVIQTVASQMAPGVPGHTVTILQPATPVTLGQHHLPVR	A	GLEEKPTIAFATIPAAGGVIQTVASQM(Oxidation)APGVPGHTVTILQPATPVT(HexNAc)LGQHHLPVR	Oxidation@592;HexNAc@608|611	Oxidation@27;HexNAc@43|46	0	Z20200203-18_FTMSms2ethcd	145.867	24471
P85037	FOXK1	Forkhead box protein K1	57.2	2.8e-14	3221.55	1074.52	3	-1.3	671	K	EPAAAVAATATTTPATATTASASASSTGEPEVK	R	EPAAAVAATATTTPAT(HexNAc)ATTASASASSTGEPEVK	HexNAc@686|688|689	HexNAc@16|18|19	0	Z20200203-09_FTMSms2ethcd	79.5	12959
P85037	FOXK1	Forkhead box protein K1	62.3	1.1e-14	3221.55	1074.52	3	-0.23	671	K	EPAAAVAATATTTPATATTASASASSTGEPEVK	R	EPAAAVAAT(HexNAc)ATTTPATATTASASASSTGEPEVK	HexNAc@679=8	HexNAc@9=8	0	Z20200203-07_FTMSms2ethcd	77.6	12154
P85037	FOXK1	Forkhead box protein K1	64.3	1.6e-15	3221.55	1074.52	3	0.21	671	K	EPAAAVAATATTTPATATTASASASSTGEPEVK	R	EPAAAVAATATT(HexNAc)TPATATTASASASSTGEPEVK	HexNAc@682=8	HexNAc@12=8	0	Z20200203-08_FTMSms2ethcd	78.333	12637
P85037	FOXK1	Forkhead box protein K1	64	1.2e-13	3221.56	1074.52	3	0.67	671	K	EPAAAVAATATTTPATATTASASASSTGEPEVK	R	EPAAAVAATAT(HexNAc)TTPATATTASASASSTGEPEVK	HexNAc@681=7	HexNAc@11=7	0	Z20200203-06_FTMSms2ethcd	73.367	11196
P85037	FOXK1	Forkhead box protein K1	49.4	2.3e-13	3424.63	1142.21	3	-1.4	671	K	EPAAAVAATATTTPATATTASASASSTGEPEVK	R	EPAAAVAAT(HexNAc)ATTTPAT(HexNAc)ATTASASASSTGEPEVK	HexNAc&HexNAc@((679&(686|688))|(681&(686|688))|(682&(686|688)))	HexNAc&HexNAc@((9&(16|18))|(11&(16|18))|(12&(16|18)))	0	Z20200203-06_FTMSms2ethcd	72.7	11084
P85037	FOXK1	Forkhead box protein K1	36.7	9.5e-09	3424.63	856.913	4	-1.4	671	K	EPAAAVAATATTTPATATTASASASSTGEPEVK	R	EPAAAVAAT(HexNAc)AT(HexNAc)TTPATATTASASASSTGEPEVK	HexNAc&HexNAc@((679&(681|682))|(681&682))||HexNAc2@679|681|682	HexNAc&HexNAc@((9&(11|12))|(11&12))||HexNAc2@9|11|12	0	Z20200203-06_FTMSms2ethcd	75.5	11521	2 HexNAcs	Changed peptide Column to reflect 2 HexNAcs
P85037	FOXK1	Forkhead box protein K1	48	1.3e-10	3424.63	1142.21	3	-1.2	671	K	EPAAAVAATATTTPATATTASASASSTGEPEVK	R	EPAAAVAAT(HexNAc)AT(HexNAc)TTPATATTASASASSTGEPEVK	HexNAc@679=8;HexNAc@681|682	HexNAc@9=8;HexNAc@11|12	0	Z20200203-06_FTMSms2ethcd	75.433	11511
P85037	FOXK1	Forkhead box protein K1	37.9	9.5e-07	3424.63	856.913	4	-1.1	671	K	EPAAAVAATATTTPATATTASASASSTGEPEVK	R	EPAAAVAATAT(HexNAc)TTPAT(HexNAc)ATTASASASSTGEPEVK	HexNAc&HexNAc@((681&(686|688|689|691))|(682&(686|688|689|691))|(683&(686|688|689|691)))	HexNAc&HexNAc@((11&(16|18|19|21))|(12&(16|18|19|21))|(13&(16|18|19|21)))	0	Z20200203-08_FTMSms2ethcd	74.733	12032
P85037	FOXK1	Forkhead box protein K1	48.2	1.2e-12	3424.63	1142.22	3	-0.87	671	K	EPAAAVAATATTTPATATTASASASSTGEPEVK	R	EPAAAVAATATT(HexNAc)T(HexNAc)PATATTASASASSTGEPEVK	HexNAc&HexNAc@(682&683)||HexNAc2@683	HexNAc&HexNAc@(12&13)||HexNAc2@13	0	Z20200203-07_FTMSms2ethcd	76.233	11925	2 HexNAcs	Changed peptide Column to reflect 2 HexNAcs
P85037	FOXK1	Forkhead box protein K1	60.5	6e-15	3424.64	1142.22	3	1.3	671	K	EPAAAVAATATTTPATATTASASASSTGEPEVK	R	EPAAAVAAT(HexNAc)ATT(HexNAc)TPATATTASASASSTGEPEVK	HexNAc@679=8;HexNAc@682=8	HexNAc@9=8;HexNAc@12=8	0	Z20200203-13_FTMSms2ethcd	78.9	12570
P85037	FOXK1	Forkhead box protein K1	58	1e-13	3424.64	1142.22	3	1.4	671	K	EPAAAVAATATTTPATATTASASASSTGEPEVK	R	EPAAAVAATAT(HexNAc)T(HexNAc)TPATATTASASASSTGEPEVK	HexNAc@681=8;HexNAc@682=8	HexNAc@11=8;HexNAc@12=8	0	Z20200203-07_FTMSms2ethcd	75.517	11806
P85037	FOXK1	Forkhead box protein K1	38	1.8e-08	3627.71	907.683	4	-0.76	671	K	EPAAAVAATATTTPATATTASASASSTGEPEVK	R	EPAAAVAAT(HexNAc)AT(HexNAc)T(HexNAc)TPATATTASASASSTGEPEVK	HexNAc&HexNAc&HexNAc@(679&681&682)||HexNAc&HexNAc2@((679&(681|682))|(681&682)|(682&681))||HexNAc3@681|682	HexNAc&HexNAc&HexNAc@(9&11&12)||HexNAc&HexNAc2@((9&(11|12))|(11&12)|(12&11))||HexNAc3@11|12	0	Z20200203-06_FTMSms2ethcd	70.433	10728	3 HexNAcs	Changed peptide Column to reflect 3 HexNAcs
P98171	ARHGAP4	Rho GTPase-activating protein 4	51.5	7.9e-12	1731.87	577.963	3	-0.84	199	R	SVPTTTAGATEAGPLR	K	SVPTT(HexNAc)TAGATEAGPLR	HexNAc@199|202|203|204	HexNAc@1|4|5|6	0	Z20200203-11_FTMSms2ethcd	59.617	9487
P98171	ARHGAP4	Rho GTPase-activating protein 4	51.2	6.1e-10	1731.88	577.963	3	-0.3	199	R	SVPTTTAGATEAGPLR	K	S(HexNAc)VPTTTAGATEAGPLR	HexNAc@199=6	HexNAc@1=6	0	Z20200203-12_FTMSms2ethcd	62.033	9872
Q01082	SPTBN1	Spectrin beta chain, non-erythrocytic 1	58.5	1.1e-09	3968.8	992.955	4	0.75	2291	K	DDEEMNTWIQAISSAISSDKHEVSASTQSTPASSR	A	DDEEMNTWIQAISSAISSDKHEVSASTQSTPAS(HexNAc)SR	HexNAc@2323|2324	HexNAc@33|34	1	Z20200203-25_FTMSms2ethcd	162.1	26246
Q01082	SPTBN1	Spectrin beta chain, non-erythrocytic 1	69.5	9.9e-13	3968.8	992.955	4	1.1	2291	K	DDEEMNTWIQAISSAISSDKHEVSASTQSTPASSR	A	DDEEMNTWIQAISSAISSDKHEVSASTQSTPASS(HexNAc)R	HexNAc@2324=11	HexNAc@34=11	1	Z20200203-25_FTMSms2ethcd	161.55	26163
Q01082	SPTBN1	Spectrin beta chain, non-erythrocytic 1	56.2	8.2e-09	3984.79	996.953	4	0.003	2291	K	DDEEMNTWIQAISSAISSDKHEVSASTQSTPASSR	A	DDEEM(Oxidation)NTWIQAISSAISSDKHEVSASTQSTPAS(HexNAc)SR	Oxidation@2295;HexNAc@2323|2324	Oxidation@5;HexNAc@33|34	1	Z20200203-26_FTMSms2ethcd	142.617	23662
Q01082	SPTBN1	Spectrin beta chain, non-erythrocytic 1	54.6	4.2e-08	3984.79	996.953	4	0.36	2291	K	DDEEMNTWIQAISSAISSDKHEVSASTQSTPASSR	A	DDEEM(Oxidation)NTWIQAISSAISSDKHEVSASTQSTPASS(HexNAc)R	Oxidation@2295;HexNAc@2323|2324	Oxidation@5;HexNAc@33|34	1	Z20200203-25_FTMSms2ethcd	143.883	23349
Q01082	SPTBN1	Spectrin beta chain, non-erythrocytic 1	18.8	2.6e-05	1747.81	583.275	3	-0.037	2311	K	HEVSASTQSTPASSR	A	HEVSASTQSTPAS(HexNAc)SR	HexNAc@2320|2323|2324	HexNAc@10|13|14	0	Z20200203-04_FTMSms2ethcd	5.85	776
Q01082	SPTBN1	Spectrin beta chain, non-erythrocytic 1	39.1	5.9e-11	1747.81	583.275	3	1.2	2311	K	HEVSASTQSTPASSR	A	HEVSASTQSTPASS(HexNAc)R	HexNAc@2324=7	HexNAc@14=7	0	Z20200203-04_FTMSms2ethcd	6.867	913
Q01167	FOXK2	Forkhead box protein K2	61.5	8.4e-14	2386.26	796.092	3	-0.34	421	R	FAQSAPGSPLSSQPVLITVQR	Q	FAQS(HexNAc)APGSPLSSQPVLITVQR	HexNAc@424=35	HexNAc@4=35	0	Z20200203-08_FTMSms2ethcd	108.933	17962
Q01167	FOXK2	Forkhead box protein K2	58.6	2.9e-11	3354.87	839.472	4	0.74	545	R	IIQTAQTTPVQTVTIVQQAPLGQHQLPIK	T	IIQT(HexNAc)AQTTPVQTVTIVQQAPLGQHQLPIK	HexNAc@548=23	HexNAc@4=23	0	Z20200203-10_FTMSms2ethcd	113.133	18868
Q01196	RUNX1	Runt-related transcription factor 1	52.5	6.6e-08	4692.22	1173.81	4	1.7	401	R	ILPPCTNASTGSALLNPSLPNQSDVVEAEGSHSNSPTNMAPSAR	L	ILPPC(Carbamidomethyl)T(HexNAc)NASTGSALLNPSLPNQSDVVEAEGSHSNSPTNMAPSAR	HexNAc@406=11	HexNAc@6=11	0	Z20200203-23_FTMSms2ethcd	120.8	19061
Q01543	FLI1	Friend leukemia integration 1 transcription factor	79.7	2.7e-16	4581.19	1146.05	4	2.4	398	K	VNFVPPHPSSMPVTSSSFFGAASQYWTSPTGGIYPNPNVPR	H	VNFVPPHPSSMPVT(HexNAc)SSSFFGAASQYWTSPTGGIYPNPNVPR	HexNAc@411=7	HexNAc@14=7	0	Z20200203-19_FTMSms2ethcd	160.467	27165
Q01543	FLI1	Friend leukemia integration 1 transcription factor	56.2	1.7e-12	4581.2	1146.05	4	3	398	K	VNFVPPHPSSMPVTSSSFFGAASQYWTSPTGGIYPNPNVPR	H	VNFVPPHPSSMPVTS(HexNAc)SSFFGAASQYWTSPTGGIYPNPNVPR	HexNAc@411|412	HexNAc@14|15	0	Z20200203-21_FTMSms2ethcd	159.417	25394
Q01543	FLI1	Friend leukemia integration 1 transcription factor	62.7	6e-13	4597.18	1150.05	4	0.75	398	K	VNFVPPHPSSMPVTSSSFFGAASQYWTSPTGGIYPNPNVPR	H	VNFVPPHPSSM(Oxidation)PVT(HexNAc)SSSFFGAASQYWTSPTGGIYPNPNVPR	Oxidation@408;HexNAc@411=8	Oxidation@11;HexNAc@14=8	0	Z20200203-18_FTMSms2ethcd	154.75	25909
Q01543	FLI1	Friend leukemia integration 1 transcription factor	52.5	1.5e-09	4597.19	1150.05	4	1.8	398	K	VNFVPPHPSSMPVTSSSFFGAASQYWTSPTGGIYPNPNVPR	H	VNFVPPHPSSM(Oxidation)PVTS(HexNAc)SSFFGAASQYWTSPTGGIYPNPNVPR	Oxidation@408;HexNAc@412|413|414	Oxidation@11;HexNAc@15|16|17	0	Z20200203-18_FTMSms2ethcd	155.6	26040
Q01543	FLI1	Friend leukemia integration 1 transcription factor	71.1	6.5e-13	4784.27	1196.82	4	1.6	398	K	VNFVPPHPSSMPVTSSSFFGAASQYWTSPTGGIYPNPNVPR	H	VNFVPPHPSSMPVT(HexNAc)S(HexNAc)SSFFGAASQYWTSPTGGIYPNPNVPR	HexNAc@411=7;HexNAc@412|413|414	HexNAc@14=7;HexNAc@15|16|17	0	Z20200203-18_FTMSms2ethcd	157.833	26400
Q02078	MEF2A	Myocyte-specific enhancer factor 2A	20.6	1.5e-05	1029.58	515.295	2	-0.2	275	R	VVIPPSSK	G	VVIPPSS(HexNAc)K	HexNAc@281=6	HexNAc@7=6	0	Z20200203-22_FTMSms2ethcd	25.883	3772
Q02086	SP2	Transcription factor Sp2	49.1	1.2e-06	1779.9	890.452	2	-0.44	187	K	SSTTTTPVQSGANVVK	L	S(HexNAc)STTTTPVQSGANVVK	HexNAc@187=6	HexNAc@1=6	0	Z20200203-12_FTMSms2ethcd	25.2	3961
Q02086	SP2	Transcription factor Sp2	49.2	1.4e-07	3491.64	873.666	4	-0.36	358	R	TPSGEVQTVLVQDSPPATAAATSNTTCSSPASR	A	TPSGEVQTVLVQDS(HexNAc)PPATAAATSNTTC(Carbamidomethyl)SSPASR	HexNAc@371|375|379|381|382	HexNAc@14|18|22|24|25	0	Z20200203-12_FTMSms2ethcd	94.683	15994
Q02086	SP2	Transcription factor Sp2	49.6	1.8e-11	3491.65	1164.55	3	1.1	358	R	TPSGEVQTVLVQDSPPATAAATSNTTCSSPASR	A	TPSGEVQTVLVQDSPPAT(HexNAc)AAATSNTTC(Carbamidomethyl)SSPASR	HexNAc@371|375	HexNAc@14|18	0	Z20200203-12_FTMSms2ethcd	94.733	16007
Q02447	SP3	Transcription factor Sp3	41	1e-06	1548.82	774.911	2	-0.3	109	R	WEVLSATPTTIK	D	WEVLSATPTT(HexNAc)IK	HexNAc@118=9	HexNAc@10=9	0	Z20200203-25_FTMSms2ethcd	102	16115
Q03164	KMT2A	Histone-lysine N-methyltransferase 2A	68.4	4.8e-10	3535.76	884.694	4	0.33	3046	K	YVPNSTDSPGPSQISNAAVQTTPPHLKPATEK	L	YVPNS(HexNAc)TDSPGPSQISNAAVQTTPPHLKPATEK	HexNAc@3050|3051	HexNAc@5|6	0	Z20200203-23_FTMSms2ethcd	83.117	12806
Q04637	EIF4G1	Eukaryotic translation initiation factor 4 gamma 1	57.1	4.1e-10	2175.1	725.707	3	0.47	1072	K	ITKPGSIDSNNQLFAPGGR	L	IT(HexNAc)KPGSIDSNNQLFAPGGR	HexNAc@1073=21	HexNAc@2=21	0	Z20200203-01_FTMSms2ethcd	73.65	10933
Q04721	NOTCH2	Neurogenic locus notch homolog protein 2	33.7	2.5e-09	1721.73	574.58	3	0.36	666	R	YSCVCSPGFTGQR	C	YSC(Carbamidomethyl)VC(Carbamidomethyl)SPGFT(HexNAc)GQR	HexNAc@675=17	HexNAc@10=17	0	Z20200203-21_FTMSms2ethcd	61.8	9286	Extracellular O-GlcNAc
Q04726	TLE3	Transducin-like enhancer protein 3	39.1	9.1e-08	1687.81	563.275	3	-0.8	324	R	NDAPTPGTSTTPGLR	S	NDAPTPGTS(HexNAc)TTPGLR	HexNAc@332=12	HexNAc@9=12	0	Z20200203-08_FTMSms2ethcd	44.817	6898
Q04727	TLE4	Transducin-like enhancer protein 4	65.2	7.5e-12	3341.73	836.189	4	-0.23	330	R	TDAPTPGSNSTPGLRPVPGKPPGVDPLASSLR	T	T(HexNAc)DAPTPGSNSTPGLRPVPGKPPGVDPLASSLR	HexNAc@330=36	HexNAc@1=36	0	Z20200203-02_FTMSms2ethcd	93.433	14405
Q05209	PTPN12	Tyrosine-protein phosphatase non-receptor type 12	71.9	1.5e-13	3600.63	900.912	4	-0.27	475	K	ISKPQELSSDLNVGDTSQNSCVDCSVTQSNK	V	ISKPQELSSDLNVGDTSQNSC(Carbamidomethyl)VDC(Carbamidomethyl)SVT(HexNAc)QSNK	HexNAc@501=9	HexNAc@27=9	0	Z20200203-11_FTMSms2ethcd	82.583	13565
Q05209	PTPN12	Tyrosine-protein phosphatase non-receptor type 12	73	4.5e-13	2359.15	787.054	3	0.014	622	K	TNISTASATVSAATSTESISTR	K	TNISTASAT(HexNAc)VSAATSTESISTR	HexNAc@630=9	HexNAc@9=9	0	Z20200203-13_FTMSms2ethcd	75.567	11959
Q05209	PTPN12	Tyrosine-protein phosphatase non-receptor type 12	58.2	5.1e-09	2359.15	1180.08	2	0.39	622	K	TNISTASATVSAATSTESISTR	K	TNISTAS(HexNAc)ATVSAATSTESISTR	HexNAc@628|630	HexNAc@7|9	0	Z20200203-13_FTMSms2ethcd	75.667	11977
Q05209	PTPN12	Tyrosine-protein phosphatase non-receptor type 12	75.3	8e-14	2359.15	787.054	3	0.41	622	K	TNISTASATVSAATSTESISTR	K	TNIS(HexNAc)TASATVSAATSTESISTR	HexNAc@625=6	HexNAc@4=6	0	Z20200203-21_FTMSms2ethcd	89.2	13811
Q06330	RBPJ	Recombining binding protein suppressor of hairless	25	8.1e-06	3980.76	1327.59	3	0.13	463	R	ANSSQVPPNESNTNSEGSYTNASTNSTSVTSSTATVVS	-	ANSSQVPPNESNTNSEGS(HexNAc)YTNASTNSTSVTSSTATVVS	HexNAc@477|480|482|483|485|486|487|488|489|490|492|493|494|495	HexNAc@15|18|20|21|23|24|25|26|27|28|30|31|32|33	0	Z20200203-08_FTMSms2ethcd	85.367	13882
Q06330	RBPJ	Recombining binding protein suppressor of hairless	25	1.7e-05	3980.76	995.946	4	0.74	463	R	ANSSQVPPNESNTNSEGSYTNASTNSTSVTSSTATVVS	-	ANSSQVPPNESNTNSEGSYTNASTNSTS(HexNAc)VTSSTATVVS	HexNAc@490|492|493|494|495	HexNAc@28|30|31|32|33	0	Z20200203-08_FTMSms2ethcd	85.8	13958
Q06330	RBPJ	Recombining binding protein suppressor of hairless	25	5.3e-06	3980.77	1327.6	3	2.7	463	R	ANSSQVPPNESNTNSEGSYTNASTNSTSVTSSTATVVS	-	ANSSQVPPNESNTNSEGSYTNASTNSTSVTSSTATVVS(HexNAc)	HexNAc@500=10	HexNAc@38=10	0	Z20200203-06_FTMSms2ethcd	85.767	13141
Q06546	GABPA	GA-binding protein alpha chain	42.2	3e-10	4144.14	1382.05	3	0.72	250	K	YVLASQEQQMNEIVTIDQPVQIIPASVQSATPTTIK	V	YVLASQEQQMNEIVTIDQPVQIIPAS(HexNAc)VQSATPTTIK	HexNAc@264|275	HexNAc@15|26	0	Z20200203-25_FTMSms2ethcd	160.4	25984
Q07912	TNK2	Activated CDC42 kinase 1	28.4	2e-06	1613.74	807.372	2	-0.041	814	K	TMPTTQSFASDPK	Y	T(HexNAc)MPTTQSFASDPK	HexNAc@814=25	HexNAc@1=25	0	Z20200203-12_FTMSms2ethcd	59.333	9402
Q08211	DHX9	ATP-dependent RNA helicase A	35.3	1.1e-05	4612.27	1153.82	4	1.1	77	K	SEEVPAFGVASPPPLTDTPDTTANAEGDLPTTMGGPLPPHLALK	A	SEEVPAFGVASPPPLTDT(HexNAc)PDTTANAEGDLPTTMGGPLPPHLALK	HexNAc@87|92|94|97|98|107|108	HexNAc@11|16|18|21|22|31|32	0	Z20200203-18_FTMSms2ethcd	157.333	26318
Q09472	EP300	Histone acetyltransferase p300	43.2	2.9e-07	3788.83	947.963	4	1.5	87	R	SGSSPNLNMGVGGPGQVMASQAQQSSPGLGLINSMVK	S	SGSSPNLNMGVGGPGQVMASQAQQS(HexNAc)SPGLGLINSMVK	HexNAc@106|111|112	HexNAc@20|25|26	0	Z20200203-10_FTMSms2ethcd	145.267	24026
Q09472	EP300	Histone acetyltransferase p300	52.2	1.2e-11	3788.83	1263.62	3	1.9	87	R	SGSSPNLNMGVGGPGQVMASQAQQSSPGLGLINSMVK	S	SGSSPNLNMGVGGPGQVMAS(HexNAc)QAQQSSPGLGLINSMVK	HexNAc@106=23	HexNAc@20=23	0	Z20200203-10_FTMSms2ethcd	145.317	24035
Q09666	AHNAK	Neuroblast differentiation-associated protein AHNAK	58.5	4.2e-08	1961.99	981.497	2	-2	5385	K	VSVGAPDLSLEASEGSIK	L	VS(HexNAc)VGAPDLSLEASEGSIK	HexNAc@5386=68	HexNAc@2=68	0	Z20200203-11_FTMSms2ethcd	103.167	17425
Q09666	AHNAK	Neuroblast differentiation-associated protein AHNAK	48.8	2.3e-07	1619.81	810.409	2	-0.51	5599	K	GPQVSSALNLDTSK	F	GPQVS(HexNAc)SALNLDTSK	HexNAc@5603=11	HexNAc@5=11	0	Z20200203-17_FTMSms2ethcd	76.6	11910
Q09666	AHNAK	Neuroblast differentiation-associated protein AHNAK	50.4	4e-07	2621.32	874.444	3	0.034	5630	K	GGQIGLQAPGLSVSGPQGHLESGSGK	V	GGQIGLQAPGLS(HexNAc)VSGPQGHLESGSGK	HexNAc@5641|5643	HexNAc@12|14	0	Z20200203-24_FTMSms2ethcd	95.1	14661
Q0D2I5	IFFO1	Intermediate filament family orphan 1	45.4	2e-13	2919.37	973.795	3	-0.35	162	R	SPAGPLAPSAASLSSSSTSTSTTYSSSAR	F	SPAGPLAPSAAS(HexNAc)LSSSSTSTSTTYSSSAR	HexNAc@173=18	HexNAc@12=18	0	Z20200203-25_FTMSms2ethcd	91.433	14342
Q0D2I5	IFFO1	Intermediate filament family orphan 1	68.8	1.6e-16	2919.38	973.797	3	1.8	162	R	SPAGPLAPSAASLSSSSTSTSTTYSSSAR	F	SPAGPLAPSAASLS(HexNAc)SSSTSTSTTYSSSAR	HexNAc@175=6	HexNAc@14=6	0	Z20200203-24_FTMSms2ethcd	90.217	13863
Q12772	SREBF2	Sterol regulatory element-binding protein 2	58.3	2.6e-12	2792.43	931.482	3	-0.79	91	R	SFTQVTLPSFSPSAASPQAPTLQVK	V	SFTQVT(HexNAc)LPSFSPSAASPQAPTLQVK	HexNAc@96=15	HexNAc@6=15	0	Z20200203-09_FTMSms2ethcd	131.183	21923
Q12815	TROAP	Tastin	64.6	3.6e-13	2573.37	858.463	3	1.1	240	R	TSVSQASGLLLETPVQPAFSLPK	G	TSVS(HexNAc)QASGLLLETPVQPAFSLPK	HexNAc@240|241|243	HexNAc@1|2|4	0	Z20200203-05_FTMSms2ethcd	145.217	22725
Q12815	TROAP	Tastin	32	1.3e-07	1800.84	600.953	3	0.063	639	R	VELGASEPCTLEHR	S	VELGAS(HexNAc)EPC(Carbamidomethyl)TLEHR	HexNAc@644=30	HexNAc@6=30	0	Z20200203-05_FTMSms2ethcd	24.683	3804
Q12830	BPTF	Nucleosome-remodeling factor subunit BPTF	67.2	2.4e-11	2102.04	1051.52	2	-1.2	1709	K	TVITEVTTMTSTVATESK	T	TVIT(HexNAc)EVTTMTSTVATESK	HexNAc@1712=11	HexNAc@4=11	0	Z20200203-17_FTMSms2ethcd	107.6	17486
Q12830	BPTF	Nucleosome-remodeling factor subunit BPTF	60	3.9e-09	2118.04	706.684	3	-0.095	1709	K	TVITEVTTMTSTVATESK	T	T(HexNAc)VITEVTTM(Oxidation)TSTVATESK	Oxidation@1717;HexNAc@1709|1712	Oxidation@9;HexNAc@1|4	0	Z20200203-10_FTMSms2ethcd	75.4	12195
Q12830	BPTF	Nucleosome-remodeling factor subunit BPTF	50	3.2e-09	2305.12	769.045	3	-0.62	1709	K	TVITEVTTMTSTVATESK	T	TVIT(HexNAc)EVTT(HexNAc)MTSTVATESK	HexNAc@1712=7;HexNAc@1716=7	HexNAc@4=7;HexNAc@8=7	0	Z20200203-12_FTMSms2ethcd	85.483	14214
Q12830	BPTF	Nucleosome-remodeling factor subunit BPTF	85	1e-12	3552.82	888.96	4	1.4	2045	K	RLEQQKPTVIATSTTSPTSSTTSTISPAQK	V	RLEQQKPTVIATST(HexNAc)T(HexNAc)SPTSSTTSTISPAQK	HexNAc&HexNAc@((2056&2059)|(2057&2059)|(2058&2059))||HexNAc2@2058|2059	HexNAc&HexNAc@((12&15)|(13&15)|(14&15))||HexNAc2@14|15	1	Z20200203-02_FTMSms2ethcd	56.75	8639
Q12830	BPTF	Nucleosome-remodeling factor subunit BPTF	70.3	4.6e-11	3552.82	888.96	4	2	2045	K	RLEQQKPTVIATSTTSPTSSTTSTISPAQK	V	RLEQQKPTVIATS(HexNAc)T(HexNAc)TSPTSSTTSTISPAQK	HexNAc&HexNAc@((2057&(2058|2059))|(2058&2059))||HexNAc2@2057|2058|2059	HexNAc&HexNAc@((13&(14|15))|(14&15))||HexNAc2@13|14|15	1	Z20200203-01_FTMSms2ethcd	59.233	8679	2 HexNAcs	Changed peptide Column to reflect 2 HexNAcs
Q12830	BPTF	Nucleosome-remodeling factor subunit BPTF	71.8	7.8e-11	3755.89	939.728	4	-0.8	2045	K	RLEQQKPTVIATSTTSPTSSTTSTISPAQK	V	RLEQQKPTVIAT(HexNAc)S(HexNAc)TTSPTS(HexNAc)STTSTISPAQK	HexNAc&HexNAc&HexNAc@((2056&(2057&2063)|(2058&2063)|(2059&2063)|(2060&2063)|(2062&2063))|(2057&(2058&2063)|(2059&2063)|(2060&2063)|(2062&2063))|(2058&(2059&(2060|2062|2063))|(2060&(2062|2063))|(2062&2063))|(2059&(2060&(2062|2063))|(2062&2063))|(2060&2062&2063))||HexNAc&HexNAc2@((2058&(2059|2060|2062|2063))|(2059&(2058|2060|2062|2063))|(2060&(2058|2059|2062|2063))|(2062&(2058|2059|2060|2063))|(206…	HexNAc&HexNAc&HexNAc@((12&(13&19)|(14&19)|(15&19)|(16&19)|(18&19))|(13&(14&19)|(15&19)|(16&19)|(18&19))|(14&(15&(16|18|19))|(16&(18|19))|(18&19))|(15&(16&(18|19))|(18&19))|(16&18&19))||HexNAc&HexNAc2@((14&(15|16|18|19))|(15&(14|16|18|19))|(16&(14|15|18|19))|(18&(14|15|16|19))|(19&(13|14|15|16|18)))||HexNAc3@14|15|16|18|19	1	Z20200203-27_FTMSms2ethcd	63.417	9646	3 HexNAcs	Changed peptide Column to reflect 3 HexNAcs
Q12830	BPTF	Nucleosome-remodeling factor subunit BPTF	73	3.9e-10	3755.9	939.729	4	0.9	2045	K	RLEQQKPTVIATSTTSPTSSTTSTISPAQK	V	RLEQQKPTVIAT(HexNAc)S(HexNAc)T(HexNAc)TSPTSSTTSTISPAQK	HexNAc&HexNAc&HexNAc@((2056&(2057&(2058|2059))|(2058&(2059|2060|2062))|(2059&(2060|2062))|(2060&2062))|(2057&(2058&(2059|2060|2062))|(2059&(2060|2062))|(2060&2062)))||HexNAc&HexNAc2@((2056&(2057|2058|2059|2060|2062))|(2057&(2058|2059|2060|2062))|(2058&(2057|2059))|(2059&(2057|2058)))||HexNAc3@2057|2058|2059	HexNAc&HexNAc&HexNAc@((12&(13&(14|15))|(14&(15|16|18))|(15&(16|18))|(16&18))|(13&(14&(15|16|18))|(15&(16|18))|(16&18)))||HexNAc&HexNAc2@((12&(13|14|15|16|18))|(13&(14|15|16|18))|(14&(13|15))|(15&(13|14)))||HexNAc3@13|14|15	1	Z20200203-27_FTMSms2ethcd	62.733	9535	3 HexNAcs	Changed peptide Column to reflect 3 HexNAcs
Q12830	BPTF	Nucleosome-remodeling factor subunit BPTF	76.6	6.3e-12	3755.9	939.731	4	2.3	2045	K	RLEQQKPTVIATSTTSPTSSTTSTISPAQK	V	RLEQQKPTVIAT(HexNAc)S(HexNAc)T(HexNAc)TSPTSSTTSTISPAQK	HexNAc&HexNAc&HexNAc@((2056&(2057&(2058|2059|2060|2062))|(2058&(2059|2060|2062|2063))|(2059&(2060|2062|2063))|(2060&2062))|(2057&(2058&(2059|2060|2062))|(2059&(2060|2062))))||HexNAc&HexNAc2@((2056&(2057|2058|2059|2060|2062))|(2057&(2058|2059)))	HexNAc&HexNAc&HexNAc@((12&(13&(14|15|16|18))|(14&(15|16|18|19))|(15&(16|18|19))|(16&18))|(13&(14&(15|16|18))|(15&(16|18))))||HexNAc&HexNAc2@((12&(13|14|15|16|18))|(13&(14|15)))	1	Z20200203-01_FTMSms2ethcd	58	8484	3 HexNAcs	Changed peptide Column to reflect 3 HexNAcs
Q12830	BPTF	Nucleosome-remodeling factor subunit BPTF	76.9	5.3e-12	3958.97	990.498	4	-0.26	2045	K	RLEQQKPTVIATSTTSPTSSTTSTISPAQK	V	RLEQQKPTVIAT(HexNAc)S(HexNAc)T(HexNAc)TSPTSS(HexNAc)TTSTISPAQK	HexNAc&HexNAc&HexNAc&HexNAc@((2056&(2057&(2058&(2064|2065|2066))|(2059&(2064|2065|2066)))|(2058&(2059&(2063|2064|2065|2066))|(2060&(2064|2065|2066))|(2062&(2064|2065|2066)))|(2059&(2060&(2064|2065|2066))|(2062&(2064|2065|2066)))|(2060&2062&(2064|2065|2066)))|(2057&2058&2059&(2064|2065|2066)))||HexNAc&HexNAc&HexNAc2@((2056&(2063&(2058|2059))|(2064&(2057|2058|2059|2060|2062))|(2065&(2057|2058|2059|…	HexNAc&HexNAc&HexNAc&HexNAc@((12&(13&(14&(20|21|22))|(15&(20|21|22)))|(14&(15&(19|20|21|22))|(16&(20|21|22))|(18&(20|21|22)))|(15&(16&(20|21|22))|(18&(20|21|22)))|(16&18&(20|21|22)))|(13&14&15&(20|21|22)))||HexNAc&HexNAc&HexNAc2@((12&(19&(14|15))|(20&(13|14|15|16|18))|(21&(13|14|15|16|18))|(22&(13|14|15|16|18)))|(13&(20&(14|15))|(21&(14|15))|(22&(14|15))))	1	Z20200203-26_FTMSms2ethcd	63.4	9625	4 HexNAcs	Changed peptide column to reflect 4 HexNAcs
Q12830	BPTF	Nucleosome-remodeling factor subunit BPTF	64.9	1.1e-12	3193.63	1065.21	3	-0.81	2046	R	LEQQKPTVIATSTTSPTSSTTSTISPAQK	V	LEQQKPTVIATSTT(HexNAc)SPTSSTTSTISPAQK	HexNAc@2059=7	HexNAc@14=7	0	Z20200203-21_FTMSms2ethcd	72.917	11144
Q12830	BPTF	Nucleosome-remodeling factor subunit BPTF	57.7	1.9e-12	3396.71	1132.91	3	-1.4	2046	R	LEQQKPTVIATSTTSPTSSTTSTISPAQK	V	LEQQKPTVIAT(HexNAc)ST(HexNAc)TSPTSSTTSTISPAQK	HexNAc@2056=14;HexNAc@2058|2059	HexNAc@11=14;HexNAc@13|14	0	Z20200203-19_FTMSms2ethcd	73.483	11641
Q12830	BPTF	Nucleosome-remodeling factor subunit BPTF	49.4	4.7e-10	3396.71	1132.91	3	-1.1	2046	R	LEQQKPTVIATSTTSPTSSTTSTISPAQK	V	LEQQKPTVIATST(HexNAc)T(HexNAc)SPTSSTTSTISPAQK	HexNAc&HexNAc@(2058&2059)||HexNAc2@2058|2059	HexNAc&HexNAc@(13&14)||HexNAc2@13|14	0	Z20200203-19_FTMSms2ethcd	72.9	11496	2 HexNAcs	Changed peptide Column to reflect 2 HexNAcs
Q12830	BPTF	Nucleosome-remodeling factor subunit BPTF	78.8	2.1e-12	3396.71	849.933	4	-0.86	2046	R	LEQQKPTVIATSTTSPTSSTTSTISPAQK	V	LEQQKPTVIATS(HexNAc)TT(HexNAc)SPTSSTTSTISPAQK	HexNAc&HexNAc@((2057&2059)|(2058&(2059|2060))|(2059&2060))||HexNAc2@2058|2059	HexNAc&HexNAc@((12&14)|(13&(14|15))|(14&15))||HexNAc2@13|14	0	Z20200203-21_FTMSms2ethcd	71.1	10804	2 HexNAcs	Changed peptide Column to reflect 2 HexNAcs
Q12830	BPTF	Nucleosome-remodeling factor subunit BPTF	75.7	5.5e-11	3396.71	849.933	4	-0.86	2046	R	LEQQKPTVIATSTTSPTSSTTSTISPAQK	V	LEQQKPTVIATST(HexNAc)TS(HexNAc)PTSSTTSTISPAQK	HexNAc&HexNAc@((2057&2060)|(2058&(2059|2060))|(2059&2060))	HexNAc&HexNAc@((12&15)|(13&(14|15))|(14&15))	0	Z20200203-19_FTMSms2ethcd	72.983	11515
Q12830	BPTF	Nucleosome-remodeling factor subunit BPTF	50.9	4.1e-12	3396.71	1132.91	3	-0.76	2046	R	LEQQKPTVIATSTTSPTSSTTSTISPAQK	V	LEQQKPTVIATST(HexNAc)T(HexNAc)SPTSSTTSTISPAQK	HexNAc@2058=8;HexNAc@2059=8	HexNAc@13=8;HexNAc@14=8	0	Z20200203-21_FTMSms2ethcd	71.05	10793
Q12830	BPTF	Nucleosome-remodeling factor subunit BPTF	46.5	1.1e-10	3599.79	1200.6	3	-0.22	2046	R	LEQQKPTVIATSTTSPTSSTTSTISPAQK	V	LEQQKPTVIAT(HexNAc)S(HexNAc)T(HexNAc)TSPTSSTTSTISPAQK	HexNAc&HexNAc&HexNAc@((2056&(2057&(2058|2060))|(2058&2060)|(2059&2060))|(2058&2059&2060))||HexNAc&HexNAc2@((2056&(2057|2058))|(2060&(2058|2059)))||HexNAc3@2058	HexNAc&HexNAc&HexNAc@((11&(12&(13|15))|(13&15)|(14&15))|(13&14&15))||HexNAc&HexNAc2@((11&(12|13))|(15&(13|14)))||HexNAc3@13	0	Z20200203-19_FTMSms2ethcd	70.233	11015	3 HexNAcs	Changed peptide Column to reflect 3 HexNAcs
Q12830	BPTF	Nucleosome-remodeling factor subunit BPTF	44.5	8.8e-10	3599.79	1200.6	3	0.28	2046	R	LEQQKPTVIATSTTSPTSSTTSTISPAQK	V	LEQQKPTVIAT(HexNAc)S(HexNAc)TTS(HexNAc)PTSSTTSTISPAQK	HexNAc&HexNAc&HexNAc@((2056&(2057&(2060|2063|2064))|(2058&(2060|2062|2063|2064|2065|2066|2067))|(2059&(2060|2062|2063|2064|2065|2066)))|(2057&(2058&(2060|2062|2063|2064|2065|2066))|(2059&(2060|2062|2063|2064|2065|2066)))|(2058&2059&(2060|2062|2063|2064|2065|2066)))||HexNAc&HexNAc2@((2060&(2057|2058|2059))|(2062&(2058|2059))|(2063&(2057|2058|2059))|(2064&(2057|2058|2059))|(2065&(2058|2059))|(2066&…	HexNAc&HexNAc&HexNAc@((11&(12&(15|18|19))|(13&(15|17|18|19|20|21|22))|(14&(15|17|18|19|20|21)))|(12&(13&(15|17|18|19|20|21))|(14&(15|17|18|19|20|21)))|(13&14&(15|17|18|19|20|21)))||HexNAc&HexNAc2@((15&(12|13|14))|(17&(13|14))|(18&(12|13|14))|(19&(12|13|14))|(20&(13|14))|(21&(13|14))|(22&(13|14)))	0	Z20200203-18_FTMSms2ethcd	71.867	10928	3 HexNAcs	Changed peptide Column to reflect 3 HexNAcs
Q12830	BPTF	Nucleosome-remodeling factor subunit BPTF	62.5	3e-11	3599.79	900.703	4	0.33	2046	R	LEQQKPTVIATSTTSPTSSTTSTISPAQK	V	LEQQKPTVIATST(HexNAc)T(HexNAc)S(HexNAc)PTSSTTSTISPAQK	HexNAc&HexNAc&HexNAc@((2058&(2059&(2060|2062|2063))|(2060&(2062|2063))|(2062&2063))|(2059&(2060&(2062|2063))|(2062&2063)))||HexNAc&HexNAc2@((2058&(2060|2062|2063))|(2059&(2060|2062|2063))|(2060&(2058|2059))|(2062&(2058|2059))|(2063&(2058|2059)))	HexNAc&HexNAc&HexNAc@((13&(14&(15|17|18))|(15&(17|18))|(17&18))|(14&(15&(17|18))|(17&18)))||HexNAc&HexNAc2@((13&(15|17|18))|(14&(15|17|18))|(15&(13|14))|(17&(13|14))|(18&(13|14)))	0	Z20200203-18_FTMSms2ethcd	71.867	10929	3 HexNAcs	Changed peptide Column to reflect 3 HexNAcs
Q12830	BPTF	Nucleosome-remodeling factor subunit BPTF	45.1	2e-09	3599.79	1200.6	3	0.9	2046	R	LEQQKPTVIATSTTSPTSSTTSTISPAQK	V	LEQQKPTVIAT(HexNAc)ST(HexNAc)T(HexNAc)SPTSSTTSTISPAQK	HexNAc@2056=8;HexNAc@2058=8;HexNAc@2059=6	HexNAc@11=8;HexNAc@13=8;HexNAc@14=6	0	Z20200203-18_FTMSms2ethcd	71.25	10825
Q12830	BPTF	Nucleosome-remodeling factor subunit BPTF	75.5	8.1e-13	3599.8	900.704	4	1.4	2046	R	LEQQKPTVIATSTTSPTSSTTSTISPAQK	V	LEQQKPTVIAT(HexNAc)ST(HexNAc)T(HexNAc)SPTSSTTSTISPAQK	HexNAc@2056=13;HexNAc&HexNAc@((2058&(2059|2060|2062))|(2059&(2060|2062)))||HexNAc2@2058|2059	HexNAc@11=13;HexNAc&HexNAc@((13&(14|15|17))|(14&(15|17)))||HexNAc2@13|14	0	Z20200203-19_FTMSms2ethcd	70.8	11112	3 HexNAcs	Changed peptide Column to reflect 3 HexNAcs
Q12830	BPTF	Nucleosome-remodeling factor subunit BPTF	49.9	1.1e-10	3599.8	1200.6	3	1.6	2046	R	LEQQKPTVIATSTTSPTSSTTSTISPAQK	V	LEQQKPTVIAT(HexNAc)S(HexNAc)T(HexNAc)TSPTSSTTSTISPAQK	HexNAc@2056=8;HexNAc&HexNAc@(2057&(2058|2060))||HexNAc2@2057	HexNAc@11=8;HexNAc&HexNAc@(12&(13|15))||HexNAc2@12	0	Z20200203-18_FTMSms2ethcd	70.633	10722
Q12830	BPTF	Nucleosome-remodeling factor subunit BPTF	60.2	1.1e-12	3802.87	951.474	4	1	2046	R	LEQQKPTVIATSTTSPTSSTTSTISPAQK	V	LEQQKPTVIAT(HexNAc)S(HexNAc)T(HexNAc)TSPTSS(HexNAc)TTSTISPAQK	HexNAc@2056=15;HexNAc@2064=8;HexNAc&HexNAc@((2057&(2058|2059))|(2058&2059))||HexNAc2@2057|2058|2059	HexNAc@11=15;HexNAc@19=8;HexNAc&HexNAc@((12&(13|14))|(13&14))||HexNAc2@12|13|14	0	Z20200203-17_FTMSms2ethcd	68.917	10577	4 HexNAcs	Changed peptide column to reflect 4 HexNAcs
Q12830	BPTF	Nucleosome-remodeling factor subunit BPTF	56	1.3e-09	3802.88	951.474	4	1.5	2046	R	LEQQKPTVIATSTTSPTSSTTSTISPAQK	V	LEQQKPTVIAT(HexNAc)S(HexNAc)T(HexNAc)TS(HexNAc)PTSSTTSTISPAQK	HexNAc&HexNAc&HexNAc&HexNAc@(2056&2057&(2058&(2060|2062|2063|2064|2065|2066))|(2059&(2060|2062|2063|2064|2065|2066)))||HexNAc&HexNAc&HexNAc2@((2058&(2060&(2056|2057))|(2062&(2056|2057))|(2063&(2056|2057))|(2064&(2056|2057))|(2065&(2056|2057))|(2066&(2056|2057)))|(2059&(2060&(2056|2057))|(2062&(2056|2057))|(2063&(2056|2057))|(2064&(2056|2057))|(2065&(2056|2057))|(2066&(2056|2057))))	HexNAc&HexNAc&HexNAc&HexNAc@(11&12&(13&(15|17|18|19|20|21))|(14&(15|17|18|19|20|21)))||HexNAc&HexNAc&HexNAc2@((13&(15&(11|12))|(17&(11|12))|(18&(11|12))|(19&(11|12))|(20&(11|12))|(21&(11|12)))|(14&(15&(11|12))|(17&(11|12))|(18&(11|12))|(19&(11|12))|(20&(11|12))|(21&(11|12))))	0	Z20200203-17_FTMSms2ethcd	68.367	10488	4 HexNAcs	Changed peptide column to reflect 4 HexNAcs
Q12830	BPTF	Nucleosome-remodeling factor subunit BPTF	40.5	5.7e-08	3802.88	1268.3	3	1.8	2046	R	LEQQKPTVIATSTTSPTSSTTSTISPAQK	V	LEQQKPTVIAT(HexNAc)ST(HexNAc)T(HexNAc)S(HexNAc)PTSSTTSTISPAQK	HexNAc@2056=8;HexNAc&HexNAc&HexNAc@(2058&2059&(2060|2062|2063|2064|2065|2066))||HexNAc&HexNAc2@((2058&(2059|2060))|(2059&(2058|2060))|(2060&(2058|2059))|(2062&(2058|2059))|(2063&(2058|2059))|(2064&(2058|2059))|(2065&(2058|2059))|(2066&(2058|2059)))||HexNAc3@2058|2059|2060	HexNAc@11=8;HexNAc&HexNAc&HexNAc@(13&14&(15|17|18|19|20|21))||HexNAc&HexNAc2@((13&(14|15))|(14&(13|15))|(15&(13|14))|(17&(13|14))|(18&(13|14))|(19&(13|14))|(20&(13|14))|(21&(13|14)))||HexNAc3@13|14|15	0	Z20200203-17_FTMSms2ethcd	68.933	10578	4 HexNAcs	Changed peptide column to reflect 4 HexNAcs
Q12830	BPTF	Nucleosome-remodeling factor subunit BPTF	43.9	2.5e-08	4005.96	1002.24	4	1.4	2046	R	LEQQKPTVIATSTTSPTSSTTSTISPAQK	V	LEQQKPTVIAT(HexNAc)S(HexNAc)T(HexNAc)TSPTS(HexNAc)S(HexNAc)TTSTISPAQK	HexNAc@2063=8;HexNAc&HexNAc&HexNAc2@((2056&(2064&(2057|2058|2059))|(2065&(2057|2058|2059))|(2066&(2057|2058|2059)))|(2057&(2064&(2056|2058|2059))|(2065&(2056|2058|2059))|(2066&(2056|2058|2059)))|(2058&(2064&(2056|2057|2059))|(2065&(2056|2057|2059))|(2066&(2056|2057|2059)))|(2059&(2064&(2056|2057|2058))|(2065&(2056|2057|2058))|(2066&(2056|2057|2058))))||HexNAc&HexNAc3@((2064&(2056|2057|2058|2059))…	HexNAc@18=8;HexNAc&HexNAc&HexNAc2@((11&(19&(12|13|14))|(20&(12|13|14))|(21&(12|13|14)))|(12&(19&(11|13|14))|(20&(11|13|14))|(21&(11|13|14)))|(13&(19&(11|12|14))|(20&(11|12|14))|(21&(11|12|14)))|(14&(19&(11|12|13))|(20&(11|12|13))|(21&(11|12|13))))||HexNAc&HexNAc3@((19&(11|12|13|14))|(20&(11|12|13|14))|(21&(11|12|13|14))|(22&(11|13|14)))	0	Z20200203-17_FTMSms2ethcd	67.433	10335	5 HexNAcs	Changed peptide column to reflect 5 HexNAcs
Q12830	BPTF	Nucleosome-remodeling factor subunit BPTF	46.9	1.8e-07	1650.86	550.959	3	0.55	2075	K	VMVAPISGSVTTGTK	M	VMVAPIS(HexNAc)GSVTTGTK	HexNAc@2081=25	HexNAc@7=25	0	Z20200203-02_FTMSms2ethcd	71.9	10991
Q12830	BPTF	Nucleosome-remodeling factor subunit BPTF	43.1	5.4e-07	1666.86	833.932	2	0.34	2075	K	VMVAPISGSVTTGTK	M	VM(Oxidation)VAPIS(HexNAc)GSVTTGTK	Oxidation@2076;HexNAc@2081=14	Oxidation@2;HexNAc@7=14	0	Z20200203-23_FTMSms2ethcd	69.667	10558
Q12830	BPTF	Nucleosome-remodeling factor subunit BPTF	33.7	2.1e-11	2555.3	852.437	3	-0.61	2134	K	VLGIIPSSTGTSQQTFTSFQPR	T	VLGIIPSS(HexNAc)TGTSQQTFTSFQPR	HexNAc@2141=20	HexNAc@8=20	0	Z20200203-16_FTMSms2ethcd	128.45	19912
Q12830	BPTF	Nucleosome-remodeling factor subunit BPTF	57	2e-10	2216.1	739.373	3	0.31	2225	R	GQPVSTAVSAPNTVSSTPGQK	S	GQPVSTAVS(HexNAc)APNTVSSTPGQK	HexNAc@2233=10	HexNAc@9=10	0	Z20200203-17_FTMSms2ethcd	67.633	10367
Q12830	BPTF	Nucleosome-remodeling factor subunit BPTF	62	1.2e-10	2216.11	739.373	3	0.47	2225	R	GQPVSTAVSAPNTVSSTPGQK	S	GQPVSTAVSAPNT(HexNAc)VSSTPGQK	HexNAc@2237=21	HexNAc@13=21	0	Z20200203-17_FTMSms2ethcd	64.683	9886
Q12830	BPTF	Nucleosome-remodeling factor subunit BPTF	48	6.3e-10	2419.18	807.066	3	0.19	2225	R	GQPVSTAVSAPNTVSSTPGQK	S	GQPVSTAVS(HexNAc)APNT(HexNAc)VSSTPGQK	HexNAc@2233=32;HexNAc@2237=23	HexNAc@9=32;HexNAc@13=23	0	Z20200203-15_FTMSms2ethcd	57.2	8350
Q12830	BPTF	Nucleosome-remodeling factor subunit BPTF	19.6	3.1e-06	2419.18	807.066	3	0.5	2225	R	GQPVSTAVSAPNTVSSTPGQK	S	GQPVS(HexNAc)TAVS(HexNAc)APNTVSSTPGQK	HexNAc@2233=12;HexNAc@2229|2230	HexNAc@9=12;HexNAc@5|6	0	Z20200203-16_FTMSms2ethcd	62.283	9102
Q12830	BPTF	Nucleosome-remodeling factor subunit BPTF	49.9	1.3e-09	2988.49	996.834	3	0.49	2246	K	SLTSATSTSNIQSSASQPPRPQQGQVK	L	SLTSAT(HexNAc)STSNIQSSASQPPRPQQGQVK	HexNAc@2251|2252|2254	HexNAc@6|7|9	0	Z20200203-26_FTMSms2ethcd	63.717	9675
Q12830	BPTF	Nucleosome-remodeling factor subunit BPTF	43.8	9.5e-08	2988.49	996.836	3	2.1	2246	K	SLTSATSTSNIQSSASQPPRPQQGQVK	L	SLTSATSTSNIQS(HexNAc)SASQPPRPQQGQVK	HexNAc@2258|2259	HexNAc@13|14	0	Z20200203-26_FTMSms2ethcd	61.583	9315
Q12830	BPTF	Nucleosome-remodeling factor subunit BPTF	58.3	2.3e-15	3308.64	1103.55	3	0.6	2335	R	FLFTPLATTATTASTTTTTVSTTAAGTGEQR	Q	FLFTPLATT(HexNAc)ATTASTTTTTVSTTAAGTGEQR	HexNAc@2343=9	HexNAc@9=9	0	Z20200203-12_FTMSms2ethcd	126.817	21859
Q12830	BPTF	Nucleosome-remodeling factor subunit BPTF	65.1	6.8e-13	3511.71	1171.24	3	-1.5	2335	R	FLFTPLATTATTASTTTTTVSTTAAGTGEQR	Q	FLFTPLAT(HexNAc)T(HexNAc)ATTASTTTTTVSTTAAGTGEQR	HexNAc&HexNAc@((2342&(2343|2345))|(2343&2345))||HexNAc2@2343|2345	HexNAc&HexNAc@((8&(9|11))|(9&11))||HexNAc2@9|11	0	Z20200203-10_FTMSms2ethcd	116.117	19385	2 HexNAcs	Changed peptide Column to reflect 2 HexNAcs
Q12830	BPTF	Nucleosome-remodeling factor subunit BPTF	38.5	2.4e-06	3511.72	878.685	4	0.01	2335	R	FLFTPLATTATTASTTTTTVSTTAAGTGEQR	Q	FLFTPLAT(HexNAc)T(HexNAc)ATTASTTTTTVSTTAAGTGEQR	HexNAc&HexNAc@((2342&(2343|2345|2352|2353))|(2343&(2345|2352|2353))|(2345&(2352|2353))|(2346&(2352|2353))|(2348&(2352|2353))|(2349&(2352|2353))|(2350&(2352|2353))|(2351&(2352|2353)))||HexNAc2@2342|2343|2345	HexNAc&HexNAc@((8&(9|11|18|19))|(9&(11|18|19))|(11&(18|19))|(12&(18|19))|(14&(18|19))|(15&(18|19))|(16&(18|19))|(17&(18|19)))||HexNAc2@8|9|11	0	Z20200203-10_FTMSms2ethcd	119.217	19900	2 HexNAcs	Changed peptide Column to reflect 2 HexNAcs
Q12830	BPTF	Nucleosome-remodeling factor subunit BPTF	41.9	4e-08	3511.72	878.685	4	0.23	2335	R	FLFTPLATTATTASTTTTTVSTTAAGTGEQR	Q	FLFTPLATT(HexNAc)ATTASTTTT(HexNAc)TVSTTAAGTGEQR	HexNAc&HexNAc@((2343&(2345|2346|2348|2349|2350|2351|2352|2353))|(2345&(2346|2348|2349|2350|2351|2352|2353))|(2346&(2348|2349|2350|2351|2352|2353))|(2348&(2349|2350|2351|2352|2353))|(2349&(2350|2351|2352|2353))|(2350&(2351|2352|2353))|(2351&(2352|2353)))||HexNAc2@2343|2345|2346|2348|2349|2350|2351	HexNAc&HexNAc@((9&(11|12|14|15|16|17|18|19))|(11&(12|14|15|16|17|18|19))|(12&(14|15|16|17|18|19))|(14&(15|16|17|18|19))|(15&(16|17|18|19))|(16&(17|18|19))|(17&(18|19)))||HexNAc2@9|11|12|14|15|16|17	0	Z20200203-11_FTMSms2ethcd	121.367	20589
Q12830	BPTF	Nucleosome-remodeling factor subunit BPTF	70.9	9.8e-17	3511.72	1171.25	3	1.3	2335	R	FLFTPLATTATTASTTTTTVSTTAAGTGEQR	Q	FLFTPLAT(HexNAc)T(HexNAc)ATTASTTTTTVSTTAAGTGEQR	HexNAc@2342=8;HexNAc@2343=8	HexNAc@8=8;HexNAc@9=8	0	Z20200203-12_FTMSms2ethcd	122.167	21045
Q12830	BPTF	Nucleosome-remodeling factor subunit BPTF	43.2	1.1e-07	3511.72	878.686	4	1.3	2335	R	FLFTPLATTATTASTTTTTVSTTAAGTGEQR	Q	FLFTPLATTAT(HexNAc)TASTTTT(HexNAc)TVSTTAAGTGEQR	HexNAc&HexNAc@((2342&2352)|(2343&2352)|(2345&(2352|2353))|(2346&(2352|2353))|(2348&(2352|2353))|(2349&(2352|2353))|(2350&(2352|2353))|(2351&(2352|2353)))	HexNAc&HexNAc@((8&18)|(9&18)|(11&(18|19))|(12&(18|19))|(14&(18|19))|(15&(18|19))|(16&(18|19))|(17&(18|19)))	0	Z20200203-10_FTMSms2ethcd	119.133	19886
Q12830	BPTF	Nucleosome-remodeling factor subunit BPTF	64.9	7.9e-15	3511.73	1171.25	3	2.2	2335	R	FLFTPLATTATTASTTTTTVSTTAAGTGEQR	Q	FLFTPLATT(HexNAc)ATT(HexNAc)ASTTTTTVSTTAAGTGEQR	HexNAc@2343=8;HexNAc@2346|2348	HexNAc@9=8;HexNAc@12|14	0	Z20200203-11_FTMSms2ethcd	121.3	20578
Q12830	BPTF	Nucleosome-remodeling factor subunit BPTF	43.2	1.1e-06	3714.79	929.452	4	-2.7	2335	R	FLFTPLATTATTASTTTTTVSTTAAGTGEQR	Q	FLFTPLAT(HexNAc)T(HexNAc)AT(HexNAc)TASTTTTTVSTTAAGTGEQR	HexNAc&HexNAc&HexNAc@(2342&2343&(2345|2346))||HexNAc&HexNAc2@((2345&(2342|2343))|(2346&(2342|2343)))	HexNAc&HexNAc&HexNAc@(8&9&(11|12))||HexNAc&HexNAc2@((11&(8|9))|(12&(8|9)))	0	Z20200203-09_FTMSms2ethcd	114.1	19142	3 HexNAcs	Changed peptide Column to reflect 3 HexNAcs
Q12830	BPTF	Nucleosome-remodeling factor subunit BPTF	46.5	3e-08	3714.79	929.453	4	-1.6	2335	R	FLFTPLATTATTASTTTTTVSTTAAGTGEQR	Q	FLFTPLAT(HexNAc)T(HexNAc)AT(HexNAc)TASTTTTTVSTTAAGTGEQR	HexNAc&HexNAc&HexNAc@(2342&2343&(2345|2346))||HexNAc&HexNAc2@((2345&(2342|2343))|(2346&(2342|2343)))	HexNAc&HexNAc&HexNAc@(8&9&(11|12))||HexNAc&HexNAc2@((11&(8|9))|(12&(8|9)))	0	Z20200203-10_FTMSms2ethcd	115.967	19358	3 HexNAcs	Changed peptide Column to reflect 3 HexNAcs
Q12830	BPTF	Nucleosome-remodeling factor subunit BPTF	57.4	1.5e-11	3714.79	1238.94	3	-1.6	2335	R	FLFTPLATTATTASTTTTTVSTTAAGTGEQR	Q	FLFTPLAT(HexNAc)T(HexNAc)ATTAS(HexNAc)TTTTTVSTTAAGTGEQR	HexNAc@2342=7;HexNAc@2343=7;HexNAc@2346|2348|2349|2351	HexNAc@8=7;HexNAc@9=7;HexNAc@12|14|15|17	0	Z20200203-11_FTMSms2ethcd	117.567	19960
Q12830	BPTF	Nucleosome-remodeling factor subunit BPTF	47.5	1.2e-09	3714.8	929.455	4	0.14	2335	R	FLFTPLATTATTASTTTTTVSTTAAGTGEQR	Q	FLFTPLATT(HexNAc)AT(HexNAc)T(HexNAc)ASTTTTTVSTTAAGTGEQR	HexNAc@2346=8;HexNAc&HexNAc@(2343&2345)||HexNAc2@2343|2345	HexNAc@12=8;HexNAc&HexNAc@(9&11)||HexNAc2@9|11	0	Z20200203-11_FTMSms2ethcd	118.2	20078	3 HexNAcs	Changed peptide Column to reflect 3 HexNAcs
Q12830	BPTF	Nucleosome-remodeling factor subunit BPTF	68.6	6.1e-14	3714.8	1238.94	3	1.3	2335	R	FLFTPLATTATTASTTTTTVSTTAAGTGEQR	Q	FLFTPLAT(HexNAc)T(HexNAc)ATT(HexNAc)ASTTTTTVSTTAAGTGEQR	HexNAc@2342=7;HexNAc@2343=7;HexNAc@2346=7	HexNAc@8=7;HexNAc@9=7;HexNAc@12=7	0	Z20200203-09_FTMSms2ethcd	114.15	19150
Q12830	BPTF	Nucleosome-remodeling factor subunit BPTF	68.6	2.1e-16	3714.8	1238.94	3	1.5	2335	R	FLFTPLATTATTASTTTTTVSTTAAGTGEQR	Q	FLFTPLATT(HexNAc)AT(HexNAc)T(HexNAc)ASTTTTTVSTTAAGTGEQR	HexNAc@2343=8;HexNAc@2345=8;HexNAc@2346=8	HexNAc@9=8;HexNAc@11=8;HexNAc@12=8	0	Z20200203-11_FTMSms2ethcd	118.183	20076
Q12830	BPTF	Nucleosome-remodeling factor subunit BPTF	50.1	1.6e-09	3917.88	980.225	4	0.5	2335	R	FLFTPLATTATTASTTTTTVSTTAAGTGEQR	Q	FLFTPLAT(HexNAc)T(HexNAc)AT(HexNAc)T(HexNAc)ASTTTTTVSTTAAGTGEQR	HexNAc@2345=8;HexNAc&HexNAc&HexNAc@(2342&2343&(2346|2348|2349|2350|2351|2352|2353))||HexNAc&HexNAc2@((2346&2343)|(2348&2343)|(2349&2343)|(2350&2343)|(2351&2343)|(2352&2343)|(2353&2343))	HexNAc@11=8;HexNAc&HexNAc&HexNAc@(8&9&(12|14|15|16|17|18|19))||HexNAc&HexNAc2@((12&9)|(14&9)|(15&9)|(16&9)|(17&9)|(18&9)|(19&9))	0	Z20200203-10_FTMSms2ethcd	113.067	18856	4 HexNAcs	Changed peptide column to reflect 4 HexNAcs
Q12830	BPTF	Nucleosome-remodeling factor subunit BPTF	64.6	6.2e-14	3917.88	1306.63	3	1	2335	R	FLFTPLATTATTASTTTTTVSTTAAGTGEQR	Q	FLFTPLAT(HexNAc)T(HexNAc)AT(HexNAc)T(HexNAc)ASTTTTTVSTTAAGTGEQR	HexNAc@2342=8;HexNAc@2343=8;HexNAc@2345=8;HexNAc@2346|2348	HexNAc@8=8;HexNAc@9=8;HexNAc@11=8;HexNAc@12|14	0	Z20200203-09_FTMSms2ethcd	111.283	18664
Q12962	TAF10	Transcription initiation factor TFIID subunit 10	27.8	2.2e-06	3919.81	1307.28	3	-0.74	1	-	MSCSGSGADPEAAPASAASAPGPAPPVSAPAALPSSTAAENK	A	M(Met-loss+Acetyl)S(HexNAc)C(Carbamidomethyl)SGSGADPEAAPASAASAPGPAPPVSAPAALPSSTAAENK	Met-loss+Acetyl@1;HexNAc@2|4|6	Met-loss+Acetyl@1;HexNAc@2|4|6	0	Z20200203-11_FTMSms2ethcd	118.35	20105
Q12962	TAF10	Transcription initiation factor TFIID subunit 10	33.2	2.3e-07	3919.82	980.71	4	0.95	1	-	MSCSGSGADPEAAPASAASAPGPAPPVSAPAALPSSTAAENK	A	M(Met-loss+Acetyl)SC(Carbamidomethyl)SGSGADPEAAPAS(HexNAc)AASAPGPAPPVSAPAALPSSTAAENK	Met-loss+Acetyl@1;HexNAc@16|19|28	Met-loss+Acetyl@1;HexNAc@16|19|28	0	Z20200203-11_FTMSms2ethcd	118.4	20111
Q13233	MAP3K1	Mitogen-activated protein kinase kinase kinase 1	51.7	4.2e-09	3182.59	1061.53	3	-2.8	931	R	LASISVGPSSSTTTTTTTTEQPKPMVQTK	G	LASISVGPSS(HexNAc)STTTTTTTTEQPKPMVQTK	HexNAc@940=7	HexNAc@10=7	0	Z20200203-26_FTMSms2ethcd	83.3	13132
Q13492	PICALM	Phosphatidylinositol-binding clathrin assembly protein	66.4	3.4e-12	4109.02	1028.01	4	-1.4	349	K	KPHTSLTTAASPVSTSAGGIMTAPAIDIFSTPSSSNSTSK	L	KPHTSLTTAASPVSTS(HexNAc)AGGIMTAPAIDIFSTPSSSNSTSK	HexNAc@364=7	HexNAc@16=7	0	Z20200203-13_FTMSms2ethcd	119.3	20389
Q13492	PICALM	Phosphatidylinositol-binding clathrin assembly protein	54.7	6.3e-09	4109.02	822.61	5	-0.92	349	K	KPHTSLTTAASPVSTSAGGIMTAPAIDIFSTPSSSNSTSK	L	KPHTSLTT(HexNAc)AASPVSTSAGGIMTAPAIDIFSTPSSSNSTSK	HexNAc@356|359|362	HexNAc@8|11|14	0	Z20200203-12_FTMSms2ethcd	118.35	20406
Q13492	PICALM	Phosphatidylinositol-binding clathrin assembly protein	66.1	1e-11	4109.02	1028.01	4	0.48	349	K	KPHTSLTTAASPVSTSAGGIMTAPAIDIFSTPSSSNSTSK	L	KPHTSLT(HexNAc)TAASPVSTSAGGIMTAPAIDIFSTPSSSNSTSK	HexNAc@355|356	HexNAc@7|8	0	Z20200203-13_FTMSms2ethcd	118.467	20219
Q13492	PICALM	Phosphatidylinositol-binding clathrin assembly protein	61.6	2.8e-11	4109.03	1028.01	4	0.83	349	K	KPHTSLTTAASPVSTSAGGIMTAPAIDIFSTPSSSNSTSK	L	KPHTSLTTAAS(HexNAc)PVSTSAGGIMTAPAIDIFSTPSSSNSTSK	HexNAc@356|359	HexNAc@8|11	0	Z20200203-11_FTMSms2ethcd	117.217	19895
Q13492	PICALM	Phosphatidylinositol-binding clathrin assembly protein	61.6	9.5e-14	4125.02	1032.01	4	-0.31	349	K	KPHTSLTTAASPVSTSAGGIMTAPAIDIFSTPSSSNSTSK	L	KPHTSLTT(HexNAc)AASPVSTSAGGIM(Oxidation)TAPAIDIFSTPSSSNSTSK	Oxidation@369;HexNAc@356|359	Oxidation@21;HexNAc@8|11	0	Z20200203-12_FTMSms2ethcd	105.05	17901
Q13492	PICALM	Phosphatidylinositol-binding clathrin assembly protein	61.3	5.6e-13	4312.1	1078.78	4	-0.4	349	K	KPHTSLTTAASPVSTSAGGIMTAPAIDIFSTPSSSNSTSK	L	KPHTSLT(HexNAc)T(HexNAc)AASPVSTSAGGIMTAPAIDIFSTPSSSNSTSK	HexNAc&HexNAc@(355&356)||HexNAc2@355|356	HexNAc&HexNAc@(7&8)||HexNAc2@7|8	0	Z20200203-10_FTMSms2ethcd	113.883	18993	2 HexNAcs	Changed peptide Column to reflect 2 HexNAcs
Q13492	PICALM	Phosphatidylinositol-binding clathrin assembly protein	41.5	6.5e-08	4312.1	1078.78	4	-0.29	349	K	KPHTSLTTAASPVSTSAGGIMTAPAIDIFSTPSSSNSTSK	L	KPHTSLTTAAS(HexNAc)PVSTS(HexNAc)AGGIMTAPAIDIFSTPSSSNSTSK	HexNAc&HexNAc@((356&(363|364))|(359&(363|364)))	HexNAc&HexNAc@((8&(15|16))|(11&(15|16)))	0	Z20200203-12_FTMSms2ethcd	115.917	19970
Q13492	PICALM	Phosphatidylinositol-binding clathrin assembly protein	53.8	4.7e-12	4312.1	1078.78	4	0.17	349	K	KPHTSLTTAASPVSTSAGGIMTAPAIDIFSTPSSSNSTSK	L	KPHTSLT(HexNAc)T(HexNAc)AASPVSTSAGGIMTAPAIDIFSTPSSSNSTSK	HexNAc&HexNAc@((355&(356|359))|(356&359))||HexNAc2@355|356|359	HexNAc&HexNAc@((7&(8|11))|(8&11))||HexNAc2@7|8|11	0	Z20200203-11_FTMSms2ethcd	115.317	19561	2 HexNAcs	Changed peptide Column to reflect 2 HexNAcs
Q13492	PICALM	Phosphatidylinositol-binding clathrin assembly protein	63.1	2e-13	4312.11	1078.78	4	2.1	349	K	KPHTSLTTAASPVSTSAGGIMTAPAIDIFSTPSSSNSTSK	L	KPHTSLTT(HexNAc)AASPVST(HexNAc)SAGGIMTAPAIDIFSTPSSSNSTSK	HexNAc@363=8;HexNAc@356|359	HexNAc@15=8;HexNAc@8|11	0	Z20200203-10_FTMSms2ethcd	113.15	18871
Q13492	PICALM	Phosphatidylinositol-binding clathrin assembly protein	32.2	2.4e-06	4328.1	1082.78	4	0.89	349	K	KPHTSLTTAASPVSTSAGGIMTAPAIDIFSTPSSSNSTSK	L	KPHTSLT(HexNAc)T(HexNAc)AASPVSTSAGGIM(Oxidation)TAPAIDIFSTPSSSNSTSK	Oxidation@369;HexNAc&HexNAc@((355&(356|359|362))|(356&(359|362))|(359&362))||HexNAc2@355|356|359|362	Oxidation@21;HexNAc&HexNAc@((7&(8|11|14))|(8&(11|14))|(11&14))||HexNAc2@7|8|11|14	0	Z20200203-10_FTMSms2ethcd	101.4	16891	2 HexNAcs	Changed peptide Column to reflect 2 HexNAcs
Q13492	PICALM	Phosphatidylinositol-binding clathrin assembly protein	43.3	1.8e-10	4515.18	1129.55	4	0.42	349	K	KPHTSLTTAASPVSTSAGGIMTAPAIDIFSTPSSSNSTSK	L	KPHTSLT(HexNAc)TAASPVST(HexNAc)S(HexNAc)AGGIMTAPAIDIFSTPSSSNSTSK	HexNAc&HexNAc&HexNAc@((355&363&364)|(356&363&364)|(359&363&364))||HexNAc&HexNAc2@((355&(363|364))|(356&(363|364))|(359&(363|364)))	HexNAc&HexNAc&HexNAc@((7&15&16)|(8&15&16)|(11&15&16))||HexNAc&HexNAc2@((7&(15|16))|(8&(15|16))|(11&(15|16)))	0	Z20200203-11_FTMSms2ethcd	112.25	19027	3 HexNAcs	Changed peptide Column to reflect 3 HexNAcs
Q13492	PICALM	Phosphatidylinositol-binding clathrin assembly protein	58.9	1.2e-12	4515.18	1129.55	4	0.42	349	K	KPHTSLTTAASPVSTSAGGIMTAPAIDIFSTPSSSNSTSK	L	KPHTSLTT(HexNAc)AASPVST(HexNAc)S(HexNAc)AGGIMTAPAIDIFSTPSSSNSTSK	HexNAc@363=8;HexNAc@364=8;HexNAc@356|359	HexNAc@15=8;HexNAc@16=8;HexNAc@8|11	0	Z20200203-10_FTMSms2ethcd	110.933	18486
Q13546	RIPK1	Receptor-interacting serine/threonine-protein kinase 1	52.9	1.7e-06	1893.9	947.455	2	-0.84	318	R	MQSLQLDCVAVPSSR	S	MQSLQLDC(Carbamidomethyl)VAVPS(HexNAc)SR	HexNAc@330|331	HexNAc@13|14	0	Z20200203-24_FTMSms2ethcd	104.183	16286
Q13625	TP53BP2	Apoptosis-stimulating of p53 protein 2	48.3	3.4e-09	2341.13	781.047	3	0.079	323	K	ENLPVSSDGNLPQQAASAPSR	V	ENLPVSSDGNLPQQAAS(HexNAc)APSR	HexNAc@339=27	HexNAc@17=27	0	Z20200203-09_FTMSms2ethcd	74.6	12131
Q13627	DYRK1A	Dual specificity tyrosine-phosphorylation-regulated kinase 1A	25.9	1e-06	2606.14	869.384	3	0.76	741	R	QGADREESPMTGVCVQQSPVASS	-	Q(Gln->pyro-Glu)GADREESPMTGVC(Carbamidomethyl)VQQSPVASS(HexNAc)	Gln->pyro-Glu@741;HexNAc@763=10	Gln->pyro-Glu@1;HexNAc@23=10	1	Z20200203-07_FTMSms2ethcd	99.783	15746
Q14004	CDK13	Cyclin-dependent kinase 13	44.6	5.6e-11	2409.15	803.723	3	0.62	1279	R	TENQHVPTTSSSLTDPHAGVK	A	TENQHVPTT(HexNAc)SSSLTDPHAGVK	HexNAc@1287=9	HexNAc@9=9	0	Z20200203-08_FTMSms2ethcd	23.367	3494
Q14004	CDK13	Cyclin-dependent kinase 13	55.9	3.8e-09	2409.16	603.046	4	4	1279	R	TENQHVPTTSSSLTDPHAGVK	A	TENQHVPTTS(HexNAc)SSLTDPHAGVK	HexNAc@1287|1288|1289|1292	HexNAc@9|10|11|14	0	Z20200203-08_FTMSms2ethcd	23.35	3492
Q14008	CKAP5	Cytoskeleton-associated protein 5	55.3	1e-07	4585.18	1147.05	4	-0.85	1897	R	ISTSTGISPQMEVTCVPTPTSTVSSIGNTNGEEVGPSVYLER	L	ISTSTGISPQMEVT(HexNAc)C(Carbamidomethyl)VPTPTSTVSSIGNTNGEEVGPSVYLER	HexNAc@1904|1910	HexNAc@8|14	0	Z20200203-21_FTMSms2ethcd	147.717	23628
Q14119	VEZF1	Vascular endothelial zinc finger 1	54.2	2.4e-13	2146.16	716.058	3	0.16	107	K	KTPTTVVPLISTIAGDSSR	T	KTPTTVVPLIST(HexNAc)IAGDSSR	HexNAc@118=12	HexNAc@12=12	1	Z20200203-05_FTMSms2ethcd	86.767	13368
Q14119	VEZF1	Vascular endothelial zinc finger 1	52.3	1.1e-14	2349.24	783.75	3	-1.3	107	K	KTPTTVVPLISTIAGDSSR	T	KTPTTVVPLIS(HexNAc)T(HexNAc)IAGDSSR	HexNAc@117=14;HexNAc@118=14	HexNAc@11=14;HexNAc@12=14	1	Z20200203-06_FTMSms2ethcd	82.583	12641
Q14119	VEZF1	Vascular endothelial zinc finger 1	56.7	1.7e-12	2349.24	783.751	3	-0.56	107	K	KTPTTVVPLISTIAGDSSR	T	KTPTT(HexNAc)VVPLIS(HexNAc)TIAGDSSR	HexNAc@111=8;HexNAc@117=13	HexNAc@5=8;HexNAc@11=13	1	Z20200203-05_FTMSms2ethcd	90.3	13949
Q14119	VEZF1	Vascular endothelial zinc finger 1	18.7	1.3e-05	2349.24	783.752	3	1.2	107	K	KTPTTVVPLISTIAGDSSR	T	KTPTTVVPLIS(HexNAc)T(HexNAc)IAGDSSR	HexNAc&HexNAc@(117&118)||HexNAc2@117|118	HexNAc&HexNAc@(11&12)||HexNAc2@11|12	1	Z20200203-01_FTMSms2ethcd	87.317	13109	2 HexNAcs	Changed peptide Column to reflect 2 HexNAcs
Q14119	VEZF1	Vascular endothelial zinc finger 1	51.8	1.3e-13	2349.24	783.753	3	1.5	107	K	KTPTTVVPLISTIAGDSSR	T	KTPTT(HexNAc)VVPLIST(HexNAc)IAGDSSR	HexNAc@111=9;HexNAc@118=13	HexNAc@5=9;HexNAc@12=13	1	Z20200203-01_FTMSms2ethcd	84.7	12689
Q14119	VEZF1	Vascular endothelial zinc finger 1	49.5	1.3e-11	2552.32	851.443	3	-1.4	107	K	KTPTTVVPLISTIAGDSSR	T	KTPT(HexNAc)TVVPLIS(HexNAc)T(HexNAc)IAGDSSR	HexNAc@117=12;HexNAc@118=12;HexNAc@110|111	HexNAc@11=12;HexNAc@12=12;HexNAc@4|5	1	Z20200203-26_FTMSms2ethcd	87.05	13802
Q14119	VEZF1	Vascular endothelial zinc finger 1	44	5e-13	2552.32	851.443	3	-1.3	107	K	KTPTTVVPLISTIAGDSSR	T	KTPTT(HexNAc)VVPLIS(HexNAc)T(HexNAc)IAGDSSR	HexNAc@111=10;HexNAc@117=15;HexNAc@118=15	HexNAc@5=10;HexNAc@11=15;HexNAc@12=15	1	Z20200203-27_FTMSms2ethcd	86.3	13694
Q14119	VEZF1	Vascular endothelial zinc finger 1	48.4	8.5e-09	2552.32	638.836	4	0.8	107	K	KTPTTVVPLISTIAGDSSR	T	KTPTT(HexNAc)VVPLIS(HexNAc)T(HexNAc)IAGDSSR	HexNAc@111=7;HexNAc&HexNAc@(117&118)||HexNAc2@117|118	HexNAc@5=7;HexNAc&HexNAc@(11&12)||HexNAc2@11|12	1	Z20200203-01_FTMSms2ethcd	81.35	12153	3 HexNAcs	Changed peptide Column to reflect 3 HexNAcs
Q14119	VEZF1	Vascular endothelial zinc finger 1	35.5	1.4e-05	2018.06	1009.53	2	-1.3	108	K	TPTTVVPLISTIAGDSSR	T	TPTT(HexNAc)VVPLISTIAGDSSR	HexNAc@111=14	HexNAc@4=14	0	Z20200203-24_FTMSms2ethcd	109.617	17232
Q14119	VEZF1	Vascular endothelial zinc finger 1	50.8	6.7e-10	2018.07	1009.54	2	1	108	K	TPTTVVPLISTIAGDSSR	T	TPTTVVPLIST(HexNAc)IAGDSSR	HexNAc@117|118	HexNAc@10|11	0	Z20200203-27_FTMSms2ethcd	116.667	18985
Q14119	VEZF1	Vascular endothelial zinc finger 1	63.9	2e-13	2221.14	741.052	3	-2	108	K	TPTTVVPLISTIAGDSSR	T	TPTT(HexNAc)VVPLIS(HexNAc)TIAGDSSR	HexNAc@117=13;HexNAc@110|111	HexNAc@10=13;HexNAc@3|4	0	Z20200203-27_FTMSms2ethcd	120.233	19625
Q14119	VEZF1	Vascular endothelial zinc finger 1	49.4	4.2e-08	2221.14	1111.07	2	-1.9	108	K	TPTTVVPLISTIAGDSSR	T	TPTTVVPLIS(HexNAc)T(HexNAc)IAGDSSR	HexNAc&HexNAc@(117&118)||HexNAc2@117|118	HexNAc&HexNAc@(10&11)||HexNAc2@10|11	0	Z20200203-25_FTMSms2ethcd	113.633	18199	2 HexNAcs	Changed peptide Column to reflect 2 HexNAcs
Q14119	VEZF1	Vascular endothelial zinc finger 1	55.3	2.7e-12	2221.14	741.052	3	-1.6	108	K	TPTTVVPLISTIAGDSSR	T	TPTTVVPLIS(HexNAc)T(HexNAc)IAGDSSR	HexNAc&HexNAc@(117&118)||HexNAc2@117	HexNAc&HexNAc@(10&11)||HexNAc2@10	0	Z20200203-24_FTMSms2ethcd	112.3	17701
Q14119	VEZF1	Vascular endothelial zinc finger 1	37.7	3.7e-06	2221.14	1111.08	2	0.12	108	K	TPTTVVPLISTIAGDSSR	T	TPTTVVPLIS(HexNAc)T(HexNAc)IAGDSSR	HexNAc&HexNAc@(117&118)||HexNAc2@117|118	HexNAc&HexNAc@(10&11)||HexNAc2@10|11	0	Z20200203-26_FTMSms2ethcd	112.317	18358	2 HexNAcs	Changed peptide Column to reflect 2 HexNAcs
Q14119	VEZF1	Vascular endothelial zinc finger 1	29.1	9.5e-07	2221.15	741.053	3	0.58	108	K	TPTTVVPLISTIAGDSSR	T	TPT(HexNAc)TVVPLIST(HexNAc)IAGDSSR	HexNAc@118=9;HexNAc@110|111	HexNAc@11=9;HexNAc@3|4	0	Z20200203-25_FTMSms2ethcd	110.883	17718
Q14119	VEZF1	Vascular endothelial zinc finger 1	59.6	6.5e-12	2221.15	741.054	3	0.74	108	K	TPTTVVPLISTIAGDSSR	T	TPTT(HexNAc)VVPLIST(HexNAc)IAGDSSR	HexNAc@118=8;HexNAc@110|111	HexNAc@11=8;HexNAc@3|4	0	Z20200203-24_FTMSms2ethcd	109.5	17214
Q14119	VEZF1	Vascular endothelial zinc finger 1	43	2.7e-08	2424.22	808.746	3	0.29	108	K	TPTTVVPLISTIAGDSSR	T	TPT(HexNAc)TVVPLIS(HexNAc)T(HexNAc)IAGDSSR	HexNAc@117=9;HexNAc@118=9;HexNAc@110|111	HexNAc@10=9;HexNAc@11=9;HexNAc@3|4	0	Z20200203-23_FTMSms2ethcd	103.65	16212
Q14119	VEZF1	Vascular endothelial zinc finger 1	47.2	3.9e-10	2424.23	808.747	3	0.97	108	K	TPTTVVPLISTIAGDSSR	T	TPTT(HexNAc)VVPLIS(HexNAc)T(HexNAc)IAGDSSR	HexNAc@117=9;HexNAc@118=9;HexNAc@110|111	HexNAc@10=9;HexNAc@11=9;HexNAc@3|4	0	Z20200203-22_FTMSms2ethcd	102.817	15922
Q14119	VEZF1	Vascular endothelial zinc finger 1	44	2.9e-11	3959.99	1320.67	3	1	126	R	TSLVSTIAGILSTVTTSSSGTNPSSSASTTAMPVTQSVK	K	TSLVST(HexNAc)IAGILSTVTTSSSGTNPSSSASTTAMPVTQSVK	HexNAc@131=9	HexNAc@6=9	0	Z20200203-18_FTMSms2ethcd	160.4	26809
Q14119	VEZF1	Vascular endothelial zinc finger 1	34	6.1e-06	4163.07	1041.52	4	0.92	126	R	TSLVSTIAGILSTVTTSSSGTNPSSSASTTAMPVTQSVK	K	TSLVSTIAGILS(HexNAc)TVTTS(HexNAc)SSGTNPSSSASTTAMPVTQSVK	HexNAc&HexNAc@((131&(138|140|141|142|143|144|146))|(137&(138|140|141|142|143|144|146)))||HexNAc2@131	HexNAc&HexNAc@((6&(13|15|16|17|18|19|21))|(12&(13|15|16|17|18|19|21)))||HexNAc2@6	0	Z20200203-17_FTMSms2ethcd	153.467	25670
Q14119	VEZF1	Vascular endothelial zinc finger 1	48.4	1.6e-10	4163.07	1388.36	3	2.3	126	R	TSLVSTIAGILSTVTTSSSGTNPSSSASTTAMPVTQSVK	K	TSLVST(HexNAc)IAGILSTVTTSSSGT(HexNAc)NPSSSASTTAMPVTQSVK	HexNAc@131=8;HexNAc@142|143|144|146	HexNAc@6=8;HexNAc@17|18|19|21	0	Z20200203-17_FTMSms2ethcd	153.517	25679
Q14157	UBAP2L	Ubiquitin-associated protein 2-like	62.2	3.4e-13	2675.39	892.468	3	-0.028	258	K	IFTASNVSSVPLPAENVTITAGQR	I	IFTASNVSSVPLPAENVTIT(HexNAc)AGQR	HexNAc@277=21	HexNAc@20=21	0	Z20200203-05_FTMSms2ethcd	120.25	18780
Q14157	UBAP2L	Ubiquitin-associated protein 2-like	59.7	7.5e-13	2675.39	892.468	3	0.59	258	K	IFTASNVSSVPLPAENVTITAGQR	I	IFT(HexNAc)ASNVSSVPLPAENVTITAGQR	HexNAc@260=14	HexNAc@3=14	0	Z20200203-04_FTMSms2ethcd	118.7	18308
Q14157	UBAP2L	Ubiquitin-associated protein 2-like	65.2	1.3e-14	2675.39	892.47	3	2.3	258	K	IFTASNVSSVPLPAENVTITAGQR	I	IFTAS(HexNAc)NVSSVPLPAENVTITAGQR	HexNAc@262|263	HexNAc@5|6	0	Z20200203-04_FTMSms2ethcd	121.283	18698
Q14157	UBAP2L	Ubiquitin-associated protein 2-like	60.1	2e-14	3365.57	1122.53	3	-1.1	291	K	TPSTMENDSSNLDPSQAPSLAQPLVFSNSK	Q	TPST(HexNAc)MENDSSNLDPSQAPSLAQPLVFSNSK	HexNAc@294=8	HexNAc@4=8	0	Z20200203-19_FTMSms2ethcd	133.533	22685
Q14157	UBAP2L	Ubiquitin-associated protein 2-like	40.1	5.1e-07	2702.25	901.423	3	-0.73	321	K	QTAISQPASGNTFSHHSMVSMLGK	G	Q(Gln->pyro-Glu)TAIS(HexNAc)QPASGNTFSHHSMVSMLGK	Gln->pyro-Glu@321;HexNAc@322|325	Gln->pyro-Glu@1;HexNAc@2|5	0	Z20200203-07_FTMSms2ethcd	89.733	14113
Q14157	UBAP2L	Ubiquitin-associated protein 2-like	26.2	2.9e-06	2718.25	906.755	3	0.72	321	K	QTAISQPASGNTFSHHSMVSMLGK	G	Q(Gln->pyro-Glu)TAIS(HexNAc)QPASGNTFSHHSM(Oxidation)VSMLGK	Gln->pyro-Glu@321;HexNAc@325=7;Oxidation@338=11	Gln->pyro-Glu@1;HexNAc@5=7;Oxidation@18=11	0	Z20200203-01_FTMSms2ethcd	80.083	11953
Q14157	UBAP2L	Ubiquitin-associated protein 2-like	67.1	1e-09	2719.28	680.575	4	-0.64	321	K	QTAISQPASGNTFSHHSMVSMLGK	G	QTAIS(HexNAc)QPASGNTFSHHSMVSMLGK	HexNAc@322|325	HexNAc@2|5	0	Z20200203-07_FTMSms2ethcd	71.817	11239
Q14157	UBAP2L	Ubiquitin-associated protein 2-like	61.8	8.7e-08	2735.27	684.574	4	-0.65	321	K	QTAISQPASGNTFSHHSMVSMLGK	G	QTAIS(HexNAc)QPASGNTFSHHSMVSM(Oxidation)LGK	Oxidation@341=11;HexNAc@322|325	Oxidation@21=11;HexNAc@2|5	0	Z20200203-07_FTMSms2ethcd	58.133	8989
Q14157	UBAP2L	Ubiquitin-associated protein 2-like	60.5	7.8e-08	2735.28	684.575	4	0.6	321	K	QTAISQPASGNTFSHHSMVSMLGK	G	QTAIS(HexNAc)QPASGNTFSHHSM(Oxidation)VSMLGK	Oxidation@338=17;HexNAc@322|325	Oxidation@18=17;HexNAc@2|5	0	Z20200203-27_FTMSms2ethcd	67	10288
Q14157	UBAP2L	Ubiquitin-associated protein 2-like	31.7	3.8e-07	2751.27	688.573	4	-0.76	321	K	QTAISQPASGNTFSHHSMVSMLGK	G	QTAIS(HexNAc)QPASGNTFSHHSM(Oxidation)VSM(Oxidation)LGK	Oxidation@338;Oxidation@341;HexNAc@322|325	Oxidation@18;Oxidation@21;HexNAc@2|5	0	Z20200203-24_FTMSms2ethcd	57.6	8534
Q14157	UBAP2L	Ubiquitin-associated protein 2-like	55	2.8e-08	1689.8	845.402	2	0.18	354	K	GGSTTGSQFLEQFK	T	GGST(HexNAc)TGSQFLEQFK	HexNAc@357=7	HexNAc@4=7	0	Z20200203-24_FTMSms2ethcd	98.317	15197
Q14157	UBAP2L	Ubiquitin-associated protein 2-like	44	3e-06	1689.8	845.403	2	1	354	K	GGSTTGSQFLEQFK	T	GGSTT(HexNAc)GSQFLEQFK	HexNAc@358=7	HexNAc@5=7	0	Z20200203-23_FTMSms2ethcd	95.6	14760
Q14157	UBAP2L	Ubiquitin-associated protein 2-like	35.8	1.8e-06	2177.02	726.344	3	1.5	422	R	QAFTPSSTMMEVFLQEK	S	QAFTPSS(HexNAc)TMMEVFLQEK	HexNAc@425|428	HexNAc@4|7	0	Z20200203-01_FTMSms2ethcd	143.05	21638
Q14157	UBAP2L	Ubiquitin-associated protein 2-like	59	1.2e-13	2163.12	721.711	3	-0.29	439	K	SPAVATSTAAPPPPSSPLPSK	S	SPAVATS(HexNAc)TAAPPPPSSPLPSK	HexNAc@445=11	HexNAc@7=11	0	Z20200203-24_FTMSms2ethcd	82.55	12604
Q14157	UBAP2L	Ubiquitin-associated protein 2-like	59	2.7e-11	2163.12	721.711	3	-0.12	439	K	SPAVATSTAAPPPPSSPLPSK	S	SPAVATST(HexNAc)AAPPPPSSPLPSK	HexNAc@446=8	HexNAc@8=8	0	Z20200203-19_FTMSms2ethcd	81.817	13167
Q14157	UBAP2L	Ubiquitin-associated protein 2-like	55.2	2e-12	2366.19	789.403	3	-1.3	439	K	SPAVATSTAAPPPPSSPLPSK	S	SPAVATS(HexNAc)T(HexNAc)AAPPPPSSPLPSK	HexNAc&HexNAc@(445&446)||HexNAc2@446	HexNAc&HexNAc@(7&8)||HexNAc2@8	0	Z20200203-19_FTMSms2ethcd	79.017	12632
Q14157	UBAP2L	Ubiquitin-associated protein 2-like	30.5	1.2e-05	1727.8	576.604	3	0.35	850	R	DGSLASNPYSGDLTK	F	DGSLASNPYS(HexNAc)GDLTK	HexNAc@859=14	HexNAc@10=14	0	Z20200203-08_FTMSms2ethcd	72.5	11680
Q14161	GIT2	ARF GTPase-activating protein GIT2	71.6	2.9e-13	2400.19	800.736	3	-0.13	551	R	SALVTSSSSLPSFPSTLSWSR	D	SALVT(HexNAc)SSSSLPSFPSTLSWSR	HexNAc@555|556	HexNAc@5|6	0	Z20200203-15_FTMSms2ethcd	138.417	21550
Q14161	GIT2	ARF GTPase-activating protein GIT2	68.8	2.5e-09	2400.2	1200.6	2	1	551	R	SALVTSSSSLPSFPSTLSWSR	D	S(HexNAc)ALVTSSSSLPSFPSTLSWSR	HexNAc@551=8	HexNAc@1=8	0	Z20200203-13_FTMSms2ethcd	140.2	23977
Q14161	GIT2	ARF GTPase-activating protein GIT2	61.6	1.3e-12	2400.2	800.737	3	1.5	551	R	SALVTSSSSLPSFPSTLSWSR	D	SALVTS(HexNAc)SSSLPSFPSTLSWSR	HexNAc@556|557	HexNAc@6|7	0	Z20200203-15_FTMSms2ethcd	139.367	21695
Q14207	NPAT	Protein NPAT	39.7	1.6e-09	3057.36	1019.79	3	-0.87	819	K	SEDSAVNNTQNEDGIAFSANVTPCVSK	D	SEDSAVNNTQNEDGIAFSANVTPC(Carbamidomethyl)VS(HexNAc)K	HexNAc@844=12	HexNAc@26=12	0	Z20200203-08_FTMSms2ethcd	96.717	15890
Q14671	PUM1	Pumilio homolog 1	55.8	3.6e-10	2196.03	732.681	3	-0.62	797	R	SASSASSLFSPSSTLFSSSR	L	SASS(HexNAc)ASSLFSPSSTLFSSSR	HexNAc@797|799|800|802	HexNAc@1|3|4|6	0	Z20200203-10_FTMSms2ethcd	116.967	19529
Q14671	PUM1	Pumilio homolog 1	62.2	1.5e-07	2196.03	1098.52	2	1	797	R	SASSASSLFSPSSTLFSSSR	L	S(HexNAc)ASSASSLFSPSSTLFSSSR	HexNAc@797|799	HexNAc@1|3	0	Z20200203-10_FTMSms2ethcd	117.85	19675
Q14684	RRP1B	Ribosomal RNA processing protein 1 homolog B	31.9	1.3e-05	1545.8	773.404	2	0.52	728	K	TPTSSPASSPLVAK	K	TPTS(HexNAc)SPASSPLVAK	HexNAc@731=11	HexNAc@4=11	0	Z20200203-17_FTMSms2ethcd	52.8	8029
Q14686	NCOA6	Nuclear receptor coactivator 6	24.3	1.4e-05	3037.57	1013.19	3	0.11	1738	R	ATPVQLPSPPCTSSPVVPSHPPVQQVK	E	ATPVQLPSPPC(Carbamidomethyl)T(HexNAc)SSPVVPSHPPVQQVK	HexNAc@1745|1749	HexNAc@8|12	0	Z20200203-02_FTMSms2ethcd	96.183	14859
Q14686	NCOA6	Nuclear receptor coactivator 6	43.1	4.7e-08	4632.15	1158.79	4	0.76	1765	K	ELNPDEASPQVNTSADQNTLPSSQSTTMVSPLLTNSPGSSGNR	R	ELNPDEASPQVNTSADQNTLPSSQSTT(HexNAc)MVSPLLTNSPGSSGNR	HexNAc@1791|1794	HexNAc@27|30	0	Z20200203-16_FTMSms2ethcd	128.65	19944
Q14686	NCOA6	Nuclear receptor coactivator 6	46.6	1.9e-09	2159.21	720.407	3	-0.1	1916	R	SIVTTLVPSELISAVPTTK	S	SIVTTLVPSELISAVPTT(HexNAc)K	HexNAc@1933=6	HexNAc@18=6	0	Z20200203-09_FTMSms2ethcd	146.183	24237
Q14687	GSE1	Genetic suppressor element 1	54.4	2e-11	3104.71	776.934	4	-0.94	102	K	RVPMGPIIVPPGGHSVPSTPPVVTIAPTK	T	RVPMGPIIVPPGGHSVPSTPPVVT(HexNAc)IAPTK	HexNAc@125=14	HexNAc@24=14	1	Z20200203-24_FTMSms2ethcd	112.183	17681
Q14814	MEF2D	Myocyte-specific enhancer factor 2D	41.3	1.2e-08	5037.51	1260.13	4	1.9	131	R	YGSTVPAPNFAMPVTVPVSNQSSLQFSNPSGSLVTPSLVTSSLTDPR	L	YGSTVPAPNFAMPVTVPVS(HexNAc)NQSSLQFSNPSGSLVTPSLVTSSLTDPR	HexNAc@149|150|152|157|160|162	HexNAc@19|20|22|27|30|32	0	Z20200203-12_FTMSms2ethcd	180.4	30343
Q14814	MEF2D	Myocyte-specific enhancer factor 2D	35	1.7e-07	5053.5	1264.13	4	0.0024	131	R	YGSTVPAPNFAMPVTVPVSNQSSLQFSNPSGSLVTPSLVTSSLTDPR	L	YGSTVPAPNFAM(Oxidation)PVTVPVSNQSSLQFSNPS(HexNAc)GSLVTPSLVTSSLTDPR	Oxidation@142;HexNAc@145|149|150|152|153|160|162	Oxidation@12;HexNAc@15|19|20|22|23|30|32	0	Z20200203-11_FTMSms2ethcd	170.583	28244
Q14814	MEF2D	Myocyte-specific enhancer factor 2D	52.3	1.2e-07	1832.91	611.642	3	-1.1	251	K	SPPPPTHSTQLGAPSR	K	SPPPPTHS(HexNAc)TQLGAPSR	HexNAc@258|259	HexNAc@8|9	0	Z20200203-17_FTMSms2ethcd	24.1	3539
Q14966	ZNF638	Zinc finger protein 638	39.7	1.6e-05	1379.73	690.367	2	-0.3	783	K	AVEIVTSTSAAK	T	AVEIVTS(HexNAc)TSAAK	HexNAc@789=7	HexNAc@7=7	0	Z20200203-13_FTMSms2ethcd	26.917	4104
Q14980	NUMA1	Nuclear mitotic apparatus protein 1	56.6	3.2e-12	1919.01	640.341	3	0.13	2090	R	IATTTASAATAAAIGATPR	A	IATT(HexNAc)TASAATAAAIGATPR	HexNAc@2093=11	HexNAc@4=11	0	Z20200203-02_FTMSms2ethcd	78.883	12108
Q15058	KIF14	Kinesin-like protein KIF14	45.6	3.6e-08	2207.13	736.381	3	-0.097	214	K	YSSNRPPIASLSQTEVVR	S	YSSNRPPIAS(HexNAc)LSQTEVVR	HexNAc@223=21	HexNAc@10=21	0	Z20200203-24_FTMSms2ethcd	78.4	11895
Q15058	KIF14	Kinesin-like protein KIF14	49.2	1.5e-13	2395.07	799.028	3	-1.4	1625	R	VYELHGSSPAVSSEECTPSR	I	VYELHGSSPAVS(HexNAc)SEEC(Carbamidomethyl)TPSR	HexNAc@1636=23	HexNAc@12=23	0	Z20200203-08_FTMSms2ethcd	45.983	7088
Q15154	PCM1	Pericentriolar material 1 protein	58.6	1.5e-12	2382.11	794.709	3	-0.15	788	K	YMPAVTSTPTVNQHETSTSK	S	YMPAVT(HexNAc)STPTVNQHETSTSK	HexNAc@793=13	HexNAc@6=13	0	Z20200203-18_FTMSms2ethcd	64.85	9777
Q15233	NONO	Non-POU domain-containing octamer-binding protein	40.9	3.7e-09	3654.79	1218.93	3	0.88	399	R	GAMPPAPVPAGTPAPPGPATMMPDGTLGLTPPTTER	F	GAMPPAPVPAGTPAPPGPATMMPDGTLGLTPPTT(HexNAc)ER	HexNAc@431|432	HexNAc@33|34	0	Z20200203-26_FTMSms2ethcd	151.4	25075
Q15233	NONO	Non-POU domain-containing octamer-binding protein	63.6	2.3e-13	2366.14	789.386	3	-0.01	435	R	FGQAATMEGIGAIGGTPPAFNR	A	FGQAAT(HexNAc)MEGIGAIGGTPPAFNR	HexNAc@440=102	HexNAc@6=102	0	Z20200203-02_FTMSms2ethcd	115.633	17846
Q15459	SF3A1	Splicing factor 3A subunit 1	40.8	1.3e-08	2297.23	766.416	3	-0.59	588	R	TTVVSAVPVMPRPPMASVVR	L	TT(HexNAc)VVSAVPVMPRPPMASVVR	HexNAc@588|589	HexNAc@1|2	0	Z20200203-21_FTMSms2ethcd	108.317	17079
Q15459	SF3A1	Splicing factor 3A subunit 1	38.7	4e-08	2297.24	766.417	3	-0.2	588	R	TTVVSAVPVMPRPPMASVVR	L	T(HexNAc)TVVSAVPVMPRPPMASVVR	HexNAc@588|589	HexNAc@1|2	0	Z20200203-19_FTMSms2ethcd	111.383	18518
Q15596	NCOA2	Nuclear receptor coactivator 2	48.9	7e-10	2324.12	775.377	3	0.32	963	R	VTCAATTSAMNRPVQGGMIR	N	VT(HexNAc)C(Carbamidomethyl)AATTSAMNRPVQGGMIR	HexNAc@964=32	HexNAc@2=32	0	Z20200203-10_FTMSms2ethcd	57.1	9162
Q15652	JMJD1C	Probable JmjC domain-containing histone demethylation protein 2C	43.9	5e-07	2550.16	850.726	3	-0.23	572	K	VDLTQSSVTNASSGNDHLNMEK	E	VDLTQSSVTNAS(HexNAc)SGNDHLNMEK	HexNAc@583=6	HexNAc@12=6	0	Z20200203-10_FTMSms2ethcd	67.45	10839
Q15652	JMJD1C	Probable JmjC domain-containing histone demethylation protein 2C	55.1	1.2e-08	2550.16	850.726	3	0.063	572	K	VDLTQSSVTNASSGNDHLNMEK	E	VDLTQSS(HexNAc)VTNASSGNDHLNMEK	HexNAc@578|580	HexNAc@7|9	0	Z20200203-10_FTMSms2ethcd	68.167	10958
Q15652	JMJD1C	Probable JmjC domain-containing histone demethylation protein 2C	48	4.3e-07	2550.17	850.727	3	1.6	572	K	VDLTQSSVTNASSGNDHLNMEK	E	VDLTQSSVT(HexNAc)NASSGNDHLNMEK	HexNAc@578|580	HexNAc@7|9	0	Z20200203-11_FTMSms2ethcd	68.533	11034
Q15652	JMJD1C	Probable JmjC domain-containing histone demethylation protein 2C	43.3	4.7e-08	3101.51	776.133	4	-2.3	1082	K	HSVPQSLPQSNYFTTLSNSVVNEPPR	S	HS(HexNAc)VPQSLPQSNYFTTLSNSVVNEPPR	HexNAc@1083|1087	HexNAc@2|6	0	Z20200203-03_FTMSms2ethcd	109.633	16827
Q15652	JMJD1C	Probable JmjC domain-containing histone demethylation protein 2C	44.3	2.2e-09	3101.52	1034.51	3	-0.75	1082	K	HSVPQSLPQSNYFTTLSNSVVNEPPR	S	HSVPQS(HexNAc)LPQSNYFTTLSNSVVNEPPR	HexNAc@1087=11	HexNAc@6=11	0	Z20200203-03_FTMSms2ethcd	108.883	16708
Q15652	JMJD1C	Probable JmjC domain-containing histone demethylation protein 2C	33.1	9e-08	3101.52	1034.51	3	0.32	1082	K	HSVPQSLPQSNYFTTLSNSVVNEPPR	S	HSVPQSLPQSNYFT(HexNAc)TLSNSVVNEPPR	HexNAc@1095|1096|1098	HexNAc@14|15|17	0	Z20200203-27_FTMSms2ethcd	109.55	17706
Q15652	JMJD1C	Probable JmjC domain-containing histone demethylation protein 2C	31.7	1.9e-08	1716.88	572.963	3	-0.19	1185	R	SPTHLTVSSTNTLR	S	SPTHLTVSST(HexNAc)NTLR	HexNAc@1194=9	HexNAc@10=9	0	Z20200203-23_FTMSms2ethcd	47.367	7076
Q15652	JMJD1C	Probable JmjC domain-containing histone demethylation protein 2C	44.1	3.2e-09	1716.88	572.964	3	0.022	1185	R	SPTHLTVSSTNTLR	S	SPTHLTVS(HexNAc)STNTLR	HexNAc@1192=13	HexNAc@8=13	0	Z20200203-23_FTMSms2ethcd	47.95	7168
Q15652	JMJD1C	Probable JmjC domain-containing histone demethylation protein 2C	42.2	1.2e-10	2847.29	949.77	3	-0.48	1371	K	NFQAVSQGSVPSSVMSAVNTMCNTK	T	NFQAVSQGSVPSS(HexNAc)VMSAVNTMC(Carbamidomethyl)NTK	HexNAc@1383=9	HexNAc@13=9	0	Z20200203-06_FTMSms2ethcd	115.233	17932
Q15652	JMJD1C	Probable JmjC domain-containing histone demethylation protein 2C	47.4	8.6e-12	2847.3	949.77	3	0.43	1371	K	NFQAVSQGSVPSSVMSAVNTMCNTK	T	NFQAVS(HexNAc)QGSVPSSVMSAVNTMC(Carbamidomethyl)NTK	HexNAc@1376=22	HexNAc@6=22	0	Z20200203-09_FTMSms2ethcd	121.9	20419
Q15652	JMJD1C	Probable JmjC domain-containing histone demethylation protein 2C	41.9	2.6e-09	3050.38	1017.46	3	0.57	1371	K	NFQAVSQGSVPSSVMSAVNTMCNTK	T	NFQAVS(HexNAc)QGSVPS(HexNAc)SVMSAVNTMC(Carbamidomethyl)NTK	HexNAc&HexNAc@((1376&(1382|1383))|(1379&(1382|1383)))	HexNAc&HexNAc@((6&(12|13))|(9&(12|13)))	0	Z20200203-04_FTMSms2ethcd	110.833	17077
Q15652	JMJD1C	Probable JmjC domain-containing histone demethylation protein 2C	41.4	3.3e-10	3050.38	1017.46	3	1.2	1371	K	NFQAVSQGSVPSSVMSAVNTMCNTK	T	NFQAVSQGS(HexNAc)VPS(HexNAc)SVMSAVNTMC(Carbamidomethyl)NTK	HexNAc@1379=9;HexNAc@1382|1383	HexNAc@9=9;HexNAc@12|13	0	Z20200203-05_FTMSms2ethcd	111.467	17401
Q15652	JMJD1C	Probable JmjC domain-containing histone demethylation protein 2C	25.8	4.4e-06	1933.95	645.32	3	-0.063	2052	R	TSPLVSQNNEQGSTLR	D	TS(HexNAc)PLVSQNNEQGSTLR	HexNAc@2052|2053	HexNAc@1|2	0	Z20200203-10_FTMSms2ethcd	39.55	6322
Q15652	JMJD1C	Probable JmjC domain-containing histone demethylation protein 2C	47.4	2.3e-07	1933.95	645.322	3	2.3	2052	R	TSPLVSQNNEQGSTLR	D	TSPLVS(HexNAc)QNNEQGSTLR	HexNAc@2057=13	HexNAc@6=13	0	Z20200203-10_FTMSms2ethcd	38.967	6235
Q15654	TRIP6	Thyroid receptor-interacting protein 6	64.6	2.6e-13	4183.12	1046.54	4	-0.28	133	R	TGSLKPNPASPLPASPYGGPTPASYTTASTPAGPAFPVQVK	V	TGSLKPNPASPLPASPYGGPTPAS(HexNAc)YTTASTPAGPAFPVQVK	HexNAc@156|158	HexNAc@24|26	0	Z20200203-13_FTMSms2ethcd	124.033	21216
Q15654	TRIP6	Thyroid receptor-interacting protein 6	81.2	1.6e-15	4183.13	1046.54	4	2.3	133	R	TGSLKPNPASPLPASPYGGPTPASYTTASTPAGPAFPVQVK	V	TGSLKPNPASPLPASPYGGPTPASYT(HexNAc)TASTPAGPAFPVQVK	HexNAc@158=7	HexNAc@26=7	0	Z20200203-12_FTMSms2ethcd	123.217	21220
Q15723	ELF2	ETS-related transcription factor Elf-2	37.7	3.7e-06	1620.81	810.906	2	-1.2	372	R	SPTTTASVSATAAPR	T	SPTT(HexNAc)TASVSATAAPR	HexNAc@375=7	HexNAc@4=7	0	Z20200203-12_FTMSms2ethcd	23.85	3648
Q15723	ELF2	ETS-related transcription factor Elf-2	57.2	6.6e-12	1620.81	540.94	3	-0.93	372	R	SPTTTASVSATAAPR	T	SPTTT(HexNAc)ASVSATAAPR	HexNAc@375|376	HexNAc@4|5	0	Z20200203-12_FTMSms2ethcd	23.883	3656
Q15723	ELF2	ETS-related transcription factor Elf-2	52	1.6e-06	1790.94	895.973	2	0.24	390	R	VAMQVPVVMTSLGQK	I	VAMQVPVVMTS(HexNAc)LGQK	HexNAc@400=7	HexNAc@11=7	0	Z20200203-09_FTMSms2ethcd	105.45	17625
Q15723	ELF2	ETS-related transcription factor Elf-2	55.3	2.2e-13	2902.53	968.182	3	2	405	K	ISTVAVQSVNAGAPLITSTSPTTATSPK	V	IS(HexNAc)TVAVQSVNAGAPLITSTSPTTATSPK	HexNAc@406|407	HexNAc@2|3	0	Z20200203-06_FTMSms2ethcd	103.133	15954
Q15723	ELF2	ETS-related transcription factor Elf-2	43.4	6.8e-08	1752.93	584.982	3	-0.33	495	R	ALTPVSIAHGTPVMR	L	ALTPVS(HexNAc)IAHGTPVMR	HexNAc@500=11	HexNAc@6=11	0	Z20200203-05_FTMSms2ethcd	70.917	10877
Q15723	ELF2	ETS-related transcription factor Elf-2	42.2	9.3e-08	1768.93	590.313	3	-0.17	495	R	ALTPVSIAHGTPVMR	L	ALTPVS(HexNAc)IAHGTPVM(Oxidation)R	HexNAc@500=11;Oxidation@508	HexNAc@6=11;Oxidation@14	0	Z20200203-02_FTMSms2ethcd	60.967	9288
Q15723	ELF2	ETS-related transcription factor Elf-2	55.4	4.2e-15	2323.3	775.104	3	0.96	564	K	TVTHVVVVSAPSAIALPVTMK	T	TVTHVVVVS(HexNAc)APSAIALPVTMK	HexNAc@572=21	HexNAc@9=21	0	Z20200203-11_FTMSms2ethcd	114.317	19381
Q15750	TAB1	TGF-beta-activated kinase 1 and MAP3K7-binding protein 1	45.2	2.9e-09	1902.93	634.983	3	0.84	387	R	VYPVSVPYSSAQSTSK	T	VYPVSVPYS(HexNAc)SAQSTSK	HexNAc@395=14	HexNAc@9=14	0	Z20200203-01_FTMSms2ethcd	76.933	11447
Q15750	TAB1	TGF-beta-activated kinase 1 and MAP3K7-binding protein 1	40.7	7.3e-06	2106.01	1053.51	2	-0.57	387	R	VYPVSVPYSSAQSTSK	T	VYPVSVPYS(HexNAc)S(HexNAc)AQSTSK	HexNAc@395=9;HexNAc@396|399|400|401	HexNAc@9=9;HexNAc@10|13|14|15	0	Z20200203-25_FTMSms2ethcd	80.4	12465
Q15942	ZYX	Zyxin	55.5	6.7e-08	1922.97	641.663	3	0.26	168	R	VSSGYVPPPVATPFSSK	S	VS(HexNAc)SGYVPPPVATPFSSK	HexNAc@169=10	HexNAc@2=10	0	Z20200203-04_FTMSms2ethcd	96.3	14738
Q16594	TAF9	Transcription initiation factor TFIID subunit 9	63.8	1.2e-11	2383.3	795.106	3	-2.1	201	K	ASIPATSAVQNVLINPSLIGSK	N	ASIPATS(HexNAc)AVQNVLINPSLIGSK	HexNAc@202|207	HexNAc@2|7	0	Z20200203-11_FTMSms2ethcd	136.15	22948
Q2KHR3	QSER1	Glutamine and serine-rich protein 1	40.3	1.4e-07	1835.95	612.654	3	-0.77	11	R	TAQAAASGTTLLPQFR	A	TAQAAAS(HexNAc)GTTLLPQFR	HexNAc@17|19	HexNAc@7|9	0	Z20200203-04_FTMSms2ethcd	90.967	13870
Q2KHR3	QSER1	Glutamine and serine-rich protein 1	47.1	1.8e-08	3812.94	953.989	4	0.41	71	R	NFATTSPLVLQDSTFNTTSNGILSHHDPLLQIK	T	NFATTS(HexNAc)PLVLQDSTFNTTSNGILSHHDPLLQIK	HexNAc@75|76|83|84	HexNAc@5|6|13|14	0	Z20200203-04_FTMSms2ethcd	133.717	20724
Q2KHR3	QSER1	Glutamine and serine-rich protein 1	41.9	1.6e-08	1680.84	560.952	3	-0.66	104	K	TSQGTVPTALAFER	L	T(HexNAc)SQGTVPTALAFER	HexNAc@104|105	HexNAc@1|2	0	Z20200203-21_FTMSms2ethcd	92.217	14302
Q2KHR3	QSER1	Glutamine and serine-rich protein 1	48.9	1.3e-08	1680.84	840.925	2	-0.72	104	K	TSQGTVPTALAFER	L	TS(HexNAc)QGTVPTALAFER	HexNAc@104|105	HexNAc@1|2	0	Z20200203-21_FTMSms2ethcd	92.133	14287
Q2KHR3	QSER1	Glutamine and serine-rich protein 1	37.8	1.8e-08	2581.21	861.073	3	0.5	230	R	QSSLSCSPIGDSTQVSNGGLQQK	T	QSSLSC(Carbamidomethyl)SPIGDS(HexNAc)TQVSNGGLQQK	HexNAc@241|242|245	HexNAc@12|13|16	0	Z20200203-15_FTMSms2ethcd	76.35	11386
Q2KHR3	QSER1	Glutamine and serine-rich protein 1	25.2	1.1e-05	3365.59	842.153	4	-1.8	515	K	FLPAVQSSSFASSTHCQTLQNNITSPDPK	S	FLPAVQSSS(HexNAc)FASSTHC(Carbamidomethyl)QTLQNNITSPDPK	HexNAc@522|523|526|527|528	HexNAc@8|9|12|13|14	0	Z20200203-06_FTMSms2ethcd	93.617	14371
Q2KHR3	QSER1	Glutamine and serine-rich protein 1	67.9	3.9e-12	2373.16	791.724	3	0.63	958	K	VTSAVVGPSHEVQEQSSGPFK	K	VT(HexNAc)SAVVGPSHEVQEQSSGPFK	HexNAc@959=9	HexNAc@2=9	0	Z20200203-15_FTMSms2ethcd	63.95	9398
Q2KHR3	QSER1	Glutamine and serine-rich protein 1	45.3	4.4e-10	3112.35	778.843	4	0.44	1106	R	GTDIYLPYTPPSSESCHDGYQHQEK	M	GTDIYLPYTPPSS(HexNAc)ESC(Carbamidomethyl)HDGYQHQEK	HexNAc@1117|1118	HexNAc@12|13	0	Z20200203-10_FTMSms2ethcd	75.783	12258
Q2KHR3	QSER1	Glutamine and serine-rich protein 1	65.2	6.1e-14	3198.63	1066.88	3	1.5	1262	K	KTEALQVATTSPTANTTGTATTSSTTVGAVK	Q	KTEALQVATT(HexNAc)SPTANTTGTATTSSTTVGAVK	HexNAc@1271=7	HexNAc@10=7	1	Z20200203-19_FTMSms2ethcd	76.567	12225
Q2KHR3	QSER1	Glutamine and serine-rich protein 1	28.4	3.9e-08	3401.7	1134.57	3	0.58	1262	K	KTEALQVATTSPTANTTGTATTSSTTVGAVK	Q	KTEALQVAT(HexNAc)TSPTANT(HexNAc)TGTATTSSTTVGAVK	HexNAc&HexNAc@((1270&(1277|1278|1280|1282|1283|1284))|(1271&(1277|1278|1280|1282|1283|1284)))	HexNAc&HexNAc@((9&(16|17|19|21|22|23))|(10&(16|17|19|21|22|23)))	1	Z20200203-18_FTMSms2ethcd	75	11470
Q2KHR3	QSER1	Glutamine and serine-rich protein 1	60.3	5.6e-13	3401.71	1134.57	3	2.1	1262	K	KTEALQVATTSPTANTTGTATTSSTTVGAVK	Q	KTEALQVATT(HexNAc)SPTANTTGTAT(HexNAc)TSSTTVGAVK	HexNAc@1271=8;HexNAc@1282|1283|1284	HexNAc@10=8;HexNAc@21|22|23	1	Z20200203-19_FTMSms2ethcd	74.917	11924
Q2KHR3	QSER1	Glutamine and serine-rich protein 1	58.4	6.4e-12	3070.53	1024.18	3	0.26	1263	K	TEALQVATTSPTANTTGTATTSSTTVGAVK	Q	TEALQVAT(HexNAc)TSPTANTTGTATTSSTTVGAVK	HexNAc@1270|1271	HexNAc@8|9	0	Z20200203-16_FTMSms2ethcd	86.917	13082
Q2M2I8	AAK1	AP2-associated protein kinase 1	41.4	2.8e-07	1814.94	605.651	3	-0.57	353	R	LTDPIPTTETSIAPR	Q	LTDPIPTT(HexNAc)ETSIAPR	HexNAc@359|360	HexNAc@7|8	0	Z20200203-12_FTMSms2ethcd	92.333	15529
Q2M2I8	AAK1	AP2-associated protein kinase 1	37.7	6.8e-06	4076.05	1019.77	4	1.6	435	K	QPQAPPTPQQTPSTQAQGLPAQAQATPQHQQQLFLK	Q	Q(Gln->pyro-Glu)PQAPPTPQQT(HexNAc)PSTQAQGLPAQAQATPQHQQQLFLK	Gln->pyro-Glu@435;HexNAc@441|445|447|448	Gln->pyro-Glu@1;HexNAc@7|11|13|14	0	Z20200203-27_FTMSms2ethcd	113.683	18460
Q2M2I8	AAK1	AP2-associated protein kinase 1	57	2.5e-09	4093.08	1024.02	4	0.63	435	K	QPQAPPTPQQTPSTQAQGLPAQAQATPQHQQQLFLK	Q	QPQAPPTPQQT(HexNAc)PSTQAQGLPAQAQATPQHQQQLFLK	HexNAc@445=9	HexNAc@11=9	0	Z20200203-27_FTMSms2ethcd	97	15501
Q2NL68	PROSER3	Proline and serine-rich protein 3	56.7	1.1e-10	5390.54	1348.39	4	-1.1	54	K	ALATGPNSPELFEESWPSSSGTPSLPSTTEGQMWASPAPTLIDSGDSVVAK	Y	ALATGPNSPELFEESWPSSSGTPSLPS(HexNAc)TTEGQMWASPAPTLIDSGDSVVAK	HexNAc@72|73|75|77|80|81|82	HexNAc@19|20|22|24|27|28|29	0	Z20200203-22_FTMSms2ethcd	179.7	28031
Q4LDE5	SVEP1	Sushi, von Willebrand factor type A, EGF and pentraxin domain-containing protein 1	46.3	2.3e-10	2291	764.338	3	1.9	1248	K	DLVGEFICECPSGYTGQR	C	DLVGEFIC(Carbamidomethyl)EC(Carbamidomethyl)PSGYT(HexNAc)GQR	HexNAc@1262=24	HexNAc@15=24	0	Z20200203-13_FTMSms2ethcd	132.467	22696
Q53ET0	CRTC2	CREB-regulated transcription coactivator 2	64.5	2.8e-15	2642.24	881.419	3	-1.5	504	K	SLQQPGLPSQSCSVQSSGGQPPGR	Q	S(HexNAc)LQQPGLPSQSC(Carbamidomethyl)SVQSSGGQPPGR	HexNAc@504=45	HexNAc@1=45	0	Z20200203-21_FTMSms2ethcd	76.3	11696
Q5BJH7	YIF1B	Protein YIF1B	57.1	1.5e-09	2943.39	736.603	4	-0.11	24	R	RIPVSQPGMADPHQLFDDTSSAQSR	G	RIPVS(HexNAc)QPGMADPHQLFDDTSSAQSR	HexNAc@28=79	HexNAc@5=79	1	Z20200203-21_FTMSms2ethcd	92.45	14342
Q5BJH7	YIF1B	Protein YIF1B	44	1.4e-11	2787.29	929.768	3	0.42	25	R	IPVSQPGMADPHQLFDDTSSAQSR	G	IPVS(HexNAc)QPGMADPHQLFDDTSSAQSR	HexNAc@28=112	HexNAc@4=112	0	Z20200203-17_FTMSms2ethcd	105.133	17033
Q5H9F3	BCORL1	BCL-6 corepressor-like protein 1	35.2	1.5e-07	1923.03	641.681	3	0.87	640	R	KTPPMPVLTPVHTSSK	A	KTPPMPVLTPVHT(HexNAc)SSK	HexNAc@652|653	HexNAc@13|14	1	Z20200203-18_FTMSms2ethcd	60.6	9103
Q5H9F3	BCORL1	BCL-6 corepressor-like protein 1	39.7	6.5e-08	1794.93	598.982	3	1.3	641	K	TPPMPVLTPVHTSSK	A	TPPMPVLTPVHT(HexNAc)SSK	HexNAc@652=10	HexNAc@12=10	0	Z20200203-04_FTMSms2ethcd	61.417	9217
Q5H9F3	BCORL1	BCL-6 corepressor-like protein 1	61.8	6.3e-15	3099.53	1033.85	3	0.57	668	R	TTQAAGGNVTSCLGSTSSPFVIFPEIVR	N	T(HexNAc)TQAAGGNVTSC(Carbamidomethyl)LGSTSSPFVIFPEIVR	HexNAc@668|669	HexNAc@1|2	0	Z20200203-08_FTMSms2ethcd	155.467	25345
Q5HYC2	KIAA2026	Uncharacterized protein KIAA2026	48.9	2.9e-12	2049	683.671	3	-0.31	1454	R	SEATAATNGDVISGTPVQK	L	SEATAAT(HexNAc)NGDVISGTPVQK	HexNAc@1460=39	HexNAc@7=39	0	Z20200203-06_FTMSms2ethcd	55.367	8358
Q5HYC2	KIAA2026	Uncharacterized protein KIAA2026	35.4	4e-10	2221.23	741.082	3	-0.88	1542	K	TPEQPQIVLIPSTVGTPIK	I	TPEQPQIVLIPST(HexNAc)VGTPIK	HexNAc@1553|1554	HexNAc@12|13	0	Z20200203-27_FTMSms2ethcd	127.6	20943
Q5HYC2	KIAA2026	Uncharacterized protein KIAA2026	15.6	1.4e-07	3345.86	1115.96	3	0.1	1575	K	IGLNIGQAIVNTSGTVPAIPSINILQNVTPK	G	IGLNIGQAIVNTS(HexNAc)GTVPAIPSINILQNVTPK	HexNAc@1586|1587|1589	HexNAc@12|13|15	0	Z20200203-23_FTMSms2ethcd	184.867	28942
Q5HYC2	KIAA2026	Uncharacterized protein KIAA2026	72.3	1.2e-15	2225.2	742.406	3	0.25	1715	K	TGHLASSVLISTTQPVVSPK	C	TGHLASSVLISTT(HexNAc)QPVVSPK	HexNAc@1727=11	HexNAc@13=11	0	Z20200203-05_FTMSms2ethcd	79.217	12203
Q5HYC2	KIAA2026	Uncharacterized protein KIAA2026	37.1	1e-05	1806.97	602.995	3	-0.63	1758	K	IINTVPHSAAVPGATR	S	IINTVPHS(HexNAc)AAVPGATR	HexNAc@1765=11	HexNAc@8=11	0	Z20200203-05_FTMSms2ethcd	23.933	3651
Q5HYC2	KIAA2026	Uncharacterized protein KIAA2026	61.2	3.5e-10	2249.18	750.399	3	-3.2	1943	K	ITLASNNSLSGQPLQHPLR	S	IT(HexNAc)LASNNSLSGQPLQHPLR	HexNAc@1944=33	HexNAc@2=33	0	Z20200203-05_FTMSms2ethcd	75.583	11623
Q5JSZ5	PRRC2B	Protein PRRC2B	61.5	2.2e-14	2205.06	735.691	3	0.86	1792	K	DSDFSLPPGSASGPTGSPVVK	L	DSDFSLPPGS(HexNAc)ASGPTGSPVVK	HexNAc@1801=24	HexNAc@10=24	0	Z20200203-12_FTMSms2ethcd	103.067	17548
Q5JSZ5	PRRC2B	Protein PRRC2B	44.5	1.6e-08	2280.15	760.722	3	0.57	1977	R	GGLPVSQSQEIFSSLQPFR	S	GGLPVS(HexNAc)QSQEIFSSLQPFR	HexNAc@1982=6	HexNAc@6=6	0	Z20200203-08_FTMSms2ethcd	138.533	22744
Q5SW79	CEP170	Centrosomal protein of 170 kDa	61.9	1.1e-11	3782.79	1261.6	3	-0.39	1315	R	EINDVAGEIDSVTSSGTAPSTTVSTAATTPGSAIDTR	E	EINDVAGEIDSVTSS(HexNAc)GTAPSTTVSTAATTPGSAIDTR	HexNAc@1327|1328|1329	HexNAc@13|14|15	0	Z20200203-09_FTMSms2ethcd	115.683	19402
Q5SW79	CEP170	Centrosomal protein of 170 kDa	60.3	4e-09	3782.79	946.454	4	-0.25	1315	R	EINDVAGEIDSVTSSGTAPSTTVSTAATTPGSAIDTR	E	EINDVAGEIDS(HexNAc)VTSSGTAPSTTVSTAATTPGSAIDTR	HexNAc@1325|1327|1328|1329|1331	HexNAc@11|13|14|15|17	0	Z20200203-11_FTMSms2ethcd	119.017	20217
Q5SW79	CEP170	Centrosomal protein of 170 kDa	46.3	5.1e-07	3782.79	946.454	4	0.21	1315	R	EINDVAGEIDSVTSSGTAPSTTVSTAATTPGSAIDTR	E	EINDVAGEIDSVTSSGTAPS(HexNAc)TTVSTAATTPGSAIDTR	HexNAc@1334|1335|1336|1338|1339	HexNAc@20|21|22|24|25	0	Z20200203-12_FTMSms2ethcd	126.3	21766
Q5SW79	CEP170	Centrosomal protein of 170 kDa	45.6	2.3e-07	3782.8	946.454	4	0.33	1315	R	EINDVAGEIDSVTSSGTAPSTTVSTAATTPGSAIDTR	E	EINDVAGEIDSVTSSGTAPSTT(HexNAc)VSTAATTPGSAIDTR	HexNAc@1334|1335|1336|1338|1339	HexNAc@20|21|22|24|25	0	Z20200203-11_FTMSms2ethcd	125.583	21277
Q5SW79	CEP170	Centrosomal protein of 170 kDa	67.4	3.6e-13	3782.8	1261.6	3	0.68	1315	R	EINDVAGEIDSVTSSGTAPSTTVSTAATTPGSAIDTR	E	EINDVAGEIDSVT(HexNAc)SSGTAPSTTVSTAATTPGSAIDTR	HexNAc@1327=7	HexNAc@13=7	0	Z20200203-11_FTMSms2ethcd	118.967	20209
Q5SW79	CEP170	Centrosomal protein of 170 kDa	62.6	2.6e-12	3782.8	1261.6	3	0.87	1315	R	EINDVAGEIDSVTSSGTAPSTTVSTAATTPGSAIDTR	E	EINDVAGEIDSVTSSGTAPST(HexNAc)TVSTAATTPGSAIDTR	HexNAc@1335|1336	HexNAc@21|22	0	Z20200203-11_FTMSms2ethcd	125.583	21276
Q5SW79	CEP170	Centrosomal protein of 170 kDa	46.5	1.7e-10	3985.87	1329.3	3	0.46	1315	R	EINDVAGEIDSVTSSGTAPSTTVSTAATTPGSAIDTR	E	EINDVAGEIDSVT(HexNAc)SSGTAPST(HexNAc)TVSTAATTPGSAIDTR	HexNAc@1327=8;HexNAc@1334|1335|1336	HexNAc@13=8;HexNAc@20|21|22	0	Z20200203-09_FTMSms2ethcd	110.967	18610
Q5T0B9	ZNF362	Zinc finger protein 362	53.7	2.1e-11	3189.44	1063.82	3	-2.5	124	R	TPSVSTSESSAGAGTGTGTSTPSTPTTTSQSR	L	TPSVSTSES(HexNAc)SAGAGTGTGTSTPSTPTTTSQSR	HexNAc@130|132	HexNAc@7|9	0	Z20200203-09_FTMSms2ethcd	50.883	8030
Q5T0B9	ZNF362	Zinc finger protein 362	49.7	1e-09	3189.45	1063.82	3	-0.86	124	R	TPSVSTSESSAGAGTGTGTSTPSTPTTTSQSR	L	TPSVSTSESSAGAGTGTGTST(HexNAc)PSTPTTTSQSR	HexNAc@140|142|143|144|146|147	HexNAc@17|19|20|21|23|24	0	Z20200203-09_FTMSms2ethcd	52.117	8230
Q5T0B9	ZNF362	Zinc finger protein 362	56.6	2.7e-13	3189.45	1063.82	3	-0.74	124	R	TPSVSTSESSAGAGTGTGTSTPSTPTTTSQSR	L	TPSVSTS(HexNAc)ESSAGAGTGTGTSTPSTPTTTSQSR	HexNAc@130=8	HexNAc@7=8	0	Z20200203-08_FTMSms2ethcd	49.333	7626
Q5T0B9	ZNF362	Zinc finger protein 362	54	6.8e-11	3189.46	1063.82	3	2.8	124	R	TPSVSTSESSAGAGTGTGTSTPSTPTTTSQSR	L	TPSVSTSESSAGAGTGTGT(HexNAc)STPSTPTTTSQSR	HexNAc@142|143	HexNAc@19|20	0	Z20200203-08_FTMSms2ethcd	50.733	7853
Q5T0B9	ZNF362	Zinc finger protein 362	55.7	8.5e-11	3392.53	1131.51	3	-0.71	124	R	TPSVSTSESSAGAGTGTGTSTPSTPTTTSQSR	L	TPSVSTSESSAGAGTGTGT(HexNAc)S(HexNAc)TPSTPTTTSQSR	HexNAc&HexNAc@((142&143)|(143&144))||HexNAc2@142|143|144	HexNAc&HexNAc@((19&20)|(20&21))||HexNAc2@19|20|21	0	Z20200203-08_FTMSms2ethcd	47.55	7338	2 HexNAcs	Changed peptide Column to reflect 2 HexNAcs
Q5T0B9	ZNF362	Zinc finger protein 362	48.2	1.1e-07	3392.53	848.888	4	-0.59	124	R	TPSVSTSESSAGAGTGTGTSTPSTPTTTSQSR	L	TPSVSTS(HexNAc)ESSAGAGTGTGTST(HexNAc)PSTPTTTSQSR	HexNAc&HexNAc@((128&144)|(129&144)|(130&(144|146|147|150)))	HexNAc&HexNAc@((5&21)|(6&21)|(7&(21|23|24|27)))	0	Z20200203-08_FTMSms2ethcd	48.783	7538
Q5T0B9	ZNF362	Zinc finger protein 362	61.7	1.1e-13	3392.53	1131.51	3	-0.6	124	R	TPSVSTSESSAGAGTGTGTSTPSTPTTTSQSR	L	TPSVST(HexNAc)SESSAGAGTGTGTSTPSTPTT(HexNAc)TSQSR	HexNAc&HexNAc@((128&(149|150|151))|(129&(149|150|151))|(130&(149|150|151)))	HexNAc&HexNAc@((5&(26|27|28))|(6&(26|27|28))|(7&(26|27|28)))	0	Z20200203-08_FTMSms2ethcd	50.167	7762
Q5T0B9	ZNF362	Zinc finger protein 362	51	2.8e-08	3392.53	848.888	4	-0.37	124	R	TPSVSTSESSAGAGTGTGTSTPSTPTTTSQSR	L	TPSVS(HexNAc)TSESSAGAGTGTGTSTPSTPTTT(HexNAc)SQSR	HexNAc&HexNAc@((128&(144|146|147|151))|(129&151)|(130&151)|(132&(144|146|147|151))|(133&(144|146|147|151))|(140&(144|146|147|151)))	HexNAc&HexNAc@((5&(21|23|24|28))|(6&28)|(7&28)|(9&(21|23|24|28))|(10&(21|23|24|28))|(17&(21|23|24|28)))	0	Z20200203-08_FTMSms2ethcd	50.283	7781
Q5T0B9	ZNF362	Zinc finger protein 362	59.1	1.4e-11	3392.53	1131.52	3	0.26	124	R	TPSVSTSESSAGAGTGTGTSTPSTPTTTSQSR	L	TPSVSTS(HexNAc)ESSAGAGTGTGTSTPS(HexNAc)TPTTTSQSR	HexNAc@130=7;HexNAc@144|146|147|149|150	HexNAc@7=7;HexNAc@21|23|24|26|27	0	Z20200203-08_FTMSms2ethcd	48.783	7537
Q5T0B9	ZNF362	Zinc finger protein 362	64	8.3e-14	3392.53	1131.52	3	0.59	124	R	TPSVSTSESSAGAGTGTGTSTPSTPTTTSQSR	L	TPSVSTS(HexNAc)ESSAGAGTGTGTSTPSTPTT(HexNAc)TSQSR	HexNAc@130=8;HexNAc@146|147|149|150	HexNAc@7=8;HexNAc@23|24|26|27	0	Z20200203-09_FTMSms2ethcd	50.333	7940
Q5T0B9	ZNF362	Zinc finger protein 362	49.5	1.8e-10	3392.53	1131.52	3	1	124	R	TPSVSTSESSAGAGTGTGTSTPSTPTTTSQSR	L	TPSVSTSESSAGAGTGTGTS(HexNAc)T(HexNAc)PSTPTTTSQSR	HexNAc&HexNAc@((143&(144|146|147))|(144&(146|147|149|150|151))|(146&147)|(150&151))||HexNAc2@143|144|146|147|150	HexNAc&HexNAc@((20&(21|23|24))|(21&(23|24|26|27|28))|(23&24)|(27&28))||HexNAc2@20|21|23|24|27	0	Z20200203-09_FTMSms2ethcd	49.783	7849	2 HexNAcs	Changed peptide Column to reflect 2 HexNAcs
Q5T0B9	ZNF362	Zinc finger protein 362	33.6	3.9e-08	3595.61	1199.21	3	-0.37	124	R	TPSVSTSESSAGAGTGTGTSTPSTPTTTSQSR	L	TPSVSTS(HexNAc)ESSAGAGTGTGT(HexNAc)STPSTPTT(HexNAc)TSQSR	HexNAc@130=9;HexNAc&HexNAc@((142&(146|147|149|150|151))|(143&(146|147|149|150|151)))	HexNAc@7=9;HexNAc&HexNAc@((19&(23|24|26|27|28))|(20&(23|24|26|27|28)))	0	Z20200203-08_FTMSms2ethcd	47.383	7312
Q5T1R4	HIVEP3	Transcription factor HIVEP3	56.1	1.8e-10	2809.55	703.142	4	0.42	516	K	TKPEQSLLSLQHPPSTAPPVPLLR	S	TKPEQSLLSLQHPPST(HexNAc)APPVPLLR	HexNAc@531=6	HexNAc@16=6	0	Z20200203-08_FTMSms2ethcd	102.083	16820
Q5T1R4	HIVEP3	Transcription factor HIVEP3	54.3	8.1e-07	1674.83	837.92	2	-0.68	763	K	SVPSLEGPTGFQPR	T	S(HexNAc)VPSLEGPTGFQPR	HexNAc@763=29	HexNAc@1=29	0	Z20200203-21_FTMSms2ethcd	94.783	14722
Q5T1R4	HIVEP3	Transcription factor HIVEP3	37.9	7.3e-07	1388.73	694.867	2	-0.54	890	R	SQTLAQLPAEK	L	S(HexNAc)QTLAQLPAEK	HexNAc@890=12	HexNAc@1=12	0	Z20200203-10_FTMSms2ethcd	53.217	8518
Q5T1R4	HIVEP3	Transcription factor HIVEP3	35	3.1e-07	2028.98	676.999	3	-0.72	1083	K	SSLSQISSAATSHGGPPGGK	G	S(HexNAc)SLSQISSAATSHGGPPGGK	HexNAc@1083|1084	HexNAc@1|2	0	Z20200203-22_FTMSms2ethcd	57.15	8424
Q5T1R4	HIVEP3	Transcription factor HIVEP3	61.4	1.3e-07	2028.98	676.999	3	-0.63	1083	K	SSLSQISSAATSHGGPPGGK	G	SSLSQISSAATS(HexNAc)HGGPPGGK	HexNAc@1093|1094	HexNAc@11|12	0	Z20200203-23_FTMSms2ethcd	58.117	8733
Q5T1R4	HIVEP3	Transcription factor HIVEP3	55	4e-07	2028.98	676.999	3	-0.28	1083	K	SSLSQISSAATSHGGPPGGK	G	SSLSQISSAAT(HexNAc)SHGGPPGGK	HexNAc@1093|1094	HexNAc@11|12	0	Z20200203-22_FTMSms2ethcd	56.333	8298
Q5T1R4	HIVEP3	Transcription factor HIVEP3	57.5	1.8e-07	2028.98	677	3	0.45	1083	K	SSLSQISSAATSHGGPPGGK	G	SSLSQIS(HexNAc)SAATSHGGPPGGK	HexNAc@1086|1089	HexNAc@4|7	0	Z20200203-21_FTMSms2ethcd	24.467	3695
Q5T1R4	HIVEP3	Transcription factor HIVEP3	57.4	3.8e-11	2232.06	744.692	3	-0.68	1083	K	SSLSQISSAATSHGGPPGGK	G	SSLSQIS(HexNAc)SAATS(HexNAc)HGGPPGGK	HexNAc@1089=10;HexNAc@1094=7	HexNAc@7=10;HexNAc@12=7	0	Z20200203-18_FTMSms2ethcd	26	3932
Q5T1R4	HIVEP3	Transcription factor HIVEP3	61.3	1.9e-14	2584.26	862.09	3	-2.3	1263	K	TSLAPLATGSAGLSPSTEYSSDIR	L	TSLAPLATGSAGLSPS(HexNAc)TEYSSDIR	HexNAc@1278|1279	HexNAc@16|17	0	Z20200203-21_FTMSms2ethcd	116.033	18423
Q5T1R4	HIVEP3	Transcription factor HIVEP3	67	3.2e-14	2584.26	862.092	3	-0.62	1263	K	TSLAPLATGSAGLSPSTEYSSDIR	L	TS(HexNAc)LAPLATGSAGLSPSTEYSSDIR	HexNAc@1263|1264	HexNAc@1|2	0	Z20200203-19_FTMSms2ethcd	117.833	19766
Q5T1R4	HIVEP3	Transcription factor HIVEP3	63	3.5e-16	2787.34	929.785	3	-0.46	1263	K	TSLAPLATGSAGLSPSTEYSSDIR	L	TS(HexNAc)LAPLATGSAGLSPS(HexNAc)TEYSSDIR	HexNAc&HexNAc@((1263&(1278|1279))|(1264&(1278|1279)))	HexNAc&HexNAc@((1&(16|17))|(2&(16|17)))	0	Z20200203-18_FTMSms2ethcd	114.917	18848
Q5T1R4	HIVEP3	Transcription factor HIVEP3	38	8.4e-08	3969.06	993.02	4	-0.48	1287	R	LPPVAPPASSSAPTSAPPLALPACPDTMVSLVVPVR	V	LPPVAPPAS(HexNAc)S(HexNAc)SAPTSAPPLALPAC(Carbamidomethyl)PDTMVSLVVPVR	HexNAc&HexNAc@(1295&1296)||HexNAc2@1295|1296	HexNAc&HexNAc@(9&10)||HexNAc2@9|10	0	Z20200203-10_FTMSms2ethcd	169.75	27740	2 HexNAcs	Changed peptide Column to reflect 2 HexNAcs
Q5T1R4	HIVEP3	Transcription factor HIVEP3	25.5	5e-07	3969.07	993.022	4	2	1287	R	LPPVAPPASSSAPTSAPPLALPACPDTMVSLVVPVR	V	LPPVAPPASS(HexNAc)SAPT(HexNAc)SAPPLALPAC(Carbamidomethyl)PDTMVSLVVPVR	HexNAc@1296=10;HexNAc@1300|1301	HexNAc@10=10;HexNAc@14|15	0	Z20200203-10_FTMSms2ethcd	169.067	27634
Q5T1R4	HIVEP3	Transcription factor HIVEP3	39.1	7.9e-09	4172.15	1043.79	4	1.5	1287	R	LPPVAPPASSSAPTSAPPLALPACPDTMVSLVVPVR	V	LPPVAPPAS(HexNAc)S(HexNAc)SAPT(HexNAc)SAPPLALPAC(Carbamidomethyl)PDTMVSLVVPVR	HexNAc&HexNAc&HexNAc@(1295&1296&(1300|1301))||HexNAc&HexNAc2@((1300&(1295|1296))|(1301&(1295|1296)))	HexNAc&HexNAc&HexNAc@(9&10&(14|15))||HexNAc&HexNAc2@((14&(9|10))|(15&(9|10)))	0	Z20200203-09_FTMSms2ethcd	166.25	27260	3 HexNAcs	Changed peptide Column to reflect 3 HexNAcs
Q5T1R4	HIVEP3	Transcription factor HIVEP3	55.6	4.5e-14	3862.91	1288.31	3	-0.44	1323	R	VQTNMPSYGSAMYTTLSQILVTQSQGSSATVALPK	F	VQTNMPSYGSAMYTTLSQILVT(HexNAc)QSQGSSATVALPK	HexNAc@1344=10	HexNAc@22=10	0	Z20200203-18_FTMSms2ethcd	171.633	28615
Q5T1R4	HIVEP3	Transcription factor HIVEP3	29.6	2.2e-05	3862.92	966.485	4	2.6	1323	R	VQTNMPSYGSAMYTTLSQILVTQSQGSSATVALPK	F	VQTNMPS(HexNAc)YGSAMYTTLSQILVTQSQGSSATVALPK	HexNAc@1329|1332|1336|1337|1339	HexNAc@7|10|14|15|17	0	Z20200203-19_FTMSms2ethcd	171.267	28831
Q5T1R4	HIVEP3	Transcription factor HIVEP3	58.4	9e-07	2422.26	606.322	4	1.6	1511	K	EIPPLPHPALSHGTAPGSEALK	E	EIPPLPHPALSHGTAPGS(HexNAc)EALK	HexNAc@1528=14	HexNAc@18=14	0	Z20200203-22_FTMSms2ethcd	83.383	12724
Q5T1R4	HIVEP3	Transcription factor HIVEP3	41.5	3.3e-06	3010.51	1004.17	3	-1.1	1558	K	EQPDLPSLAPPSSLPLSETSSRPAK	S	EQPDLPSLAPPS(HexNAc)SLPLS(HexNAc)ETSSRPAK	HexNAc@1574=13;HexNAc@1569|1570	HexNAc@17=13;HexNAc@12|13	0	Z20200203-19_FTMSms2ethcd	112.45	18708
Q5T1R4	HIVEP3	Transcription factor HIVEP3	47.7	6.3e-10	2438.17	813.394	3	-0.54	1892	R	ADSSPILGPQPPDAPASGTEATR	G	ADSSPILGPQPPDAPAS(HexNAc)GTEATR	HexNAc@1908=9	HexNAc@17=9	0	Z20200203-07_FTMSms2ethcd	81.167	12727
Q5T1R4	HIVEP3	Transcription factor HIVEP3	48	1.2e-09	2438.17	813.394	3	0.067	1892	R	ADSSPILGPQPPDAPASGTEATR	G	ADSSPILGPQPPDAPASGTEAT(HexNAc)R	HexNAc@1913=21	HexNAc@22=21	0	Z20200203-06_FTMSms2ethcd	80.9	12373
Q5T1R4	HIVEP3	Transcription factor HIVEP3	52.9	1.5e-10	2641.25	881.087	3	-0.51	1892	R	ADSSPILGPQPPDAPASGTEATR	G	ADSSPILGPQPPDAPAS(HexNAc)GTEAT(HexNAc)R	HexNAc@1908=27;HexNAc@1913=19	HexNAc@17=27;HexNAc@22=19	0	Z20200203-06_FTMSms2ethcd	78.2	11953
Q5T1R4	HIVEP3	Transcription factor HIVEP3	57.7	3.5e-15	3178.51	1060.18	3	0.49	1924	R	LTASSCSMSSQSMPGLPWLGPAPLGSVEK	D	LTAS(HexNAc)SC(Carbamidomethyl)SMSSQSMPGLPWLGPAPLGSVEK	HexNAc@1925|1927|1928	HexNAc@2|4|5	0	Z20200203-10_FTMSms2ethcd	152.483	25111
Q5T1R4	HIVEP3	Transcription factor HIVEP3	22	2.5e-05	3178.51	1060.18	3	0.83	1924	R	LTASSCSMSSQSMPGLPWLGPAPLGSVEK	D	LTASSC(Carbamidomethyl)SMS(HexNAc)SQSMPGLPWLGPAPLGSVEK	HexNAc@1932|1933|1935	HexNAc@9|10|12	0	Z20200203-11_FTMSms2ethcd	153.35	25589
Q5T1R4	HIVEP3	Transcription factor HIVEP3	56.2	3e-13	3178.51	1060.18	3	1.1	1924	R	LTASSCSMSSQSMPGLPWLGPAPLGSVEK	D	LTASS(HexNAc)C(Carbamidomethyl)SMSSQSMPGLPWLGPAPLGSVEK	HexNAc@1928=8	HexNAc@5=8	0	Z20200203-11_FTMSms2ethcd	153.95	25682
Q5T1R4	HIVEP3	Transcription factor HIVEP3	25.5	1e-10	3381.58	1127.87	3	-2.3	1924	R	LTASSCSMSSQSMPGLPWLGPAPLGSVEK	D	LTAS(HexNAc)SC(Carbamidomethyl)SMS(HexNAc)SQSMPGLPWLGPAPLGSVEK	HexNAc&HexNAc@((1925&(1932|1933))|(1927&(1932|1933))|(1928&(1932|1933)))	HexNAc&HexNAc@((2&(9|10))|(4&(9|10))|(5&(9|10)))	0	Z20200203-10_FTMSms2ethcd	149.8	24717
Q5T1R4	HIVEP3	Transcription factor HIVEP3	51.5	2.3e-09	2014.99	672.333	3	1.2	2002	R	EPQASAPSPPGLHVDPGR	G	EPQAS(HexNAc)APSPPGLHVDPGR	HexNAc@2006=34	HexNAc@5=34	0	Z20200203-10_FTMSms2ethcd	65.567	10538
Q5T3J3	LRIF1	Ligand-dependent nuclear receptor-interacting factor 1	71.7	5.4e-11	2149.11	717.04	3	0.37	51	K	SSGNLIPLVQSSVMSDALK	G	S(HexNAc)SGNLIPLVQSSVMSDALK	HexNAc@51|52	HexNAc@1|2	0	Z20200203-04_FTMSms2ethcd	136.183	21101
Q5T3J3	LRIF1	Ligand-dependent nuclear receptor-interacting factor 1	60.2	4e-10	2037.08	1019.04	2	1.2	159	K	DSSFIVVNTQSLPVTVK	S	DSSFIVVNT(HexNAc)QSLPVTVK	HexNAc@167=17	HexNAc@9=17	0	Z20200203-27_FTMSms2ethcd	135.6	22263
Q5T3J3	LRIF1	Ligand-dependent nuclear receptor-interacting factor 1	66.4	3.9e-13	3399.73	1133.91	3	-0.025	209	K	ILATATTSTSGMVEASQMPTVIYVSPVNTVK	N	ILATATTS(HexNAc)TSGMVEASQMPTVIYVSPVNTVK	HexNAc@216=7	HexNAc@8=7	0	Z20200203-07_FTMSms2ethcd	136.967	21835
Q5T3J3	LRIF1	Ligand-dependent nuclear receptor-interacting factor 1	49.7	5.3e-09	3399.73	850.688	4	0.24	209	K	ILATATTSTSGMVEASQMPTVIYVSPVNTVK	N	ILATATTSTS(HexNAc)GMVEASQMPTVIYVSPVNTVK	HexNAc@218=7	HexNAc@10=7	0	Z20200203-07_FTMSms2ethcd	137.017	21844
Q5T3J3	LRIF1	Ligand-dependent nuclear receptor-interacting factor 1	46.2	2.9e-11	3602.81	1201.61	3	0.88	209	K	ILATATTSTSGMVEASQMPTVIYVSPVNTVK	N	ILATATT(HexNAc)S(HexNAc)TSGMVEASQMPTVIYVSPVNTVK	HexNAc&HexNAc@((215&(216|217|218))|(216&(217|218))|(217&218))||HexNAc2@216|217|218	HexNAc&HexNAc@((7&(8|9|10))|(8&(9|10))|(9&10))||HexNAc2@8|9|10	0	Z20200203-06_FTMSms2ethcd	135.317	21045	2 HexNAcs	Changed peptide Column to reflect 2 HexNAcs
Q5T5U3	ARHGAP21	Rho GTPase-activating protein 21	59.2	2.2e-10	2035.97	679.327	3	-0.51	475	R	SASQGALTSPSVSFSNHR	T	S(HexNAc)ASQGALTSPSVSFSNHR	HexNAc@475=9	HexNAc@1=9	0	Z20200203-25_FTMSms2ethcd	66.3	10109
Q5T6F2	UBAP2	Ubiquitin-associated protein 2	57.2	1.1e-06	1764.9	882.955	2	-1	368	K	MANITSSQILDQLK	A	MANIT(HexNAc)SSQILDQLK	HexNAc@370|372|373	HexNAc@3|5|6	0	Z20200203-27_FTMSms2ethcd	113.017	18350
Q5T6F2	UBAP2	Ubiquitin-associated protein 2	44.2	4.1e-07	5250.53	1050.91	5	0.78	382	K	APSLGQFTTTPSTQQNSTSHPTTTTSWDLKPPTSQSSVLSHLDFK	S	APSLGQFTT(HexNAc)T(HexNAc)PSTQQNSTSHPTTTTSWDLKPPTSQSSVLSHLDFK	HexNAc&HexNAc@((390&(391|394|397|399|403|404|405|406|414))|(391&(394|397|399|403|404))|(393&(397|398|400|407|415))|(394&397)|(397&(398|399|400|403|404|405|406|407|414|415))|(398&(400|407|415))|(400&(407|415))|(407&415))||HexNAc2@390|391|393|394|397|398|399|400|403|404|405|406|407|414|415	HexNAc&HexNAc@((9&(10|13|16|18|22|23|24|25|33))|(10&(13|16|18|22|23))|(12&(16|17|19|26|34))|(13&16)|(16&(17|18|19|22|23|24|25|26|33|34))|(17&(19|26|34))|(19&(26|34))|(26&34))||HexNAc2@9|10|12|13|16|17|18|19|22|23|24|25|26|33|34	0	Z20200203-06_FTMSms2ethcd	117.017	18214	2 HexNAcs	Changed peptide Column to reflect 2 HexNAcs
Q5T6F2	UBAP2	Ubiquitin-associated protein 2	35.6	8.6e-06	2632.42	878.144	3	-0.48	480	K	LLQLPSTTIENISVSVHQPQPK	H	LLQLPST(HexNAc)TIENISVSVHQPQPK	HexNAc@486=6	HexNAc@7=6	0	Z20200203-06_FTMSms2ethcd	111.217	17256
Q5T6F2	UBAP2	Ubiquitin-associated protein 2	32.2	1.7e-05	2632.42	658.86	4	-0.23	480	K	LLQLPSTTIENISVSVHQPQPK	H	LLQLPSTT(HexNAc)IENISVSVHQPQPK	HexNAc@487|490	HexNAc@8|11	0	Z20200203-05_FTMSms2ethcd	106.283	16551
Q5T6F2	UBAP2	Ubiquitin-associated protein 2	38.2	2.7e-06	2632.42	878.145	3	0.28	480	K	LLQLPSTTIENISVSVHQPQPK	H	LLQLPSTTIEN(HexNAc)ISVSVHQPQPK	HexNAc@487|490	HexNAc@8|11	0	Z20200203-06_FTMSms2ethcd	106.15	16415
Q5T6F2	UBAP2	Ubiquitin-associated protein 2	43.3	1.2e-08	2632.42	878.145	3	0.76	480	K	LLQLPSTTIENISVSVHQPQPK	H	LLQLPSTTIENIS(HexNAc)VSVHQPQPK	HexNAc@487|490|492	HexNAc@8|11|13	0	Z20200203-07_FTMSms2ethcd	106.533	16826
Q5T6F2	UBAP2	Ubiquitin-associated protein 2	36.7	5.4e-08	2632.42	658.861	4	1.4	480	K	LLQLPSTTIENISVSVHQPQPK	H	LLQLPSTTIENISVS(HexNAc)VHQPQPK	HexNAc@494=15	HexNAc@15=15	0	Z20200203-07_FTMSms2ethcd	110.15	17438
Q5T6F2	UBAP2	Ubiquitin-associated protein 2	21	2.8e-05	2835.5	945.838	3	0.58	480	K	LLQLPSTTIENISVSVHQPQPK	H	LLQLPSTT(HexNAc)IENISVS(HexNAc)VHQPQPK	HexNAc&HexNAc@((487&(492|494))|(490&494))	HexNAc&HexNAc@((8&(13|15))|(11&15))	0	Z20200203-04_FTMSms2ethcd	103.6	15915
Q5T6F2	UBAP2	Ubiquitin-associated protein 2	76	8.4e-14	2290.07	764.029	3	-0.7	1002	K	GVSVSSSTTGLPDMTGSVYNK	T	GVSVS(HexNAc)SSTTGLPDMTGSVYNK	HexNAc@1006|1007	HexNAc@5|6	0	Z20200203-23_FTMSms2ethcd	104.267	16322
Q5T6F2	UBAP2	Ubiquitin-associated protein 2	63.1	2.7e-09	2290.08	1145.54	2	0.63	1002	K	GVSVSSSTTGLPDMTGSVYNK	T	GVS(HexNAc)VSSSTTGLPDMTGSVYNK	HexNAc@1004|1006	HexNAc@3|5	0	Z20200203-23_FTMSms2ethcd	104.017	16277
Q5T6F2	UBAP2	Ubiquitin-associated protein 2	68.3	1e-13	2290.08	764.031	3	0.97	1002	K	GVSVSSSTTGLPDMTGSVYNK	T	GVSVSSS(HexNAc)TTGLPDMTGSVYNK	HexNAc@1008=7	HexNAc@7=7	0	Z20200203-23_FTMSms2ethcd	103.683	16220
Q5T6F2	UBAP2	Ubiquitin-associated protein 2	68.7	9.3e-14	2306.07	769.361	3	-0.66	1002	K	GVSVSSSTTGLPDMTGSVYNK	T	GVSVS(HexNAc)SSTTGLPDM(Oxidation)TGSVYNK	Oxidation@1015;HexNAc@1006|1007	Oxidation@14;HexNAc@5|6	0	Z20200203-23_FTMSms2ethcd	85.017	13095
Q5TGY3	AHDC1	AT-hook DNA-binding motif-containing protein 1	27.4	2.9e-06	2907.25	969.756	3	0.19	1073	K	GTTASATSAASAASSSSSSFQPSPENCR	Q	GTTASATS(HexNAc)AASAASSSSSSFQPSPENC(Carbamidomethyl)R	HexNAc@1080=9	HexNAc@8=9	0	Z20200203-13_FTMSms2ethcd	67.233	10521
Q5TGY3	AHDC1	AT-hook DNA-binding motif-containing protein 1	59.1	5.7e-16	2907.26	969.757	3	0.38	1073	K	GTTASATSAASAASSSSSSFQPSPENCR	Q	GT(HexNAc)TASATSAASAASSSSSSFQPSPENC(Carbamidomethyl)R	HexNAc@1074|1075	HexNAc@2|3	0	Z20200203-13_FTMSms2ethcd	69.5	10913
Q5VT52	RPRD2	Regulation of nuclear pre-mRNA domain-containing protein 2	47.3	5.9e-07	1949.01	650.34	3	-0.46	396	K	SAVSTSVPTKPTENISK	A	S(HexNAc)AVSTSVPTKPTENISK	HexNAc@396|399|400	HexNAc@1|4|5	0	Z20200203-17_FTMSms2ethcd	50.283	7637
Q5VT52	RPRD2	Regulation of nuclear pre-mRNA domain-containing protein 2	59.7	8.1e-09	1949.01	650.34	3	-0.37	396	K	SAVSTSVPTKPTENISK	A	SAVS(HexNAc)TSVPTKPTENISK	HexNAc@399|400	HexNAc@4|5	0	Z20200203-16_FTMSms2ethcd	24.583	3506
Q5VT52	RPRD2	Regulation of nuclear pre-mRNA domain-containing protein 2	60	1.3e-07	1949.01	650.341	3	0.29	396	K	SAVSTSVPTKPTENISK	A	SAVST(HexNAc)SVPTKPTENISK	HexNAc@399|400|401	HexNAc@4|5|6	0	Z20200203-13_FTMSms2ethcd	24.833	3703
Q5VT52	RPRD2	Regulation of nuclear pre-mRNA domain-containing protein 2	45.5	7.8e-07	1949.01	650.341	3	0.66	396	K	SAVSTSVPTKPTENISK	A	SAVSTSVPTKPT(HexNAc)ENISK	HexNAc@404|407	HexNAc@9|12	0	Z20200203-15_FTMSms2ethcd	24.35	3493
Q5VT52	RPRD2	Regulation of nuclear pre-mRNA domain-containing protein 2	43.1	1.6e-08	2152.08	718.033	3	-0.86	396	K	SAVSTSVPTKPTENISK	A	SAVS(HexNAc)T(HexNAc)SVPTKPTENISK	HexNAc&HexNAc@(399&400)||HexNAc2@399|400	HexNAc&HexNAc@(4&5)||HexNAc2@4|5	0	Z20200203-13_FTMSms2ethcd	48.383	7295
Q5VT52	RPRD2	Regulation of nuclear pre-mRNA domain-containing protein 2	42.5	2.7e-07	2152.09	718.034	3	0.42	396	K	SAVSTSVPTKPTENISK	A	SAVS(HexNAc)TSVPT(HexNAc)KPTENISK	HexNAc&HexNAc@((396&404)|(399&(400|401|404)))	HexNAc&HexNAc@((1&9)|(4&(5|6|9)))	0	Z20200203-15_FTMSms2ethcd	24.233	3466
Q5VT52	RPRD2	Regulation of nuclear pre-mRNA domain-containing protein 2	22	1.3e-05	2152.09	718.035	3	2	396	K	SAVSTSVPTKPTENISK	A	S(HexNAc)AVS(HexNAc)TSVPTKPTENISK	HexNAc&HexNAc@((396&(399|400))|(399&400))||HexNAc2@396|399|400	HexNAc&HexNAc@((1&(4|5))|(4&5))||HexNAc2@1|4|5	0	Z20200203-01_FTMSms2ethcd	46.733	6713	2 HexNAcs	Changed peptide Column to reflect 2 HexNAcs
Q5VT52	RPRD2	Regulation of nuclear pre-mRNA domain-containing protein 2	47	2e-12	4541.4	1136.1	4	1.9	413	K	ASSCTPVPVTMTATPPLPKPVNTSLSPSPALALPNLANVDLAK	I	ASSC(Carbamidomethyl)TPVPVT(HexNAc)MTATPPLPKPVNTSLSPSPALALPNLANVDLAK	HexNAc@422=18	HexNAc@10=18	0	Z20200203-13_FTMSms2ethcd	159.783	27136
Q5VT52	RPRD2	Regulation of nuclear pre-mRNA domain-containing protein 2	70	1.1e-17	2269.99	757.335	3	-1.3	589	K	SFNYSPNSSTSEVSSTSASK	A	SFNYSPNSS(HexNAc)TSEVSSTSASK	HexNAc@597=10	HexNAc@9=10	0	Z20200203-12_FTMSms2ethcd	59.7	9451
Q5VT52	RPRD2	Regulation of nuclear pre-mRNA domain-containing protein 2	49.6	2e-10	2269.99	1135.5	2	-0.68	589	K	SFNYSPNSSTSEVSSTSASK	A	SFNYSPNS(HexNAc)STSEVSSTSASK	HexNAc@596|597	HexNAc@8|9	0	Z20200203-12_FTMSms2ethcd	59.767	9460
Q5VT52	RPRD2	Regulation of nuclear pre-mRNA domain-containing protein 2	44.1	6.2e-09	2269.99	1135.5	2	0.29	589	K	SFNYSPNSSTSEVSSTSASK	A	SFNYS(HexNAc)PNSSTSEVSSTSASK	HexNAc@589|591|593|595|596	HexNAc@1|3|5|7|8	0	Z20200203-11_FTMSms2ethcd	57.467	9094
Q5VT52	RPRD2	Regulation of nuclear pre-mRNA domain-containing protein 2	46.1	1.4e-06	2539.27	847.094	3	0.34	973	R	SLFSPQNTLAAPTGHPPTSGVEK	V	SLFSPQNTLAAPTGHPPT(HexNAc)SGVEK	HexNAc@985|990|991	HexNAc@13|18|19	0	Z20200203-26_FTMSms2ethcd	93.667	14955
Q5VT52	RPRD2	Regulation of nuclear pre-mRNA domain-containing protein 2	63.1	2.3e-08	2539.27	847.094	3	0.41	973	R	SLFSPQNTLAAPTGHPPTSGVEK	V	SLFSPQNTLAAPTGHPPTS(HexNAc)GVEK	HexNAc@985|990|991	HexNAc@13|18|19	0	Z20200203-26_FTMSms2ethcd	93.083	14860
Q5VUA4	ZNF318	Zinc finger protein 318	44.6	3.5e-09	2374.19	792.07	3	-0.56	1328	K	TVVAHTSPWMPVVTTSTQTK	I	TVVAHTSPWMPVVT(HexNAc)TSTQTK	HexNAc@1341=7	HexNAc@14=7	0	Z20200203-08_FTMSms2ethcd	80.75	13059
Q5VUA4	ZNF318	Zinc finger protein 318	50.7	1.4e-09	2374.2	792.07	3	-0.17	1328	K	TVVAHTSPWMPVVTTSTQTK	I	TVVAHTSPWMPVVTT(HexNAc)STQTK	HexNAc@1342=7	HexNAc@15=7	0	Z20200203-09_FTMSms2ethcd	81.817	13387
Q5VUA4	ZNF318	Zinc finger protein 318	43.4	2e-09	2577.27	859.763	3	-0.25	1328	K	TVVAHTSPWMPVVTTSTQTK	I	TVVAHTSPWMPVVT(HexNAc)T(HexNAc)STQTK	HexNAc@1341=12;HexNAc@1342=10	HexNAc@14=12;HexNAc@15=10	0	Z20200203-08_FTMSms2ethcd	77.167	12446
Q5VUA4	ZNF318	Zinc finger protein 318	35.1	5.8e-07	2577.28	645.074	4	-0.082	1328	K	TVVAHTSPWMPVVTTSTQTK	I	TVVAHTSPWMPVVT(HexNAc)T(HexNAc)STQTK	HexNAc&HexNAc@((1341&(1342|1343))|(1342&1343))||HexNAc2@1341|1342	HexNAc&HexNAc@((14&(15|16))|(15&16))||HexNAc2@14|15	0	Z20200203-07_FTMSms2ethcd	78.483	12292	2 HexNAcs	Changed peptide Column to reflect 2 HexNAcs
Q5VUA4	ZNF318	Zinc finger protein 318	30.8	1.4e-07	2577.28	859.764	3	0.82	1328	K	TVVAHTSPWMPVVTTSTQTK	I	TVVAHT(HexNAc)SPWMPVVTTST(HexNAc)QTK	HexNAc@1333=7;HexNAc@1342|1343|1344	HexNAc@6=7;HexNAc@15|16|17	0	Z20200203-06_FTMSms2ethcd	78.617	12018
Q5VUA4	ZNF318	Zinc finger protein 318	41.7	1.1e-09	2577.28	859.764	3	1.1	1328	K	TVVAHTSPWMPVVTTSTQTK	I	TVVAHTSPWMPVVT(HexNAc)TST(HexNAc)QTK	HexNAc@1341=7;HexNAc@1342|1343|1344	HexNAc@14=7;HexNAc@15|16|17	0	Z20200203-06_FTMSms2ethcd	77.467	11838
Q5VWN6	TASOR2	Protein TASOR 2	61.5	1.8e-09	1791.88	896.443	2	1.3	965	R	VASYSGTVTQATFTR	T	VASYS(HexNAc)GTVTQATFTR	HexNAc@969=14	HexNAc@5=14	0	Z20200203-25_FTMSms2ethcd	79.683	12350
Q5VWN6	TASOR2	Protein TASOR 2	37.2	2.2e-05	1485.77	743.388	2	0.54	1144	K	ETPLPVSLPSDK	T	ETPLPVS(HexNAc)LPSDK	HexNAc@1150=15	HexNAc@7=15	0	Z20200203-13_FTMSms2ethcd	95.3	15681
Q5VWN6	TASOR2	Protein TASOR 2	29.6	2.4e-07	2278.2	1139.61	2	0.76	1586	K	SLSDTLVSTTAPSGIVNVSVK	Q	SLSDT(HexNAc)LVSTTAPSGIVNVSVK	HexNAc@1590|1593|1594	HexNAc@5|8|9	0	Z20200203-26_FTMSms2ethcd	125.55	20757
Q5VZ89	DENND4C	DENN domain-containing protein 4C	72.2	1.4e-17	2492.13	831.38	3	-0.064	1149	K	TTATVDTYESLLSDSNSNQSR	D	T(HexNAc)TATVDTYESLLSDSNSNQSR	HexNAc@1149=8	HexNAc@1=8	0	Z20200203-11_FTMSms2ethcd	103.35	17458
Q63HK5	TSHZ3	Teashirt homolog 3	41.4	2e-10	2987.46	996.492	3	-0.0055	800	K	GCSLGSVLLSPTSTAPATSSSTVTTAK	T	GC(Carbamidomethyl)SLGSVLLSPTSTAPAT(HexNAc)S(HexNAc)SSTVTTAK	HexNAc@817=9;HexNAc@818|819|820	HexNAc@18=9;HexNAc@19|20|21	0	Z20200203-05_FTMSms2ethcd	100.7	15653
Q63HK5	TSHZ3	Teashirt homolog 3	48.3	3e-10	2987.46	996.493	3	1	800	K	GCSLGSVLLSPTSTAPATSSSTVTTAK	T	GC(Carbamidomethyl)SLGSVLLSPTS(HexNAc)TAPAT(HexNAc)SSSTVTTAK	HexNAc@812=7;HexNAc@817|818	HexNAc@13=7;HexNAc@18|19	0	Z20200203-05_FTMSms2ethcd	99.45	15429
Q68CP9	ARID2	AT-rich interactive domain-containing protein 2	69.1	2.2e-08	3170.55	793.394	4	0.95	624	R	VDSVPDVSPAPSPAGIPHGSQTIGNHFQR	T	VDSVPDVSPAPSPAGIPHGSQT(HexNAc)IGNHFQR	HexNAc@643|645	HexNAc@20|22	0	Z20200203-19_FTMSms2ethcd	89.967	14586
Q68CP9	ARID2	AT-rich interactive domain-containing protein 2	57.2	1.1e-09	3459.72	865.684	4	-0.51	653	R	TPVANQSSNLTATQMSFPVQGVHTVAQTVSR	I	TPVANQSSNLTATQMSFPVQGVHT(HexNAc)VAQTVSR	HexNAc@676=13	HexNAc@24=13	0	Z20200203-05_FTMSms2ethcd	97.233	15076
Q68CP9	ARID2	AT-rich interactive domain-containing protein 2	23.4	3.4e-06	2752.4	688.856	4	-0.45	684	R	IPQNPSPHTHQQQNAPVTVIQSK	A	IPQNPSPHT(HexNAc)HQQQNAPVTVIQSK	HexNAc@689|692	HexNAc@6|9	0	Z20200203-23_FTMSms2ethcd	50.967	7617
Q68DE3	USF3	Basic helix-loop-helix domain-containing protein USF3	34	2.5e-08	2428.18	810.065	3	-0.91	362	K	SADLTSTATVVASSAPGVGK	A	SADLTS(HexNAc)TATVVAS(HexNAc)S(HexNAc)APGVGK	HexNAc@367=7;HexNAc&HexNAc@(374&375)||HexNAc2@374|375	HexNAc@6=7;HexNAc&HexNAc@(13&14)||HexNAc2@13|14	0	Z20200203-15_FTMSms2ethcd	75.45	11241
Q68EM7	ARHGAP17	Rho GTPase-activating protein 17	57.3	2e-07	3267.62	817.661	4	-0.26	805	R	NRPSVPPPPQPPGVHSAGDSSLTNTAPTASK	I	NRPSVPPPPQPPGVHS(HexNAc)AGDSSLTNTAPTASK	HexNAc@820=18	HexNAc@16=18	0	Z20200203-23_FTMSms2ethcd	73.517	11218
Q6AI39	BICRAL	BRD4-interacting chromatin-remodeling complex-associated protein-like	72.8	9.8e-15	3850.82	963.46	4	1.5	540	R	FPAVSSASTAHPSLGSAVQSGSSGSNFTGDQLTQPNR	T	FPAVS(HexNAc)SASTAHPSLGSAVQSGSSGSNFTGDQLTQPNR	HexNAc@544=13	HexNAc@5=13	0	Z20200203-01_FTMSms2ethcd	98.833	14937
Q6AI39	BICRAL	BRD4-interacting chromatin-remodeling complex-associated protein-like	31.6	1.6e-06	1281.68	427.898	3	-0.066	577	R	TPVPVSVSHR	L	TPVPVS(HexNAc)VSHR	HexNAc@582=21	HexNAc@6=21	0	Z20200203-19_FTMSms2ethcd	24.35	3815
Q6IQ49	SDE2	Replication stress response regulator SDE2	61.8	5e-12	2452.2	818.07	3	0.4	271	R	VVNTDHGSPEQLQIPVTDSGR	H	VVNTDHGSPEQLQIPVT(HexNAc)DSGR	HexNAc@287=13	HexNAc@17=13	0	Z20200203-13_FTMSms2ethcd	76.583	12147
Q6MZP7	LIN54	Protein lin-54 homolog	44.1	2.1e-07	2084.16	695.39	3	-1.4	102	K	LGAQTPVTISANQIILNK	V	LGAQTPVT(HexNAc)ISANQIILNK	HexNAc@109=6	HexNAc@8=6	0	Z20200203-05_FTMSms2ethcd	104.617	16294
Q6MZP7	LIN54	Protein lin-54 homolog	67.9	1.7e-15	4458.48	1115.38	4	-0.48	185	K	VVTIGGRPEVKPVIGVSALTPGSQLINTTTQPSVLQTQQLK	T	VVTIGGRPEVKPVIGVSALTPGSQLINTT(HexNAc)TQPSVLQTQQLK	HexNAc@213=7	HexNAc@29=7	0	Z20200203-23_FTMSms2ethcd	130.533	20651
Q6MZP7	LIN54	Protein lin-54 homolog	39.9	8.7e-12	4661.56	1166.15	4	0.85	185	K	VVTIGGRPEVKPVIGVSALTPGSQLINTTTQPSVLQTQQLK	T	VVTIGGRPEVKPVIGVSALTPGSQLINTT(HexNAc)T(HexNAc)QPSVLQTQQLK	HexNAc&HexNAc@((213&(214|217))|(214&217))||HexNAc2@213|214|217	HexNAc&HexNAc@((29&(30|33))|(30&33))||HexNAc2@29|30|33	0	Z20200203-23_FTMSms2ethcd	127.517	20170	2 HexNAcs	Changed peptide Column to reflect 2 HexNAcs
Q6MZP7	LIN54	Protein lin-54 homolog	63	6.9e-14	2552.29	851.435	3	-1.8	284	K	TITISESGVIGSTLNSTTQTPNK	I	TITIS(HexNAc)ESGVIGSTLNSTTQTPNK	HexNAc@288=7	HexNAc@5=7	0	Z20200203-25_FTMSms2ethcd	113.2	18120
Q6MZP7	LIN54	Protein lin-54 homolog	47.5	1.9e-07	1943	972.002	2	-0.2	321	K	STVQTITVGGVSTSQFK	T	STVQTIT(HexNAc)VGGVSTSQFK	HexNAc@327=13	HexNAc@7=13	0	Z20200203-26_FTMSms2ethcd	94.2	15039
Q6MZP7	LIN54	Protein lin-54 homolog	62.1	9.2e-09	1943	972.002	2	0.054	321	K	STVQTITVGGVSTSQFK	T	ST(HexNAc)VQTITVGGVSTSQFK	HexNAc@321|322	HexNAc@1|2	0	Z20200203-27_FTMSms2ethcd	96.45	15414
Q6MZP7	LIN54	Protein lin-54 homolog	65	5.7e-11	1943	648.34	3	3.7	321	K	STVQTITVGGVSTSQFK	T	S(HexNAc)TVQTITVGGVSTSQFK	HexNAc@321=10	HexNAc@1=10	0	Z20200203-01_FTMSms2ethcd	91.167	13713
Q6MZP7	LIN54	Protein lin-54 homolog	55.7	6e-12	2278.26	760.093	3	-0.59	338	K	TIIPLATAPNVQQIQVPGSK	F	T(HexNAc)IIPLATAPNVQQIQVPGSK	HexNAc@338=12	HexNAc@1=12	0	Z20200203-08_FTMSms2ethcd	120.25	19873
Q6MZP7	LIN54	Protein lin-54 homolog	52.4	1.8e-11	2278.26	760.093	3	-0.26	338	K	TIIPLATAPNVQQIQVPGSK	F	TIIPLAT(HexNAc)APNVQQIQVPGSK	HexNAc@338|344	HexNAc@1|7	0	Z20200203-09_FTMSms2ethcd	121.233	20307
Q6N021	TET2	Methylcytosine dioxygenase TET2	38.2	7e-08	2075	692.338	3	-0.049	229	K	TLSQYYPDCVSIAVQK	T	TLSQYYPDC(Carbamidomethyl)VS(HexNAc)IAVQK	HexNAc@239=54	HexNAc@11=54	0	Z20200203-23_FTMSms2ethcd	106.9	16751
Q6N021	TET2	Methylcytosine dioxygenase TET2	47.1	3.9e-06	2032.96	678.325	3	0.21	830	K	IQVSCSNNTHLVSENK	E	IQVSC(Carbamidomethyl)S(HexNAc)NNTHLVSENK	HexNAc@833|835	HexNAc@4|6	0	Z20200203-13_FTMSms2ethcd	43.983	6632
Q6N021	TET2	Methylcytosine dioxygenase TET2	35.2	3.8e-06	1780.9	890.952	2	-0.097	1096	R	TAASVLNNFIESPSK	L	T(HexNAc)AASVLNNFIESPSK	HexNAc@1096=28	HexNAc@1=28	0	Z20200203-25_FTMSms2ethcd	108.933	17373
Q6N043	ZNF280D	Zinc finger protein 280D	38	9.1e-06	1509.74	755.376	2	-1.5	211	K	SPSVTSSQAMLAK	G	SPSVT(HexNAc)SSQAMLAK	HexNAc@215=6	HexNAc@5=6	0	Z20200203-19_FTMSms2ethcd	65.233	10121
Q6NXT4	SLC30A6	Zinc transporter 6	56.3	9.8e-11	3188.52	1063.51	3	-1.1	366	K	GTDDLNPVTSTPAKPSSPPPEFSFNTPGK	N	GTDDLNPVT(HexNAc)STPAKPSSPPPEFSFNTPGK	HexNAc@374=7	HexNAc@9=7	0	Z20200203-19_FTMSms2ethcd	109.817	18233
Q6P0Q8	MAST2	Microtubule-associated serine/threonine-protein kinase 2	62.1	5.5e-13	3597.73	900.189	4	0.083	1619	K	AQHLHTQALTALSPSTSGLTPTSSCSPPSSTSGK	L	AQHLHTQALTALSPSTSGLT(HexNAc)PTSSC(Carbamidomethyl)SPPSSTSGK	HexNAc@1638|1640|1641	HexNAc@20|22|23	0	Z20200203-07_FTMSms2ethcd	75.967	11880
Q6P1X5	TAF2	Transcription initiation factor TFIID subunit 2	72.5	5.8e-10	3154.55	789.392	4	-0.41	1083	R	SALIPQHSAGCDSTPTTKPQWSLELAR	K	SALIPQHSAGC(Carbamidomethyl)DSTPT(HexNAc)TKPQWSLELAR	HexNAc@1098|1099	HexNAc@16|17	0	Z20200203-27_FTMSms2ethcd	97.467	15577
Q6P2H3	CEP85	Centrosomal protein of 85 kDa	62.8	3.4e-13	2248.1	750.037	3	-0.6	7	K	YPTEGISHVTSPSSDVIQK	G	YPTEGISHVT(HexNAc)SPSSDVIQK	HexNAc@16=18	HexNAc@10=18	0	Z20200203-12_FTMSms2ethcd	72.1	11665
Q6P3W7	SCYL2	SCY1-like protein 2	31.1	7.6e-10	2559.2	853.739	3	-0.7	718	K	DLTDTLMDNMSSLTSLSVSTPK	S	DLTDTLMDNMSSLTSLSVS(HexNAc)TPK	HexNAc@734|736	HexNAc@17|19	0	Z20200203-03_FTMSms2ethcd	177.333	27528
Q6P3W7	SCYL2	SCY1-like protein 2	40.8	7.4e-11	2559.21	853.74	3	0.23	718	K	DLTDTLMDNMSSLTSLSVSTPK	S	DLTDTLMDNMSSLTSLS(HexNAc)VSTPK	HexNAc@734=18	HexNAc@17=18	0	Z20200203-02_FTMSms2ethcd	174.55	26888
Q6P3W7	SCYL2	SCY1-like protein 2	30.8	2.2e-07	2559.21	853.741	3	0.8	718	K	DLTDTLMDNMSSLTSLSVSTPK	S	DLTDTLMDNMSS(HexNAc)LTSLSVSTPK	HexNAc@729|731|732	HexNAc@12|14|15	0	Z20200203-01_FTMSms2ethcd	174.9	26412
Q6P3W7	SCYL2	SCY1-like protein 2	69.7	5.1e-17	2972.32	991.445	3	0.14	740	K	SSASSTFTSVPSMGIGMMFSTPTDNTK	R	S(HexNAc)SASSTFTSVPSMGIGMMFSTPTDNTK	HexNAc@740=8	HexNAc@1=8	0	Z20200203-10_FTMSms2ethcd	149.517	24673
Q6P3W7	SCYL2	SCY1-like protein 2	26.6	3.2e-07	2972.33	991.45	3	4.4	740	K	SSASSTFTSVPSMGIGMMFSTPTDNTK	R	SSAS(HexNAc)STFTSVPSMGIGMMFSTPTDNTK	HexNAc@740|741|743	HexNAc@1|2|4	0	Z20200203-08_FTMSms2ethcd	146.3	23959
Q6P3W7	SCYL2	SCY1-like protein 2	49.9	1.9e-13	3175.4	1059.14	3	-0.22	740	K	SSASSTFTSVPSMGIGMMFSTPTDNTK	R	S(HexNAc)S(HexNAc)ASSTFTSVPSMGIGMMFSTPTDNTK	HexNAc&HexNAc@((740&(741|743))|(741&743))||HexNAc2@740|741	HexNAc&HexNAc@((1&(2|4))|(2&4))||HexNAc2@1|2	0	Z20200203-08_FTMSms2ethcd	144.167	23632	2 HexNAcs	Changed peptide Column to reflect 2 HexNAcs
Q6P4R8	NFRKB	Nuclear factor related to kappa-B-binding protein	62.1	7.2e-11	3714.83	929.464	4	0.29	757	K	SSSGVLLVSSPTMPHLGTMLSPASSQTAPSSQAAAR	V	S(HexNAc)SSGVLLVSSPTMPHLGTMLSPASSQTAPSSQAAAR	HexNAc@757|758|759	HexNAc@1|2|3	0	Z20200203-15_FTMSms2ethcd	125.283	19506
Q6P4R8	NFRKB	Nuclear factor related to kappa-B-binding protein	48.8	9.6e-07	1851.92	926.462	2	-0.89	1026	K	ASSASAPSSTPTGTTVVK	V	AS(HexNAc)SASAPSSTPTGTTVVK	HexNAc@1027|1028	HexNAc@2|3	0	Z20200203-11_FTMSms2ethcd	24.25	3827
Q6P4R8	NFRKB	Nuclear factor related to kappa-B-binding protein	45.1	2.7e-10	2787.35	929.788	3	0.87	1113	K	QGASVASGSGTVHTSAVSLPSMNAAVSK	T	Q(Gln->pyro-Glu)GASVASGSGT(HexNAc)VHTSAVSLPSMNAAVSK	Gln->pyro-Glu@1113;HexNAc@1123|1126|1127	Gln->pyro-Glu@1;HexNAc@11|14|15	0	Z20200203-01_FTMSms2ethcd	101.067	15284
Q6P4R8	NFRKB	Nuclear factor related to kappa-B-binding protein	56.8	3.6e-12	2787.35	929.789	3	1.7	1113	K	QGASVASGSGTVHTSAVSLPSMNAAVSK	T	Q(Gln->pyro-Glu)GASVASGSGTVHTSAVS(HexNAc)LPSMNAAVSK	Gln->pyro-Glu@1113;HexNAc@1130=14	Gln->pyro-Glu@1;HexNAc@18=14	0	Z20200203-01_FTMSms2ethcd	101.85	15405
Q6P4R8	NFRKB	Nuclear factor related to kappa-B-binding protein	66.5	4.7e-12	2804.37	935.462	3	-0.35	1113	K	QGASVASGSGTVHTSAVSLPSMNAAVSK	T	QGASVASGSGTVHT(HexNAc)SAVSLPSMNAAVSK	HexNAc@1126=12	HexNAc@14=12	0	Z20200203-27_FTMSms2ethcd	87.45	13901
Q6P4R8	NFRKB	Nuclear factor related to kappa-B-binding protein	60.5	3.7e-11	2804.37	935.463	3	0.31	1113	K	QGASVASGSGTVHTSAVSLPSMNAAVSK	T	QGAS(HexNAc)VASGSGTVHTSAVSLPSMNAAVSK	HexNAc@1116=29	HexNAc@4=29	0	Z20200203-01_FTMSms2ethcd	82.267	12300
Q6P4R8	NFRKB	Nuclear factor related to kappa-B-binding protein	65.4	7.7e-12	2804.38	935.465	3	2.8	1113	K	QGASVASGSGTVHTSAVSLPSMNAAVSK	T	QGASVASGSGTVHTSAVS(HexNAc)LPSMNAAVSK	HexNAc@1130=16	HexNAc@18=16	0	Z20200203-01_FTMSms2ethcd	83.283	12464
Q6P4R8	NFRKB	Nuclear factor related to kappa-B-binding protein	34.4	7.5e-06	2317.22	1159.11	2	-1.2	1141	K	TVAVASGAASTPISISTGAPTVR	Q	TVAVASGAAS(HexNAc)TPISISTGAPTVR	HexNAc@1150|1151	HexNAc@10|11	0	Z20200203-01_FTMSms2ethcd	98.217	14839
Q6P4R8	NFRKB	Nuclear factor related to kappa-B-binding protein	80	5.5e-16	2317.22	773.079	3	-1	1141	K	TVAVASGAASTPISISTGAPTVR	Q	T(HexNAc)VAVASGAASTPISISTGAPTVR	HexNAc@1141=34	HexNAc@1=34	0	Z20200203-27_FTMSms2ethcd	105.483	16991
Q6P4R8	NFRKB	Nuclear factor related to kappa-B-binding protein	77.6	1.9e-16	2317.22	773.08	3	0.17	1141	K	TVAVASGAASTPISISTGAPTVR	Q	TVAVAS(HexNAc)GAASTPISISTGAPTVR	HexNAc@1146=32	HexNAc@6=32	0	Z20200203-02_FTMSms2ethcd	97.15	15010
Q6P4R8	NFRKB	Nuclear factor related to kappa-B-binding protein	35.6	4.2e-08	2317.23	773.08	3	0.26	1141	K	TVAVASGAASTPISISTGAPTVR	Q	TVAVASGAAST(HexNAc)PISISTGAPTVR	HexNAc@1151|1154	HexNAc@11|14	0	Z20200203-02_FTMSms2ethcd	96.517	14912
Q6P4R8	NFRKB	Nuclear factor related to kappa-B-binding protein	53.3	8.3e-10	2317.23	773.081	3	1	1141	K	TVAVASGAASTPISISTGAPTVR	Q	TVAVASGAASTPISIS(HexNAc)TGAPTVR	HexNAc@1151|1154|1156	HexNAc@11|14|16	0	Z20200203-01_FTMSms2ethcd	98.083	14817
Q6P4R8	NFRKB	Nuclear factor related to kappa-B-binding protein	58.1	8.6e-14	2520.3	840.771	3	-2	1141	K	TVAVASGAASTPISISTGAPTVR	Q	T(HexNAc)VAVASGAAST(HexNAc)PISISTGAPTVR	HexNAc@1141=44;HexNAc@1151|1154	HexNAc@1=44;HexNAc@11|14	0	Z20200203-26_FTMSms2ethcd	103.4	16714
Q6P4R8	NFRKB	Nuclear factor related to kappa-B-binding protein	59	1.1e-11	2520.3	840.772	3	-0.87	1141	K	TVAVASGAASTPISISTGAPTVR	Q	TVAVASGAAST(HexNAc)PISIST(HexNAc)GAPTVR	HexNAc@1157=7;HexNAc@1151|1154	HexNAc@17=7;HexNAc@11|14	0	Z20200203-27_FTMSms2ethcd	101.45	16274
Q6P4R8	NFRKB	Nuclear factor related to kappa-B-binding protein	57.3	5e-13	2520.3	840.772	3	-0.72	1141	K	TVAVASGAASTPISISTGAPTVR	Q	T(HexNAc)VAVASGAASTPIS(HexNAc)ISTGAPTVR	HexNAc@1141=43;HexNAc@1150|1151|1154	HexNAc@1=43;HexNAc@10|11|14	0	Z20200203-27_FTMSms2ethcd	102.783	16507
Q6P4R8	NFRKB	Nuclear factor related to kappa-B-binding protein	48.9	5.4e-08	1774.91	887.956	2	-0.89	1164	R	QVPVSTTVVSTSQAGK	L	Q(Gln->pyro-Glu)VPVSTTVVS(HexNAc)TSQAGK	Gln->pyro-Glu@1164;HexNAc@1170|1173	Gln->pyro-Glu@1;HexNAc@7|10	0	Z20200203-21_FTMSms2ethcd	99.75	15585
Q6P4R8	NFRKB	Nuclear factor related to kappa-B-binding protein	47.6	1.3e-08	1774.91	887.956	2	-0.82	1164	R	QVPVSTTVVSTSQAGK	L	Q(Gln->pyro-Glu)VPVSTTVVSTS(HexNAc)QAGK	Gln->pyro-Glu@1164;HexNAc@1173|1174|1175	Gln->pyro-Glu@1;HexNAc@10|11|12	0	Z20200203-22_FTMSms2ethcd	99.6	15345
Q6P4R8	NFRKB	Nuclear factor related to kappa-B-binding protein	47.8	3.9e-09	1791.93	597.982	3	-0.62	1164	R	QVPVSTTVVSTSQAGK	L	QVPVSTTVVSTS(HexNAc)QAGK	HexNAc@1175=7	HexNAc@12=7	0	Z20200203-21_FTMSms2ethcd	62.9	9467
Q6P4R8	NFRKB	Nuclear factor related to kappa-B-binding protein	57.1	2.7e-09	1995.01	665.676	3	0.36	1164	R	QVPVSTTVVSTSQAGK	L	QVPVS(HexNAc)TTVVSTS(HexNAc)QAGK	HexNAc@1168=9;HexNAc@1174|1175	HexNAc@5=9;HexNAc@11|12	0	Z20200203-18_FTMSms2ethcd	64.183	9668
Q6P4R8	NFRKB	Nuclear factor related to kappa-B-binding protein	59.5	3.6e-09	2100.06	700.691	3	0.78	1261	R	IQTVPASHLQQGTASGSSK	A	IQTVPASHLQQGT(HexNAc)ASGSSK	HexNAc@1273=14	HexNAc@13=14	0	Z20200203-23_FTMSms2ethcd	24.517	3732
Q6PCB5	RSBN1L	Lysine-specific demethylase RSBN1L	71.2	4.2e-15	4598	920.406	5	-0.95	692	K	LYHSEEDTSQNTATHETGTSSDSTSSVLGPHTDNMICAVSK	A	LYHSEEDTSQNTATHETGTSSDSTSSVLGPHTDNMIC(Carbamidomethyl)AVS(HexNAc)K	HexNAc@731=38	HexNAc@40=38	0	Z20200203-11_FTMSms2ethcd	74.45	12092
Q6PI47	KCTD18	BTB/POZ domain-containing protein KCTD18	80.5	1.2e-15	2364.17	788.727	3	0.98	291	K	NSASVTVSPASAIQTSAGATANR	F	NS(HexNAc)ASVTVSPASAIQTSAGATANR	HexNAc@292=24	HexNAc@2=24	0	Z20200203-24_FTMSms2ethcd	88.15	13538
Q6PJG2	ELMSAN1	ELM2 and SANT domain-containing protein 1	53.9	6e-08	1623.82	812.415	2	-1.2	83	R	TSAAMLSQQVASVK	W	T(HexNAc)SAAMLSQQVASVK	HexNAc@83=7	HexNAc@1=7	0	Z20200203-25_FTMSms2ethcd	76.433	11804
Q6PJT7	ZC3H14	Zinc finger CCCH domain-containing protein 14	63.6	1.8e-08	1976.98	659.665	3	1.1	389	R	TSQEELLAEVVQGQSR	T	TS(HexNAc)QEELLAEVVQGQSR	HexNAc@389|390	HexNAc@1|2	0	Z20200203-11_FTMSms2ethcd	108.833	18422
Q6UB99	ANKRD11	Ankyrin repeat domain-containing protein 11	23.5	1.1e-06	3458.6	1153.54	3	1.7	2039	K	DGVDAVPAAISTSEAAPYAPPSGLESFFSNCK	S	DGVDAVPAAISTS(HexNAc)EAAPYAPPSGLESFFSNC(Carbamidomethyl)K	HexNAc@2050|2051	HexNAc@12|13	0	Z20200203-23_FTMSms2ethcd	173.15	27213
Q6UN15	FIP1L1	Pre-mRNA 3'-end-processing factor FIP1	49.1	2.7e-06	1692.87	846.94	2	0.1	197	R	MGLEVIPVTSTTNK	I	MGLEVIPVTS(HexNAc)TTNK	HexNAc@205|206|207|208	HexNAc@9|10|11|12	0	Z20200203-24_FTMSms2ethcd	102.933	16035
Q6VMQ6	ATF7IP	Activating transcription factor 7-interacting protein 1	45	2.7e-14	3669.85	1223.95	3	-0.95	704	R	NVSESAPPSFQTPVNTVSSTNLVTPPAVVSSQPK	L	NVSESAPPSFQTPVNTVS(HexNAc)STNLVTPPAVVSSQPK	HexNAc@719|721	HexNAc@16|18	0	Z20200203-27_FTMSms2ethcd	128.533	21105
Q6VMQ6	ATF7IP	Activating transcription factor 7-interacting protein 1	38.5	1.5e-11	3669.85	1223.96	3	1.1	704	R	NVSESAPPSFQTPVNTVSSTNLVTPPAVVSSQPK	L	NVS(HexNAc)ESAPPSFQTPVNTVSSTNLVTPPAVVSSQPK	HexNAc@704|706	HexNAc@1|3	0	Z20200203-01_FTMSms2ethcd	130.117	19699
Q6VMQ6	ATF7IP	Activating transcription factor 7-interacting protein 1	51.9	2.9e-14	3669.86	1223.96	3	2.2	704	R	NVSESAPPSFQTPVNTVSSTNLVTPPAVVSSQPK	L	NVSESAPPSFQTPVNT(HexNAc)VSSTNLVTPPAVVSSQPK	HexNAc@719=6	HexNAc@16=6	0	Z20200203-26_FTMSms2ethcd	128.967	21377
Q6VMQ6	ATF7IP	Activating transcription factor 7-interacting protein 1	23.7	6.2e-07	3872.93	1291.65	3	-0.53	704	R	NVSESAPPSFQTPVNTVSSTNLVTPPAVVSSQPK	L	NVSESAPPSFQT(HexNAc)PVNT(HexNAc)VSSTNLVTPPAVVSSQPK	HexNAc&HexNAc@((715&(719|721|722|723))|(719&(721|722|723))|(721&(722|723))|(722&723))||HexNAc2@715|719|721|722|723	HexNAc&HexNAc@((12&(16|18|19|20))|(16&(18|19|20))|(18&(19|20))|(19&20))||HexNAc2@12|16|18|19|20	0	Z20200203-25_FTMSms2ethcd	127.883	20693	2 HexNAcs	Changed peptide Column to reflect 2 HexNAcs
Q6VMQ6	ATF7IP	Activating transcription factor 7-interacting protein 1	45.3	1e-07	3039.61	1013.88	3	0.075	831	K	NPVSLPSLPNPTKPNNVPSVPSPSIQR	N	NPVS(HexNAc)LPSLPNPTKPNNVPSVPSPSIQR	HexNAc@834=20	HexNAc@4=20	0	Z20200203-13_FTMSms2ethcd	114.7	19521
Q6VMQ6	ATF7IP	Activating transcription factor 7-interacting protein 1	47	1.3e-08	3039.61	1013.88	3	0.075	831	K	NPVSLPSLPNPTKPNNVPSVPSPSIQR	N	NPVSLPSLPNPT(HexNAc)KPNNVPSVPSPSIQR	HexNAc@842=18	HexNAc@12=18	0	Z20200203-12_FTMSms2ethcd	110.633	19012
Q6VMQ6	ATF7IP	Activating transcription factor 7-interacting protein 1	48.4	2.3e-13	2382.14	794.719	3	-0.026	911	K	IPISAFSTSSAAEQNSNTTPR	I	IPIS(HexNAc)AFSTSSAAEQNSNTTPR	HexNAc@914=50	HexNAc@4=50	0	Z20200203-26_FTMSms2ethcd	90.617	14443
Q6VMQ6	ATF7IP	Activating transcription factor 7-interacting protein 1	50.1	1.3e-12	2515.33	839.115	3	0.4	1056	R	APANHQVVYTTLPAPPAQAPLR	G	APANHQVVYTT(HexNAc)LPAPPAQAPLR	HexNAc@1066=8	HexNAc@11=8	0	Z20200203-01_FTMSms2ethcd	87	13057
Q6W2J9	BCOR	BCL-6 corepressor	45.4	4.9e-09	2434.25	812.087	3	-0.0052	586	R	SSVETTPSVIQHVGQPPATPAK	H	S(HexNAc)SVETTPSVIQHVGQPPATPAK	HexNAc@586|587	HexNAc@1|2	0	Z20200203-19_FTMSms2ethcd	78.55	12547
Q6Y7W6	GIGYF2	GRB10-interacting GYF protein 2	41.8	2e-05	1545.81	773.41	2	0.2	670	R	ISDQNIIPSVTR	S	ISDQNIIPSVT(HexNAc)R	HexNAc@680=6	HexNAc@11=6	0	Z20200203-22_FTMSms2ethcd	89.517	13691
Q6ZNB6	NFXL1	NF-X1-type zinc finger protein NFXL1	69.1	2.5e-10	2218.09	740.036	3	-0.75	40	K	GSVGAVPSGTSPGGVATTAAAGSR	H	GSVGAVPSGTSPGGVATT(HexNAc)AAAGSR	HexNAc@56|57	HexNAc@17|18	0	Z20200203-18_FTMSms2ethcd	71	10784
Q6ZNB6	NFXL1	NF-X1-type zinc finger protein NFXL1	51.7	1.8e-07	2218.09	1109.55	2	-0.25	40	K	GSVGAVPSGTSPGGVATTAAAGSR	H	GSVGAVPSGTSPGGVAT(HexNAc)TAAAGSR	HexNAc@56|57	HexNAc@17|18	0	Z20200203-18_FTMSms2ethcd	71.05	10793
Q6ZRI6	C15orf39	Uncharacterized protein C15orf39	69.3	2.1e-07	2887.31	722.582	4	0.59	21	R	LETDSGLEHSLPHSVGNQDPCTYK	G	LETDSGLEHSLPHS(HexNAc)VGNQDPC(Carbamidomethyl)TYK	HexNAc@30|34	HexNAc@10|14	0	Z20200203-10_FTMSms2ethcd	71.283	11474
Q6ZRI6	C15orf39	Uncharacterized protein C15orf39	49.7	4.9e-10	2368.2	790.073	3	-1.1	620	K	KIDTEAPGLPGVPVTTDAMPR	T	KIDTEAPGLPGVPVTT(HexNAc)DAMPR	HexNAc@634|635	HexNAc@15|16	1	Z20200203-18_FTMSms2ethcd	110	17885
Q6ZRI6	C15orf39	Uncharacterized protein C15orf39	44.6	5.1e-08	2240.11	747.376	3	1.2	621	K	IDTEAPGLPGVPVTTDAMPR	T	IDTEAPGLPGVPVTT(HexNAc)DAMPR	HexNAc@635=7	HexNAc@15=7	0	Z20200203-16_FTMSms2ethcd	124.117	19205
Q6ZRI6	C15orf39	Uncharacterized protein C15orf39	60.2	2e-14	3800.09	950.779	4	-0.4	656	K	ILRPAPLPAAVVPSTPTSAPAPTQPAPTPTSGPIGLR	I	ILRPAPLPAAVVPSTPTSAPAPTQPAPTPTS(HexNAc)GPIGLR	HexNAc@683|685|686	HexNAc@28|30|31	0	Z20200203-25_FTMSms2ethcd	128.283	20761
Q6ZRI6	C15orf39	Uncharacterized protein C15orf39	74.4	2.3e-18	3800.1	950.781	4	1.4	656	K	ILRPAPLPAAVVPSTPTSAPAPTQPAPTPTSGPIGLR	I	ILRPAPLPAAVVPSTPTS(HexNAc)APAPTQPAPTPTSGPIGLR	HexNAc@670|672|673	HexNAc@15|17|18	0	Z20200203-25_FTMSms2ethcd	128.9	20865
Q6ZRI6	C15orf39	Uncharacterized protein C15orf39	54.3	3.5e-10	4003.17	1001.55	4	-0.44	656	K	ILRPAPLPAAVVPSTPTSAPAPTQPAPTPTSGPIGLR	I	ILRPAPLPAAVVPSTPTS(HexNAc)APAPTQPAPTPTS(HexNAc)GPIGLR	HexNAc@673=6;HexNAc@683|685|686	HexNAc@18=6;HexNAc@28|30|31	0	Z20200203-24_FTMSms2ethcd	125.85	19975
Q6ZRS2	SRCAP	Helicase SRCAP	46	4.8e-09	2121.03	531.013	4	-0.13	2404	R	AETQGANHTPVISAHQTR	S	AETQGANHTPVIS(HexNAc)AHQTR	HexNAc@2416=29	HexNAc@13=29	0	Z20200203-10_FTMSms2ethcd	6.383	874
Q6ZU65	UBN2	Ubinuclein-2	72.4	1.2e-10	2565.32	642.084	4	-0.25	820	K	KLDSTQTTHSSSLIAGHTGPVPK	K	KLDSTQTT(HexNAc)HSSSLIAGHTGPVPK	HexNAc@826|827	HexNAc@7|8	1	Z20200203-24_FTMSms2ethcd	25.717	3822
Q6ZU65	UBN2	Ubinuclein-2	41.7	1.1e-07	1672.83	558.28	3	-0.35	1003	R	TVPSTTTSSNYLAK	A	T(HexNAc)VPSTTTSSNYLAK	HexNAc@1003=17	HexNAc@1=17	0	Z20200203-17_FTMSms2ethcd	60.167	9164
Q76L83	ASXL2	Putative Polycomb group protein ASXL2	60.9	6.5e-14	2906.54	969.517	3	0.099	899	K	LPVPQVSATTAPAGSAPPSSTLPAASSLK	T	LPVPQVS(HexNAc)ATTAPAGSAPPSSTLPAASSLK	HexNAc@905=13	HexNAc@7=13	0	Z20200203-04_FTMSms2ethcd	108.25	16677
Q76L83	ASXL2	Putative Polycomb group protein ASXL2	45.7	9.5e-12	2906.54	969.517	3	0.22	899	K	LPVPQVSATTAPAGSAPPSSTLPAASSLK	T	LPVPQVSAT(HexNAc)TAPAGSAPPSSTLPAASSLK	HexNAc@907=8	HexNAc@9=8	0	Z20200203-04_FTMSms2ethcd	109.317	16844
Q7KZ85	SUPT6H	Transcription elongation factor SPT6	41	1.1e-08	2045.94	682.651	3	-1.1	1513	K	DHYQDPVPGITPSSSSR	T	DHYQDPVPGITPSS(HexNAc)SSR	HexNAc@1526|1527|1528	HexNAc@14|15|16	0	Z20200203-08_FTMSms2ethcd	62.717	9995
Q7KZ85	SUPT6H	Transcription elongation factor SPT6	42.2	2.5e-07	2045.94	682.652	3	0.43	1513	K	DHYQDPVPGITPSSSSR	T	DHYQDPVPGITPSSSS(HexNAc)R	HexNAc@1526|1527|1528	HexNAc@14|15|16	0	Z20200203-11_FTMSms2ethcd	66.2	10633
Q7LBC6	KDM3B	Lysine-specific demethylase 3B	61.5	3.2e-10	2860.48	1430.75	2	-2.4	409	K	TLEQVGQGIVASAAVVTTASSTPNTVR	I	T(HexNAc)LEQVGQGIVASAAVVTTASSTPNTVR	HexNAc@409=11	HexNAc@1=11	0	Z20200203-27_FTMSms2ethcd	118.85	19373
Q7LBC6	KDM3B	Lysine-specific demethylase 3B	54.1	6.3e-11	2860.49	954.168	3	0.29	409	K	TLEQVGQGIVASAAVVTTASSTPNTVR	I	TLEQVGQGIVASAAVVT(HexNAc)TASSTPNTVR	HexNAc@425=11	HexNAc@17=11	0	Z20200203-01_FTMSms2ethcd	113.8	17222
Q7LBC6	KDM3B	Lysine-specific demethylase 3B	46.7	3.7e-11	2860.49	954.169	3	1.1	409	K	TLEQVGQGIVASAAVVTTASSTPNTVR	I	TLEQVGQGIVASAAVVTT(HexNAc)ASSTPNTVR	HexNAc@426=8	HexNAc@18=8	0	Z20200203-04_FTMSms2ethcd	118.35	18256
Q7LBC6	KDM3B	Lysine-specific demethylase 3B	53.2	1.3e-11	3063.57	1021.86	3	-1.3	409	K	TLEQVGQGIVASAAVVTTASSTPNTVR	I	TLEQVGQGIVASAAVVT(HexNAc)T(HexNAc)ASSTPNTVR	HexNAc@425=14;HexNAc@426=12	HexNAc@17=14;HexNAc@18=12	0	Z20200203-27_FTMSms2ethcd	119.3	19459
Q7LBC6	KDM3B	Lysine-specific demethylase 3B	44.9	3.2e-08	3063.57	766.649	4	1.4	409	K	TLEQVGQGIVASAAVVTTASSTPNTVR	I	TLEQVGQGIVASAAVVT(HexNAc)T(HexNAc)ASSTPNTVR	HexNAc&HexNAc@(425&426)||HexNAc2@425|426	HexNAc&HexNAc@(17&18)||HexNAc2@17|18	0	Z20200203-01_FTMSms2ethcd	113.767	17215	2 HexNAcs	Changed peptide Column to reflect 2 HexNAcs
Q7LBC6	KDM3B	Lysine-specific demethylase 3B	50.5	1.2e-10	3063.59	1021.87	3	5.9	409	K	TLEQVGQGIVASAAVVTTASSTPNTVR	I	TLEQVGQGIVASAAVVT(HexNAc)T(HexNAc)ASSTPNTVR	HexNAc&HexNAc@(425&426)||HexNAc2@425	HexNAc&HexNAc@(17&18)||HexNAc2@17	0	Z20200203-01_FTMSms2ethcd	114.333	17303	2 HexNAcs	Changed peptide Column to reflect 2 HexNAcs
Q7LBC6	KDM3B	Lysine-specific demethylase 3B	47.6	2.6e-08	1561.79	781.4	2	-1.3	436	R	ISDTGLAAGTVPEK	Q	IS(HexNAc)DTGLAAGTVPEK	HexNAc@437=15	HexNAc@2=15	0	Z20200203-08_FTMSms2ethcd	56.567	8949
Q7LBC6	KDM3B	Lysine-specific demethylase 3B	56.7	4.1e-12	2738.37	913.46	3	0.79	464	R	NSILASSGFGAPLPSSSQPLTFGSGR	S	NSILASSGFGAPLPSSS(HexNAc)QPLTFGSGR	HexNAc@480=13	HexNAc@17=13	0	Z20200203-12_FTMSms2ethcd	138.55	23823
Q7LBC6	KDM3B	Lysine-specific demethylase 3B	64.1	3.1e-11	2777.27	926.428	3	-2.1	644	K	VEHSPFSSFASQASGSSSSATTVTSK	V	VEHSPFSSFASQASGSS(HexNAc)SSATTVTSK	HexNAc@659|660	HexNAc@16|17	0	Z20200203-26_FTMSms2ethcd	82.483	12984
Q7LBC6	KDM3B	Lysine-specific demethylase 3B	69.8	2.3e-14	2777.27	926.429	3	-0.7	644	K	VEHSPFSSFASQASGSSSSATTVTSK	V	VEHSPFSSFAS(HexNAc)QASGSSSSATTVTSK	HexNAc@654=32	HexNAc@11=32	0	Z20200203-24_FTMSms2ethcd	82.767	12643
Q7LBC6	KDM3B	Lysine-specific demethylase 3B	56.3	1.8e-12	2777.28	926.43	3	0.091	644	K	VEHSPFSSFASQASGSSSSATTVTSK	V	VEHSPFSSFASQASGS(HexNAc)SSSATTVTSK	HexNAc@659=12	HexNAc@16=12	0	Z20200203-25_FTMSms2ethcd	82.833	12879
Q7LBC6	KDM3B	Lysine-specific demethylase 3B	58.5	3.1e-11	2777.28	926.43	3	0.43	644	K	VEHSPFSSFASQASGSSSSATTVTSK	V	VEHSPFSS(HexNAc)FASQASGSSSSATTVTSK	HexNAc@651=12	HexNAc@8=12	0	Z20200203-24_FTMSms2ethcd	81.083	12351
Q7LBC6	KDM3B	Lysine-specific demethylase 3B	59.7	9.1e-11	2130	710.671	3	0.14	670	K	VAPSWPESHSSADSASLAK	K	VAPSWPESHS(HexNAc)SADSASLAK	HexNAc@679=11	HexNAc@10=11	0	Z20200203-13_FTMSms2ethcd	60.933	9375
Q7LBC6	KDM3B	Lysine-specific demethylase 3B	31.3	6.6e-06	1439.76	480.593	3	0.73	690	K	KPLFITTDSSK	L	KPLFITT(HexNAc)DSSK	HexNAc@696=13	HexNAc@7=13	0	Z20200203-01_FTMSms2ethcd	46.817	6726
Q7Z3B4	NUP54	Nucleoporin p54	31.1	1.9e-05	5553.57	1389.15	4	2.1	1	-	MAFNFGAPSGTSGTAAATAAPAGGFGGFGTTSTTAGSAFSFSAPTNTGTTGLFGGTQNK	G	M(Met-loss+Acetyl)AFNFGAPSGTSGTAAAT(HexNAc)AAPAGGFGGFGTTSTTAGSAFSFSAPTNTGTTGLFGGTQNK	Met-loss+Acetyl@1;HexNAc@18=8	Met-loss+Acetyl@1;HexNAc@18=8	0	Z20200203-17_FTMSms2ethcd	200.333	32794
Q7Z3B4	NUP54	Nucleoporin p54	36.2	1e-06	5756.64	1152.13	5	0.2	1	-	MAFNFGAPSGTSGTAAATAAPAGGFGGFGTTSTTAGSAFSFSAPTNTGTTGLFGGTQNK	G	M(Met-loss+Acetyl)AFNFGAPSGTSGTAAAT(HexNAc)AAPAGGFGGFGT(HexNAc)TSTTAGSAFSFSAPTNTGTTGLFGGTQNK	Met-loss+Acetyl@1;HexNAc&HexNAc@((18&(30|31|32|33|34|37|40))|(30&(31|32|33|34|37|40))|(31&(32|33|34|37|40))|(32&(33|34|37|40))|(33&(34|37|40))|(34&(37|40))|(37&40))||HexNAc2@18|30|31|32|33|34|37|40|42	Met-loss+Acetyl@1;HexNAc&HexNAc@((18&(30|31|32|33|34|37|40))|(30&(31|32|33|34|37|40))|(31&(32|33|34|37|40))|(32&(33|34|37|40))|(33&(34|37|40))|(34&(37|40))|(37&40))||HexNAc2@18|30|31|32|33|34|37|40|42	0	Z20200203-17_FTMSms2ethcd	197.45	32371	2 HexNAcs	Changed peptide Column to reflect 2 HexNAcs
Q7Z3K3	POGZ	Pogo transposable element with ZNF domain	45.9	2.3e-08	3716.81	929.957	4	-0.73	251	K	STPSTSTTPTATQPTSLGQLAVQSPGQSNQTTNPK	L	STPSTSTT(HexNAc)PTATQPTSLGQLAVQSPGQSNQTTNPK	HexNAc@258|260|262	HexNAc@8|10|12	0	Z20200203-25_FTMSms2ethcd	100.567	15863
Q7Z3K3	POGZ	Pogo transposable element with ZNF domain	63.6	1.3e-13	3716.81	1239.61	3	-0.64	251	K	STPSTSTTPTATQPTSLGQLAVQSPGQSNQTTNPK	L	STPSTSTTPTATQPTS(HexNAc)LGQLAVQSPGQSNQTTNPK	HexNAc@265|266	HexNAc@15|16	0	Z20200203-24_FTMSms2ethcd	97.3	15025
Q7Z3K3	POGZ	Pogo transposable element with ZNF domain	37.8	9.2e-09	3716.81	1239.61	3	-0.44	251	K	STPSTSTTPTATQPTSLGQLAVQSPGQSNQTTNPK	L	STPSTSTTPTATQPTSLGQLAVQSPGQSNQT(HexNAc)TNPK	HexNAc@274|278|279|281|282	HexNAc@24|28|29|31|32	0	Z20200203-27_FTMSms2ethcd	99	15844
Q7Z3K3	POGZ	Pogo transposable element with ZNF domain	45.8	5.3e-11	3716.81	1239.61	3	-0.14	251	K	STPSTSTTPTATQPTSLGQLAVQSPGQSNQTTNPK	L	STPSTSTTPTAT(HexNAc)QPTSLGQLAVQSPGQSNQTTNPK	HexNAc@262=8	HexNAc@12=8	0	Z20200203-25_FTMSms2ethcd	99.65	15707
Q7Z3K3	POGZ	Pogo transposable element with ZNF domain	71.5	2.5e-16	3716.81	929.958	4	0.52	251	K	STPSTSTTPTATQPTSLGQLAVQSPGQSNQTTNPK	L	S(HexNAc)TPSTSTTPTATQPTSLGQLAVQSPGQSNQTTNPK	HexNAc@251=14	HexNAc@1=14	0	Z20200203-25_FTMSms2ethcd	101.367	16005
Q7Z3K3	POGZ	Pogo transposable element with ZNF domain	37.3	1.4e-07	3716.81	1239.61	3	1.2	251	K	STPSTSTTPTATQPTSLGQLAVQSPGQSNQTTNPK	L	STPSTSTTPTATQPTSLGQLAVQSPGQS(HexNAc)NQTTNPK	HexNAc@265|266|274|278	HexNAc@15|16|24|28	0	Z20200203-26_FTMSms2ethcd	99.483	16009
Q7Z3K3	POGZ	Pogo transposable element with ZNF domain	44.1	1e-09	3919.88	1307.3	3	-1.3	251	K	STPSTSTTPTATQPTSLGQLAVQSPGQSNQTTNPK	L	STPSTS(HexNAc)TTPTATQPTS(HexNAc)LGQLAVQSPGQSNQTTNPK	HexNAc&HexNAc@((251&(262|265|266))|(256&(262|265|266)))	HexNAc&HexNAc@((1&(12|15|16))|(6&(12|15|16)))	0	Z20200203-25_FTMSms2ethcd	99.483	15678
Q7Z3K3	POGZ	Pogo transposable element with ZNF domain	28.3	4.1e-07	3919.89	1307.3	3	-0.71	251	K	STPSTSTTPTATQPTSLGQLAVQSPGQSNQTTNPK	L	STPSTSTTPTAT(HexNAc)QPTSLGQLAVQSPGQSN(HexNAc)QTTNPK	HexNAc&HexNAc@((251&(278|279))|(252&(278|279))|(254&(278|279))|(255&(278|279))|(257&(278|279))|(258&(278|279))|(262&(278|279))|(265&(278|279))|(266&(278|279)))	HexNAc&HexNAc@((1&(28|29))|(2&(28|29))|(4&(28|29))|(5&(28|29))|(7&(28|29))|(8&(28|29))|(12&(28|29))|(15&(28|29))|(16&(28|29)))	0	Z20200203-24_FTMSms2ethcd	96.45	14880
Q7Z3K3	POGZ	Pogo transposable element with ZNF domain	37.9	5e-08	3919.89	980.728	4	-0.07	251	K	STPSTSTTPTATQPTSLGQLAVQSPGQSNQTTNPK	L	STPSTS(HexNAc)TT(HexNAc)PTATQPTSLGQLAVQSPGQSNQTTNPK	HexNAc@256=8;HexNAc@258=6	HexNAc@6=8;HexNAc@8=6	0	Z20200203-26_FTMSms2ethcd	98.5	15821
Q7Z3K3	POGZ	Pogo transposable element with ZNF domain	42.7	2.4e-09	3919.89	980.728	4	0.43	251	K	STPSTSTTPTATQPTSLGQLAVQSPGQSNQTTNPK	L	STPSTS(HexNAc)T(HexNAc)TPTATQPTSLGQLAVQSPGQSNQTTNPK	HexNAc&HexNAc@((256&(257|258))|(257&258))||HexNAc2@256|257|258	HexNAc&HexNAc@((6&(7|8))|(7&8))||HexNAc2@6|7|8	0	Z20200203-24_FTMSms2ethcd	98.517	15232	2 HexNAcs	Changed peptide Column to reflect 2 HexNAcs
Q7Z3K3	POGZ	Pogo transposable element with ZNF domain	47.8	1.1e-08	3919.89	980.728	4	0.43	251	K	STPSTSTTPTATQPTSLGQLAVQSPGQSNQTTNPK	L	S(HexNAc)TPSTSTT(HexNAc)PTATQPTSLGQLAVQSPGQSNQTTNPK	HexNAc@251=7;HexNAc@258|260|262|265|266	HexNAc@1=7;HexNAc@8|10|12|15|16	0	Z20200203-25_FTMSms2ethcd	100.233	15806
Q7Z3K3	POGZ	Pogo transposable element with ZNF domain	57	5.9e-09	2218.2	1109.6	2	-0.14	286	K	LAPSFPSPPAVSIASFVTVK	R	LAPSFPSPPAVS(HexNAc)IASFVTVK	HexNAc@297=9	HexNAc@12=9	0	Z20200203-18_FTMSms2ethcd	157.817	26398
Q7Z3K3	POGZ	Pogo transposable element with ZNF domain	36.6	5.2e-08	4125.09	1032.03	4	4.3	699	R	TVPVSSNDTPPSALQEAAPLTSSMDPLPVFLYPPVQR	S	TVPVS(HexNAc)SNDTPPSALQEAAPLTSSMDPLPVFLYPPVQR	HexNAc@699|703	HexNAc@1|5	0	Z20200203-03_FTMSms2ethcd	180.767	28049
Q7Z3T8	ZFYVE16	Zinc finger FYVE domain-containing protein 16	35.3	4.7e-06	1558.83	779.919	2	-0.75	615	K	STIPVQQGLPTSK	S	STIPVQQGLPTS(HexNAc)K	HexNAc@625|626	HexNAc@11|12	0	Z20200203-22_FTMSms2ethcd	69.517	10426
Q7Z3T8	ZFYVE16	Zinc finger FYVE domain-containing protein 16	37.5	6.4e-07	1558.83	779.919	2	-0.37	615	K	STIPVQQGLPTSK	S	STIPVQQGLPT(HexNAc)SK	HexNAc@625=11	HexNAc@11=11	0	Z20200203-21_FTMSms2ethcd	69.917	10609
Q7Z434	MAVS	Mitochondrial antiviral-signaling protein	37.9	8.4e-06	1686.93	843.971	2	0.14	298	K	VPTTLMPVNTVALK	V	VPTTLMPVNT(HexNAc)VALK	HexNAc@307=36	HexNAc@10=36	0	Z20200203-06_FTMSms2ethcd	98.267	15177
Q7Z434	MAVS	Mitochondrial antiviral-signaling protein	38.2	1.1e-05	1178.63	589.821	2	0.73	363	K	VPTSMVLTK	V	VPTS(HexNAc)MVLTK	HexNAc@366=12	HexNAc@4=12	0	Z20200203-26_FTMSms2ethcd	64.483	9801
Q7Z589	EMSY	BRCA2-interacting transcriptional repressor EMSY	56.5	5.8e-09	2101.06	701.026	3	-1.2	261	K	ITFTKPSTQTTNTTTQK	V	ITFTKPS(HexNAc)TQTTNTTTQK	HexNAc@264|267|268	HexNAc@4|7|8	0	Z20200203-07_FTMSms2ethcd	23.233	3589
Q7Z589	EMSY	BRCA2-interacting transcriptional repressor EMSY	45.5	3.5e-08	2101.07	701.027	3	0.31	261	K	ITFTKPSTQTTNTTTQK	V	ITFTKPST(HexNAc)QTTNTTTQK	HexNAc@268=8	HexNAc@8=8	0	Z20200203-08_FTMSms2ethcd	23.383	3501
Q7Z589	EMSY	BRCA2-interacting transcriptional repressor EMSY	56.9	2.1e-09	2607.36	869.792	3	-0.46	499	K	LVTTPTGTQATYTRPTVSPSIGR	M	LVTTPTGT(HexNAc)QATYTRPTVSPSIGR	HexNAc@506=15	HexNAc@8=15	0	Z20200203-11_FTMSms2ethcd	76.383	12418
Q7Z589	EMSY	BRCA2-interacting transcriptional repressor EMSY	49.4	2e-09	2810.44	937.486	3	0.22	499	K	LVTTPTGTQATYTRPTVSPSIGR	M	LVT(HexNAc)TPTGT(HexNAc)QATYTRPTVSPSIGR	HexNAc@501=11;HexNAc@506=16	HexNAc@3=11;HexNAc@8=16	0	Z20200203-09_FTMSms2ethcd	71.717	11648
Q7Z589	EMSY	BRCA2-interacting transcriptional repressor EMSY	45.7	7e-10	1405.78	703.393	2	-0.49	534	K	TTSGSIITVVPK	S	TT(HexNAc)SGSIITVVPK	HexNAc@534|535	HexNAc@1|2	0	Z20200203-26_FTMSms2ethcd	82.917	13060
Q7Z589	EMSY	BRCA2-interacting transcriptional repressor EMSY	28.8	5.1e-07	1608.86	804.933	2	-0.063	534	K	TTSGSIITVVPK	S	TT(HexNAc)S(HexNAc)GSIITVVPK	HexNAc&HexNAc@(535&536)||HexNAc2@535	HexNAc&HexNAc@(2&3)||HexNAc2@2	0	Z20200203-24_FTMSms2ethcd	79.817	12130	2 HexNAcs	Changed peptide Column to reflect 2 HexNAcs
Q7Z589	EMSY	BRCA2-interacting transcriptional repressor EMSY	55.8	3.3e-07	2072.17	691.394	3	-0.15	567	K	ITTIPMTSKPNVIVVQK	T	ITTIPMTS(HexNAc)KPNVIVVQK	HexNAc@573|574	HexNAc@7|8	0	Z20200203-15_FTMSms2ethcd	83.9	12588
Q7Z589	EMSY	BRCA2-interacting transcriptional repressor EMSY	59.4	3.4e-08	2188.1	1094.55	2	0.34	1087	K	QTASQVEQPIITQGSSVTK	I	Q(Gln->pyro-Glu)TASQVEQPIIT(HexNAc)QGSSVTK	Gln->pyro-Glu@1087;HexNAc@1098=12	Gln->pyro-Glu@1;HexNAc@12=12	0	Z20200203-11_FTMSms2ethcd	94.217	15803
Q7Z589	EMSY	BRCA2-interacting transcriptional repressor EMSY	56.7	4.3e-10	2205.12	735.712	3	-0.92	1087	K	QTASQVEQPIITQGSSVTK	I	QTASQVEQPIIT(HexNAc)QGSSVTK	HexNAc@1098=34	HexNAc@12=34	0	Z20200203-11_FTMSms2ethcd	65.517	10523
Q7Z5J4	RAI1	Retinoic acid-induced protein 1	49.4	6.4e-07	4963.33	993.472	5	1.9	193	K	LQNDIASPLPFPQGTHFPQHSQSFPTSSTYSSSVQGGGQGAHSYK	S	LQNDIASPLPFPQGTHFPQHS(HexNAc)QSFPTSSTYSSSVQGGGQGAHSYK	HexNAc@207|213	HexNAc@15|21	0	Z20200203-04_FTMSms2ethcd	96.717	14807
Q7Z5L9	IRF2BP2	Interferon regulatory factor 2-binding protein 2	69.2	7.5e-13	2697.37	899.794	3	-0.023	209	R	AAASLAAVSGTAAASLGSAQPTDLGAHK	R	AAAS(HexNAc)LAAVSGTAAASLGSAQPTDLGAHK	HexNAc@212=58	HexNAc@4=58	0	Z20200203-27_FTMSms2ethcd	102.417	16445
Q7Z5L9	IRF2BP2	Interferon regulatory factor 2-binding protein 2	45.3	7.1e-08	2697.37	899.795	3	0.39	209	R	AAASLAAVSGTAAASLGSAQPTDLGAHK	R	AAASLAAVS(HexNAc)GTAAASLGSAQPTDLGAHK	HexNAc@217|219|223|226	HexNAc@9|11|15|18	0	Z20200203-26_FTMSms2ethcd	98.917	15899
Q7Z5L9	IRF2BP2	Interferon regulatory factor 2-binding protein 2	25	1.9e-05	1913.93	479.238	4	-0.56	237	K	RPASVSSSAAVEHEQR	E	RPASVS(HexNAc)SSAAVEHEQR	HexNAc@242=9	HexNAc@6=9	0	Z20200203-06_FTMSms2ethcd	21.983	3228
Q7Z5L9	IRF2BP2	Interferon regulatory factor 2-binding protein 2	57.3	2.2e-06	2034	1017.5	2	-0.47	372	K	INGEAQPWLSTSTEGLK	I	INGEAQPWLS(HexNAc)TSTEGLK	HexNAc@381|382|383|384	HexNAc@10|11|12|13	0	Z20200203-18_FTMSms2ethcd	101.1	16319
Q7Z5L9	IRF2BP2	Interferon regulatory factor 2-binding protein 2	39.8	7.5e-07	2034	678.672	3	-0.3	372	K	INGEAQPWLSTSTEGLK	I	INGEAQPWLSTS(HexNAc)TEGLK	HexNAc@383=7	HexNAc@12=7	0	Z20200203-18_FTMSms2ethcd	101.25	16345
Q7Z5L9	IRF2BP2	Interferon regulatory factor 2-binding protein 2	63.6	3.7e-08	2034	1017.5	2	-0.17	372	K	INGEAQPWLSTSTEGLK	I	INGEAQPWLSTST(HexNAc)EGLK	HexNAc@383|384	HexNAc@12|13	0	Z20200203-17_FTMSms2ethcd	99.983	16108
Q7Z5L9	IRF2BP2	Interferon regulatory factor 2-binding protein 2	56	1.6e-09	2608.27	870.096	3	0.59	389	K	IPMTPTSSFVSPPPPTASPHSNR	T	IPMTPTS(HexNAc)SFVSPPPPTASPHSNR	HexNAc@395=11	HexNAc@7=11	0	Z20200203-06_FTMSms2ethcd	81.267	12433
Q7Z6E9	RBBP6	E3 ubiquitin-protein ligase RBBP6	52.2	3.9e-11	3301.81	1101.28	3	-1.4	463	K	GYQVPVLGTPSLLGQSLLHGQLIPTTGPVR	I	GYQVPVLGTPSLLGQSLLHGQLIPTT(HexNAc)GPVR	HexNAc@487|488	HexNAc@25|26	0	Z20200203-23_FTMSms2ethcd	164.45	25926
Q7Z6J0	SH3RF1	E3 ubiquitin-protein ligase SH3RF1	44	1.8e-07	1692.9	564.97	3	0.1	493	K	IGVFPGNYVAPVTR	A	IGVFPGNYVAPVT(HexNAc)R	HexNAc@505	HexNAc@13	0	Z20200203-11_FTMSms2ethcd	106	17914
Q7Z7K6	CENPV	Centromere protein V	32	3.2e-06	4549.25	1138.07	4	-1.8	73	R	AQEEGPGEPPPPELALLPPPPPPPPTPATPTSSASNLDLGEQR	E	AQEEGPGEPPPPELALLPPPPPPPPTPAT(HexNAc)PTSSASNLDLGEQR	HexNAc@98|101|103|104|105|107	HexNAc@26|29|31|32|33|35	0	Z20200203-15_FTMSms2ethcd	154.017	23931
Q86T24	ZBTB33	Transcriptional regulator Kaiso	55.6	8.2e-10	2102.06	701.359	3	0.094	249	K	LPTPVNQATLSQTQGSEK	L	LPTPVNQAT(HexNAc)LSQTQGSEK	HexNAc@257=27	HexNAc@9=27	0	Z20200203-16_FTMSms2ethcd	66.583	9772
Q86UE4	MTDH	Protein LYRIC	42	7.1e-08	1562.81	781.911	2	-0.78	492	K	TISTSDPAEVLVK	N	TIST(HexNAc)SDPAEVLVK	HexNAc@495|496	HexNAc@4|5	0	Z20200203-10_FTMSms2ethcd	84.183	13757
Q86UU0	BCL9L	B-cell CLL/lymphoma 9-like protein	67.4	2.8e-10	2266.19	756.069	3	0.33	934	K	SPTLSQVHSPLVTSPSANLK	S	SPTLSQVHSPLVT(HexNAc)SPSANLK	HexNAc@946=9	HexNAc@13=9	0	Z20200203-02_FTMSms2ethcd	79.917	12273
Q86XN7	PROSER1	Proline and serine-rich protein 1	53.2	2.2e-12	5169.69	1293.18	4	3.5	339	R	TPSLPTAPVTSIHSTTTTPVPSIFSGLVSLPGPSATPTAATPTPGPTPR	S	TPSLPTAPVT(HexNAc)S(HexNAc)IHSTTTTPVPSIFSGLVSLPGPSATPTAATPTPGPTPR	HexNAc&HexNAc@(348&349)||HexNAc2@348|349	HexNAc&HexNAc@(10&11)||HexNAc2@10|11	0	Z20200203-18_FTMSms2ethcd	162.083	27081
Q86XN7	PROSER1	Proline and serine-rich protein 1	46.8	3.3e-11	5372.74	1343.94	4	-2.4	339	R	TPSLPTAPVTSIHSTTTTPVPSIFSGLVSLPGPSATPTAATPTPGPTPR	S	TPSLPTAPVT(HexNAc)S(HexNAc)IHSTTTTPVPSIFSGLVS(HexNAc)LPGPSATPTAATPTPGPTPR	HexNAc@348=9;HexNAc@367=12;HexNAc@349|352|353|354|355|356	HexNAc@10=9;HexNAc@29=12;HexNAc@11|14|15|16|17|18	0	Z20200203-17_FTMSms2ethcd	158.533	26468
Q86XN7	PROSER1	Proline and serine-rich protein 1	34.2	4.5e-08	5830.97	1458.5	4	-0.3	530	R	TSTPGLALFPGLPSPVANSTSTPLTLPVQSPLATAASASTSVPVSCGSSASLLR	G	TSTPGLALFPGLPS(HexNAc)PVANST(HexNAc)ST(HexNAc)PLTLPVQSPLATAASASTSVPVSC(Carbamidomethyl)GSSASLLR	HexNAc&HexNAc&HexNAc@((543&(549&(551|554))|(551&554))|(548&(549&(551|554))|(551&554))|(549&(550&(551|554))|(551&554)))||HexNAc&HexNAc2@((543&(547|548|549|550|551|554))|(548&(543|547|549|550|551|554))|(549&(543|547|548|550|551|554))|(550&(543|547|548|549|551|554))|(551&(543|547|548|549|550|554))|(554&(543|547|548|549|550|551)))||HexNAc3@543|548|549|550|551|554	HexNAc&HexNAc&HexNAc@((14&(20&(22|25))|(22&25))|(19&(20&(22|25))|(22&25))|(20&(21&(22|25))|(22&25)))||HexNAc&HexNAc2@((14&(18|19|20|21|22|25))|(19&(14|18|20|21|22|25))|(20&(14|18|19|21|22|25))|(21&(14|18|19|20|22|25))|(22&(14|18|19|20|21|25))|(25&(14|18|19|20|21|22)))||HexNAc3@14|19|20|21|22|25	0	Z20200203-21_FTMSms2ethcd	191.9	30210	3 HexNAcs	Changed peptide Column to reflect 3 HexNAcs
Q86XN7	PROSER1	Proline and serine-rich protein 1	72.3	8e-13	2731.39	683.604	4	-0.99	584	R	GPHPGTSDLHISSTPAATTLPVMIK	T	GPHPGTSDLHISSTPAATT(HexNAc)LPVMIK	HexNAc@602=6	HexNAc@19=6	0	Z20200203-25_FTMSms2ethcd	100.35	15826
Q86XN7	PROSER1	Proline and serine-rich protein 1	67	3.4e-12	2747.39	687.603	4	-0.019	584	R	GPHPGTSDLHISSTPAATTLPVMIK	T	GPHPGTSDLHISSTPAATT(HexNAc)LPVM(Oxidation)IK	Oxidation@606;HexNAc@601|602	Oxidation@23;HexNAc@18|19	0	Z20200203-24_FTMSms2ethcd	92.767	14289
Q86XN7	PROSER1	Proline and serine-rich protein 1	62	5.3e-11	2934.47	734.374	4	-1.2	584	R	GPHPGTSDLHISSTPAATTLPVMIK	T	GPHPGTSDLHISSTPAAT(HexNAc)T(HexNAc)LPVMIK	HexNAc@601=7;HexNAc@602=7	HexNAc@18=7;HexNAc@19=7	0	Z20200203-25_FTMSms2ethcd	96.967	15265
Q86XN7	PROSER1	Proline and serine-rich protein 1	65.3	3.5e-10	2934.48	734.375	4	0.74	584	R	GPHPGTSDLHISSTPAATTLPVMIK	T	GPHPGTSDLHISSTPAAT(HexNAc)T(HexNAc)LPVMIK	HexNAc&HexNAc@(601&602)||HexNAc2@601|602	HexNAc&HexNAc@(18&19)||HexNAc2@18|19	0	Z20200203-24_FTMSms2ethcd	96.267	14851	2 HexNAcs	Changed peptide Column to reflect 2 HexNAcs
Q86XN7	PROSER1	Proline and serine-rich protein 1	55.9	5.6e-12	2192.07	548.773	4	-0.47	621	K	GPSHSGNPSHGTLGLSGTLGR	A	GPSHSGNPSHGT(HexNAc)LGLSGTLGR	HexNAc@632=10	HexNAc@12=10	0	Z20200203-26_FTMSms2ethcd	24.85	3802
Q86XP3	DDX42	ATP-dependent RNA helicase DDX42	65.3	1.4e-14	2184.02	728.678	3	-0.7	31	K	LPQQSHSAFGATSSSSGFGK	S	LPQQSHSAFGATS(HexNAc)SSSGFGK	HexNAc@42|43|44	HexNAc@12|13|14	0	Z20200203-27_FTMSms2ethcd	56.183	8469
Q86XR8	CEP57	Centrosomal protein of 57 kDa	40.6	3.5e-09	2349.09	783.703	3	-0.37	1	-	MAAASVSAASGSHLSNSFAEPSR	S	M(Met-loss+Acetyl)AAASVS(HexNAc)AASGSHLSNSFAEPSR	Met-loss+Acetyl@1;HexNAc@7=7	Met-loss+Acetyl@1;HexNAc@7=7	0	Z20200203-18_FTMSms2ethcd	92.983	14870
Q86XR8	CEP57	Centrosomal protein of 57 kDa	57.7	1.6e-11	2349.1	783.703	3	0.33	1	-	MAAASVSAASGSHLSNSFAEPSR	S	M(Met-loss+Acetyl)AAAS(HexNAc)VSAASGSHLSNSFAEPSR	Met-loss+Acetyl@1;HexNAc@5|7	Met-loss+Acetyl@1;HexNAc@5|7	0	Z20200203-19_FTMSms2ethcd	93.333	15217
Q86YP4	GATAD2A	Transcriptional repressor p66-alpha	58.9	8.6e-13	2497.32	833.11	3	0.31	173	K	EATAQKPTGSVGSTVTTPPPLVR	G	EATAQKPTGS(HexNAc)VGSTVTTPPPLVR	HexNAc@182=24	HexNAc@10=24	0	Z20200203-23_FTMSms2ethcd	76.95	11770
Q86YP4	GATAD2A	Transcriptional repressor p66-alpha	62.3	3.5e-13	2939.41	980.474	3	0.13	316	K	GTTATSAQANSTPTSVASVVTSAESPASR	Q	GTTATS(HexNAc)AQANSTPTSVASVVTSAESPASR	HexNAc@317|318|320|321	HexNAc@2|3|5|6	0	Z20200203-17_FTMSms2ethcd	99.4	16007
Q86YP4	GATAD2A	Transcriptional repressor p66-alpha	54.8	3.5e-13	2939.41	980.475	3	1.3	316	K	GTTATSAQANSTPTSVASVVTSAESPASR	Q	GTTATSAQANSTPTS(HexNAc)VASVVTSAESPASR	HexNAc@330=9	HexNAc@15=9	0	Z20200203-15_FTMSms2ethcd	87.4	13126
Q86YP4	GATAD2A	Transcriptional repressor p66-alpha	29.5	5.2e-08	2314.26	579.322	4	-0.21	585	K	KTPLSTGGTLAFVSPSLAVHK	S	KTPLS(HexNAc)TGGTLAFVSPSLAVHK	HexNAc@589=6	HexNAc@5=6	1	Z20200203-22_FTMSms2ethcd	95.883	14689
Q86YP4	GATAD2A	Transcriptional repressor p66-alpha	67.7	7.6e-14	2186.17	729.395	3	-0.51	586	K	TPLSTGGTLAFVSPSLAVHK	S	TPLS(HexNAc)TGGTLAFVSPSLAVHK	HexNAc@589=16	HexNAc@4=16	0	Z20200203-11_FTMSms2ethcd	108.65	18391
Q86Z02	HIPK1	Homeodomain-interacting protein kinase 1	60.6	2.7e-09	1624.86	812.934	2	-1.4	151	R	TVVGAAATTTTVTTK	S	T(HexNAc)VVGAAATTTTVTTK	HexNAc@151=61	HexNAc@1=61	0	Z20200203-16_FTMSms2ethcd	25.917	3751
Q86Z02	HIPK1	Homeodomain-interacting protein kinase 1	48.9	4.5e-09	2167.06	723.024	3	0.74	992	K	TQLGDCTVATQASGLLSNK	T	TQLGDC(Carbamidomethyl)T(HexNAc)VATQASGLLSNK	HexNAc@998=9	HexNAc@7=9	0	Z20200203-21_FTMSms2ethcd	95.833	14895
Q8IVF2	AHNAK2	Protein AHNAK2	43.2	5.6e-10	4412.09	1103.78	4	-0.31	4825	K	TECSTDLQPPEGVPTSQAESHSGPLNSMIPVSLGQVSFPK	F	TEC(Carbamidomethyl)STDLQPPEGVPTSQAESHSGPLNSMIPVS(HexNAc)LGQVSFPK	HexNAc@4856=9	HexNAc@32=9	0	Z20200203-26_FTMSms2ethcd	149.583	24795
Q8IVF2	AHNAK2	Protein AHNAK2	58.5	1.7e-14	4615.17	1154.55	4	0.81	4825	K	TECSTDLQPPEGVPTSQAESHSGPLNSMIPVSLGQVSFPK	F	TEC(Carbamidomethyl)STDLQPPEGVPTS(HexNAc)QAESHSGPLNSMIPVS(HexNAc)LGQVSFPK	HexNAc@4856=24;HexNAc@4839|4840	HexNAc@32=24;HexNAc@15|16	0	Z20200203-26_FTMSms2ethcd	147.317	24432
Q8IVH2	FOXP4	Forkhead box protein P4	53	1.2e-08	4388.26	878.458	5	-0.14	396	K	VTVSAADSFPDGLVHPPTSAAAPVTPLRPPGLGSASLHGGGPAR	R	VTVSAADSFPDGLVHPPTS(HexNAc)AAAPVTPLRPPGLGSASLHGGGPAR	HexNAc@403|413|414|420	HexNAc@8|18|19|25	0	Z20200203-05_FTMSms2ethcd	114.017	17806
Q8IVL0	NAV3	Neuron navigator 3	57.4	3.1e-12	2656.34	886.117	3	0.71	1069	K	KPSGVGSSAMITSSGATITSGSATLGK	I	KPSGVGSSAMITS(HexNAc)SGATITSGSATLGK	HexNAc@1081|1082	HexNAc@13|14	0	Z20200203-10_FTMSms2ethcd	76.033	12302
Q8IVW6	ARID3B	AT-rich interactive domain-containing protein 3B	46.8	7.6e-08	1714.93	572.316	3	0.52	403	R	LAVPVTLASQQAGTR	T	LAVPVT(HexNAc)LASQQAGTR	HexNAc@408=18	HexNAc@6=18	0	Z20200203-04_FTMSms2ethcd	78.3	11877
Q8IWI9	MGA	MAX gene-associated protein	50.7	2.9e-08	1700.91	567.64	3	-0.058	1553	K	IPGVSTPQTLAGTQK	F	IPGVS(HexNAc)TPQTLAGTQK	HexNAc@1557=9	HexNAc@5=9	0	Z20200203-26_FTMSms2ethcd	81.65	12839
Q8IWI9	MGA	MAX gene-associated protein	49.2	3.9e-07	1700.91	850.957	2	0.092	1553	K	IPGVSTPQTLAGTQK	F	IPGVSTPQT(HexNAc)LAGTQK	HexNAc@1561=22	HexNAc@9=22	0	Z20200203-26_FTMSms2ethcd	75.083	11702
Q8IWI9	MGA	MAX gene-associated protein	46.8	2.7e-11	1692.91	564.973	3	-0.0039	1663	K	TTGITTPVASVAFPK	S	T(HexNAc)TGITTPVASVAFPK	HexNAc@1663|1664	HexNAc@1|2	0	Z20200203-04_FTMSms2ethcd	98.867	15148
Q8IWI9	MGA	MAX gene-associated protein	40.1	1.4e-05	1692.91	846.957	2	0.28	1663	K	TTGITTPVASVAFPK	S	TTGITTPVAS(HexNAc)VAFPK	HexNAc@1672=15	HexNAc@10=15	0	Z20200203-03_FTMSms2ethcd	25.55	4151
Q8IWI9	MGA	MAX gene-associated protein	51.8	1.1e-08	1692.91	846.957	2	1.4	1663	K	TTGITTPVASVAFPK	S	TT(HexNAc)GITTPVASVAFPK	HexNAc@1663|1664	HexNAc@1|2	0	Z20200203-04_FTMSms2ethcd	99.017	15170
Q8IWZ3	ANKHD1	Ankyrin repeat and KH domain-containing protein 1	52.1	2.8e-12	5818.61	1455.41	4	3.3	1481	K	ENSELPEDEDEEENDEDVEQEVPIEPPSATTTTTIGISATSATFTNVFGK	K	ENSELPEDEDEEENDEDVEQEVPIEPPS(HexNAc)AT(HexNAc)TTTTIGISATSATFTNVFGK	HexNAc&HexNAc@((1508&(1510|1511|1512|1513|1514))|(1510&(1511|1512|1513|1514))|(1511&(1512|1513|1514))|(1512&(1513|1514))|(1513&1514))||HexNAc2@1508|1510|1511|1512|1513|1514	HexNAc&HexNAc@((28&(30|31|32|33|34))|(30&(31|32|33|34))|(31&(32|33|34))|(32&(33|34))|(33&34))||HexNAc2@28|30|31|32|33|34	0	Z20200203-12_FTMSms2ethcd	164	27799	2 HexNAcs	Changed peptide Column to reflect 2 HexNAcs
Q8IWZ3	ANKHD1	Ankyrin repeat and KH domain-containing protein 1	46.8	8.8e-09	1924.92	642.313	3	-0.8	1787	K	SIHANFSSGVGTTAASSK	N	SIHANFS(HexNAc)SGVGTTAASSK	HexNAc@1793=12	HexNAc@7=12	0	Z20200203-24_FTMSms2ethcd	52.083	7674
Q8IWZ3	ANKHD1	Ankyrin repeat and KH domain-containing protein 1	60.6	1.6e-12	1924.92	642.313	3	-0.041	1787	K	SIHANFSSGVGTTAASSK	N	SIHANFSSGVGTTAAS(HexNAc)SK	HexNAc@1802|1803	HexNAc@16|17	0	Z20200203-26_FTMSms2ethcd	26.933	4135
Q8IWZ3	ANKHD1	Ankyrin repeat and KH domain-containing protein 1	57.1	2e-10	1924.92	642.313	3	0.053	1787	K	SIHANFSSGVGTTAASSK	N	SIHANFSSGVGTTAASS(HexNAc)K	HexNAc@1799|1802|1803	HexNAc@13|16|17	0	Z20200203-25_FTMSms2ethcd	54.717	8240
Q8IWZ3	ANKHD1	Ankyrin repeat and KH domain-containing protein 1	47.9	5.6e-10	1924.92	642.313	3	0.15	1787	K	SIHANFSSGVGTTAASSK	N	SIHANFSSGVGT(HexNAc)TAASSK	HexNAc@1798=7	HexNAc@12=7	0	Z20200203-25_FTMSms2ethcd	50.133	7512
Q8IWZ3	ANKHD1	Ankyrin repeat and KH domain-containing protein 1	50.1	9e-12	1924.93	642.313	3	0.43	1787	K	SIHANFSSGVGTTAASSK	N	SIHANFSSGVGTT(HexNAc)AASSK	HexNAc@1799=15	HexNAc@13=15	0	Z20200203-25_FTMSms2ethcd	41.05	6129
Q8IWZ3	ANKHD1	Ankyrin repeat and KH domain-containing protein 1	34.9	4.5e-07	1924.93	642.313	3	0.54	1787	K	SIHANFSSGVGTTAASSK	N	SIHANFSS(HexNAc)GVGTTAASSK	HexNAc@1794=8	HexNAc@8=8	0	Z20200203-25_FTMSms2ethcd	49.167	7363
Q8IWZ3	ANKHD1	Ankyrin repeat and KH domain-containing protein 1	31.3	3e-09	2128.01	710.007	3	0.8	1787	K	SIHANFSSGVGTTAASSK	N	SIHANFSSGVGTT(HexNAc)AAS(HexNAc)SK	HexNAc@1799=17;HexNAc@1802|1803	HexNAc@13=17;HexNAc@16|17	0	Z20200203-24_FTMSms2ethcd	48.367	7101
Q8IWZ3	ANKHD1	Ankyrin repeat and KH domain-containing protein 1	62.3	4e-14	2878.49	960.167	3	0.9	1805	K	NAFPLGAPTLVTSQATTLSTFQPANK	L	NAFPLGAPTLVTS(HexNAc)QATTLSTFQPANK	HexNAc@1816|1817	HexNAc@12|13	0	Z20200203-11_FTMSms2ethcd	141.367	23764
Q8IWZ3	ANKHD1	Ankyrin repeat and KH domain-containing protein 1	59.8	3.7e-11	5053.51	1264.13	4	0.19	1969	K	TSPPATVISSVTSTCSSLPSVSSAPITSGQAPTTFLPASTSQAQLSSQK	M	TS(HexNAc)PPATVISSVTSTC(Carbamidomethyl)SSLPSVSSAPITSGQAPTTFLPASTSQAQLSSQK	HexNAc@1969|1970|1974	HexNAc@1|2|6	0	Z20200203-10_FTMSms2ethcd	150.517	24809
Q8IWZ3	ANKHD1	Ankyrin repeat and KH domain-containing protein 1	44.6	5.3e-10	5256.59	1314.9	4	0.41	1969	K	TSPPATVISSVTSTCSSLPSVSSAPITSGQAPTTFLPASTSQAQLSSQK	M	TSPPATVISSVT(HexNAc)S(HexNAc)TC(Carbamidomethyl)SSLPSVSSAPITSGQAPTTFLPASTSQAQLSSQK	HexNAc&HexNAc@((1980&(1981|1982|1984|1985|1988))|(1981&(1982|1984|1985|1988))|(1982&(1984|1985|1988))|(1984&(1985|1988))|(1985&1988))||HexNAc2@1980|1981|1982|1984|1985	HexNAc&HexNAc@((12&(13|14|16|17|20))|(13&(14|16|17|20))|(14&(16|17|20))|(16&(17|20))|(17&20))||HexNAc2@12|13|14|16|17	0	Z20200203-08_FTMSms2ethcd	141.467	23214	2 HexNAcs	Changed peptide Column to reflect 2 HexNAcs
Q8IWZ3	ANKHD1	Ankyrin repeat and KH domain-containing protein 1	44.1	5.6e-08	5256.59	1314.9	4	0.69	1969	K	TSPPATVISSVTSTCSSLPSVSSAPITSGQAPTTFLPASTSQAQLSSQK	M	TSPPAT(HexNAc)VISSVTST(HexNAc)C(Carbamidomethyl)SSLPSVSSAPITSGQAPTTFLPASTSQAQLSSQK	HexNAc&HexNAc@((1969&(1974|1977|1978|1980|1981|1982|1984|1985))|(1970&(1974|1977|1978|1980|1981|1982|1984|1985))|(1974&(1977|1978|1980|1981|1982|1984|1985))|(1977&(1978|1980|1981|1982|1984|1985))|(1978&(1980|1981|1982|1984|1985))|(1980&(1981|1982|1984|1985))|(1981&(1982|1984|1985))|(1982&(1984|1985))|(1984&1985))||HexNAc2@1974|1977|1978|1980|1981|1982|1985	HexNAc&HexNAc@((1&(6|9|10|12|13|14|16|17))|(2&(6|9|10|12|13|14|16|17))|(6&(9|10|12|13|14|16|17))|(9&(10|12|13|14|16|17))|(10&(12|13|14|16|17))|(12&(13|14|16|17))|(13&(14|16|17))|(14&(16|17))|(16&17))||HexNAc2@6|9|10|12|13|14|17	0	Z20200203-08_FTMSms2ethcd	142.867	23433
Q8IWZ3	ANKHD1	Ankyrin repeat and KH domain-containing protein 1	43.7	1.3e-09	5256.61	1314.91	4	4.7	1969	K	TSPPATVISSVTSTCSSLPSVSSAPITSGQAPTTFLPASTSQAQLSSQK	M	TS(HexNAc)PPATVISSVTSTC(Carbamidomethyl)SS(HexNAc)LPSVSSAPITSGQAPTTFLPASTSQAQLSSQK	HexNAc&HexNAc@((1969&(1985|1988))|(1970&(1985|1988))|(1974&(1985|1988))|(1977&(1985|1988)))	HexNAc&HexNAc@((1&(17|20))|(2&(17|20))|(6&(17|20))|(9&(17|20)))	0	Z20200203-09_FTMSms2ethcd	146.4	24271
Q8IWZ3	ANKHD1	Ankyrin repeat and KH domain-containing protein 1	50.7	6.6e-13	3489.72	1163.91	3	-0.91	2278	R	VSTSPVGLPSIDPSGSSPSSSSAPLASFSGIPGTR	V	VSTSPVGLPSIDPSGSS(HexNAc)PSSSSAPLASFSGIPGTR	HexNAc@2294|2296|2297|2298|2299	HexNAc@17|19|20|21|22	0	Z20200203-06_FTMSms2ethcd	146.417	22783
Q8IWZ3	ANKHD1	Ankyrin repeat and KH domain-containing protein 1	57	2.3e-13	3489.73	1163.91	3	0.76	2278	R	VSTSPVGLPSIDPSGSSPSSSSAPLASFSGIPGTR	V	VS(HexNAc)TSPVGLPSIDPSGSSPSSSSAPLASFSGIPGTR	HexNAc@2279=8	HexNAc@2=8	0	Z20200203-06_FTMSms2ethcd	147.05	22880
Q8IWZ8	SUGP1	SURP and G-patch domain-containing protein 1	59.2	4.7e-15	2528.2	843.404	3	-1.3	99	K	AQTSTDAPTSAPSAPPSTPTPSAGK	R	AQTSTDAPTS(HexNAc)APSAPPSTPTPSAGK	HexNAc@108=15	HexNAc@10=15	0	Z20200203-08_FTMSms2ethcd	54.283	8544
Q8IY33	MICALL2	MICAL-like protein 2	59.3	8.1e-10	2107.08	703.031	3	0.04	298	R	ASVPAAPNPAATSATSVHVR	S	ASVPAAPNPAAT(HexNAc)SATSVHVR	HexNAc@309=11	HexNAc@12=11	0	Z20200203-22_FTMSms2ethcd	64.967	9665
Q8IZ21	PHACTR4	Phosphatase and actin regulator 4	56.3	4.3e-11	2340.25	780.756	3	-0.84	198	R	FIISTSITTAPAATTAATSLAK	T	FIISTS(HexNAc)ITTAPAATTAATSLAK	HexNAc@203=9	HexNAc@6=9	0	Z20200203-13_FTMSms2ethcd	126.15	21579
Q8IZ21	PHACTR4	Phosphatase and actin regulator 4	52	5.8e-11	2340.26	780.757	3	0.8	198	R	FIISTSITTAPAATTAATSLAK	T	FIIST(HexNAc)SITTAPAATTAATSLAK	HexNAc@202=7	HexNAc@5=7	0	Z20200203-15_FTMSms2ethcd	124.567	19383
Q8IZ21	PHACTR4	Phosphatase and actin regulator 4	45.8	2.1e-10	2543.33	848.448	3	-1.2	198	R	FIISTSITTAPAATTAATSLAK	T	FIIST(HexNAc)SITTAPAAT(HexNAc)TAATSLAK	HexNAc@211=9;HexNAc@202|203|205	HexNAc@14=9;HexNAc@5|6|8	0	Z20200203-12_FTMSms2ethcd	117.667	20281
Q8IZ21	PHACTR4	Phosphatase and actin regulator 4	56	1.6e-11	2543.33	848.448	3	-1.1	198	R	FIISTSITTAPAATTAATSLAK	T	FIIS(HexNAc)T(HexNAc)SITTAPAATTAATSLAK	HexNAc@201=10;HexNAc@202|203	HexNAc@4=10;HexNAc@5|6	0	Z20200203-10_FTMSms2ethcd	116.783	19499
Q8IZ21	PHACTR4	Phosphatase and actin regulator 4	57.1	5.7e-11	2543.33	848.448	3	-1.1	198	R	FIISTSITTAPAATTAATSLAK	T	FIIST(HexNAc)S(HexNAc)ITTAPAATTAATSLAK	HexNAc@202=10;HexNAc@203|205	HexNAc@5=10;HexNAc@6|8	0	Z20200203-12_FTMSms2ethcd	121.883	20996
Q8IZ21	PHACTR4	Phosphatase and actin regulator 4	46.5	4.3e-08	2543.33	848.449	3	-0.93	198	R	FIISTSITTAPAATTAATSLAK	T	FIIS(HexNAc)TS(HexNAc)ITTAPAATTAATSLAK	HexNAc&HexNAc@((201&(203|205))|(202&(203|205)))||HexNAc2@203	HexNAc&HexNAc@((4&(6|8))|(5&(6|8)))||HexNAc2@6	0	Z20200203-11_FTMSms2ethcd	120.733	20487
Q8IZ21	PHACTR4	Phosphatase and actin regulator 4	53.7	2.5e-09	2543.33	848.449	3	-0.28	198	R	FIISTSITTAPAATTAATSLAK	T	FIIS(HexNAc)T(HexNAc)SITTAPAATTAATSLAK	HexNAc&HexNAc@(201&202)||HexNAc2@201|202	HexNAc&HexNAc@(4&5)||HexNAc2@4|5	0	Z20200203-09_FTMSms2ethcd	114.9	19275	2 HexNAcs	Changed peptide Column to reflect 2 HexNAcs
Q8IZ21	PHACTR4	Phosphatase and actin regulator 4	47	1.5e-11	2543.33	848.449	3	0.0021	198	R	FIISTSITTAPAATTAATSLAK	T	FIIST(HexNAc)SITTAPAATTAATS(HexNAc)LAK	HexNAc@202=8;HexNAc@215|216	HexNAc@5=8;HexNAc@18|19	0	Z20200203-11_FTMSms2ethcd	116	19675
Q8IZ21	PHACTR4	Phosphatase and actin regulator 4	28.6	1.9e-07	2746.41	916.142	3	-0.6	198	R	FIISTSITTAPAATTAATSLAK	T	FIIS(HexNAc)T(HexNAc)S(HexNAc)ITTAPAATTAATSLAK	HexNAc&HexNAc&HexNAc@(201&202&(203|205|206))||HexNAc&HexNAc2@((203&202)|(205&202)|(206&202))	HexNAc&HexNAc&HexNAc@(4&5&(6|8|9))||HexNAc&HexNAc2@((6&5)|(8&5)|(9&5))	0	Z20200203-07_FTMSms2ethcd	112.467	17826	3 HexNAcs	Changed peptide Column to reflect 3 HexNAcs
Q8IZ21	PHACTR4	Phosphatase and actin regulator 4	40.4	1.1e-08	2746.41	916.142	3	-0.47	198	R	FIISTSITTAPAATTAATSLAK	T	FIIS(HexNAc)T(HexNAc)SIT(HexNAc)TAPAATTAATSLAK	HexNAc&HexNAc&HexNAc@(201&202&(205|206))||HexNAc&HexNAc2@((205&202)|(206&202))	HexNAc&HexNAc&HexNAc@(4&5&(8|9))||HexNAc&HexNAc2@((8&5)|(9&5))	0	Z20200203-09_FTMSms2ethcd	111.733	18743	3 HexNAcs	Changed peptide Column to reflect 3 HexNAcs
Q8IZ21	PHACTR4	Phosphatase and actin regulator 4	21.9	1.7e-06	2746.42	916.143	3	0.93	198	R	FIISTSITTAPAATTAATSLAK	T	FIIST(HexNAc)SIT(HexNAc)TAPAATTAAT(HexNAc)SLAK	HexNAc@202=8;HexNAc&HexNAc@((203&(212|215))|(205&(212|215))|(206&(212|215)))||HexNAc2@203	HexNAc@5=8;HexNAc&HexNAc@((6&(15|18))|(8&(15|18))|(9&(15|18)))||HexNAc2@6	0	Z20200203-09_FTMSms2ethcd	110.1	18446
Q8IZ21	PHACTR4	Phosphatase and actin regulator 4	27.9	1.9e-07	2949.49	983.836	3	0.12	198	R	FIISTSITTAPAATTAATSLAK	T	FIIS(HexNAc)T(HexNAc)SIT(HexNAc)TAPAAT(HexNAc)TAATSLAK	HexNAc@201=9;HexNAc@202=8;HexNAc@211=7;HexNAc@203|205	HexNAc@4=9;HexNAc@5=8;HexNAc@14=7;HexNAc@6|8	0	Z20200203-07_FTMSms2ethcd	106.25	16779
Q8IZH2	XRN1	5'-3' exoribonuclease 1	46.8	9.5e-10	2505.2	835.737	3	0.83	1622	K	EAQSSQATPVQTSQPDSSNIVK	V	EAQSSQAT(HexNAc)PVQTSQPDSSNIVK	HexNAc@1629=16	HexNAc@8=16	0	Z20200203-06_FTMSms2ethcd	53.083	8009
Q8N0X7	SPART	Spartin	62.4	1.3e-09	1954.04	652.017	3	-0.98	460	R	IQPEEKPVEVSPAVTK	G	IQPEEKPVEVSPAVT(HexNAc)K	HexNAc@474=20	HexNAc@15=20	0	Z20200203-07_FTMSms2ethcd	25.283	4040
Q8N122	RPTOR	Regulatory-associated protein of mTOR	29.7	5.7e-06	2134.07	712.027	3	0.57	691	K	NYALPSPATTEGGSLTPVR	D	NYALPSPATT(HexNAc)EGGSLTPVR	HexNAc@700=8	HexNAc@10=8	0	Z20200203-21_FTMSms2ethcd	102.667	16097
Q8N1G0	ZNF687	Zinc finger protein 687	44.1	8.1e-07	1426.71	713.857	2	1.2	493	R	TQSSLVEAFNK	I	T(HexNAc)QSSLVEAFNK	HexNAc@493=16	HexNAc@1=16	0	Z20200203-19_FTMSms2ethcd	76.867	12283
Q8N1I0	DOCK4	Dedicator of cytokinesis protein 4	44.2	1.5e-06	2088.14	696.72	3	-0.068	1785	K	LISPPVPPRPTQTASPAR	H	LISPPVPPRPTQT(HexNAc)ASPAR	HexNAc@1797=9	HexNAc@13=9	0	Z20200203-19_FTMSms2ethcd	74.25	11807
Q8N3X1	FNBP4	Formin-binding protein 4	42.8	1.7e-07	1377.72	459.912	3	0.23	793	K	ATEISTAVVQR	S	ATEIS(HexNAc)TAVVQR	HexNAc@797|798	HexNAc@5|6	0	Z20200203-11_FTMSms2ethcd	48.8	7530
Q8N5C8	TAB3	TGF-beta-activated kinase 1 and MAP3K7-binding protein 3	46.9	7.7e-08	2134	712.005	3	-1.2	395	R	NQHSLYTATTPPSSSPSR	G	NQHSLYTATTPPSS(HexNAc)SPSR	HexNAc@408|409|411	HexNAc@14|15|17	0	Z20200203-19_FTMSms2ethcd	25.017	3982
Q8N6T3	ARFGAP1	ADP-ribosylation factor GTPase-activating protein 1	28.6	5.9e-06	1143.58	381.866	3	1.1	141	R	TLPSMVHR	V	T(HexNAc)LPSMVHR	HexNAc@141=20	HexNAc@1=20	0	Z20200203-23_FTMSms2ethcd	25.633	3909
Q8ND83	SLAIN1	SLAIN motif-containing protein 1	51.9	6.3e-11	2051.03	684.348	3	-1.4	410	R	MPSTTAISSNISSPVTVR	N	MPSTT(HexNAc)AISSNISSPVTVR	HexNAc@414=13	HexNAc@5=13	0	Z20200203-02_FTMSms2ethcd	95.033	14681
Q8ND83	SLAIN1	SLAIN motif-containing protein 1	49.7	2.2e-08	2051.03	1026.02	2	-0.95	410	R	MPSTTAISSNISSPVTVR	N	MPST(HexNAc)TAISSNISSPVTVR	HexNAc@413=8	HexNAc@4=8	0	Z20200203-02_FTMSms2ethcd	93.517	14418
Q8ND83	SLAIN1	SLAIN motif-containing protein 1	63.9	4.4e-12	2254.12	752.044	3	2.6	410	R	MPSTTAISSNISSPVTVR	N	MPST(HexNAc)T(HexNAc)AISSNISSPVTVR	HexNAc@413=12;HexNAc@414=12	HexNAc@4=12;HexNAc@5=12	0	Z20200203-01_FTMSms2ethcd	93.533	14085
Q8NDC0	MAPK1IP1L	MAPK-interacting and spindle-stabilizing protein-like	39.3	8.5e-06	2058.96	1029.98	2	2.7	1	-	MSDEFSLADALPEHSPAK	T	M(Met-loss+Acetyl)SDEFS(HexNAc)LADALPEHSPAK	Met-loss+Acetyl@1;HexNAc@6=34	Met-loss+Acetyl@1;HexNAc@6=34	0	Z20200203-08_FTMSms2ethcd	111	18339
Q8NDV7	TNRC6A	Trinucleotide repeat-containing gene 6A protein	47.8	2.9e-12	2443.15	815.057	3	-1.4	1656	R	NSGSSSSLNTTLPSTSAWSSIR	A	NSGSSSSLNTTLPSTS(HexNAc)AWSSIR	HexNAc@1671=11	HexNAc@16=11	0	Z20200203-03_FTMSms2ethcd	97.867	14967
Q8NDV7	TNRC6A	Trinucleotide repeat-containing gene 6A protein	59.6	3.7e-07	2056.98	1028.99	2	-0.76	1678	R	ASNYNVPLSSTAQSTSAR	N	ASNYNVPLS(HexNAc)STAQSTSAR	HexNAc@1686|1687	HexNAc@9|10	0	Z20200203-19_FTMSms2ethcd	69.267	10841
Q8NDV7	TNRC6A	Trinucleotide repeat-containing gene 6A protein	62.8	1.5e-10	2056.98	686.331	3	-0.32	1678	R	ASNYNVPLSSTAQSTSAR	N	ASNYNVPLSS(HexNAc)TAQSTSAR	HexNAc@1687=7	HexNAc@10=7	0	Z20200203-19_FTMSms2ethcd	69.283	10843
Q8NDX5	PHC3	Polyhomeotic-like protein 3	36.7	6.8e-06	5061.49	1266.13	4	2.4	177	R	AQMLIFTPATTVAAVQSDIPVVSSSSSSSCQSAATQVQNLTLR	S	AQMLIFTPAT(HexNAc)T(HexNAc)VAAVQS(HexNAc)DIPVVSSSSSSSC(Carbamidomethyl)QSAATQVQNLTLR	HexNAc&HexNAc&HexNAc@(186&187&193)||HexNAc&HexNAc2@((186&(187|193))|(187&(186|193))|(193&(186|187)))||HexNAc3@186|187|193	HexNAc&HexNAc&HexNAc@(10&11&17)||HexNAc&HexNAc2@((10&(11|17))|(11&(10|17))|(17&(10|11)))||HexNAc3@10|11|17	0	Z20200203-06_FTMSms2ethcd	150.583	23400	3 HexNAcs	Changed peptide Column to reflect 3 HexNAcs
Q8NDX5	PHC3	Polyhomeotic-like protein 3	19	4.7e-07	1807.85	603.288	3	-0.056	236	K	STSQTQSLTICHNK	T	STS(HexNAc)QTQSLTIC(Carbamidomethyl)HNK	HexNAc@238|240	HexNAc@3|5	0	Z20200203-16_FTMSms2ethcd	9.917	1374
Q8NDX5	PHC3	Polyhomeotic-like protein 3	52.6	4.2e-12	1807.85	603.288	3	0.14	236	K	STSQTQSLTICHNK	T	STSQT(HexNAc)QSLTIC(Carbamidomethyl)HNK	HexNAc@240=23	HexNAc@5=23	0	Z20200203-17_FTMSms2ethcd	9.233	1287
Q8NDX5	PHC3	Polyhomeotic-like protein 3	52.7	3.4e-09	2010.93	670.981	3	0.48	236	K	STSQTQSLTICHNK	T	ST(HexNAc)SQT(HexNAc)QSLTIC(Carbamidomethyl)HNK	HexNAc@240=23;HexNAc@236|237|238	HexNAc@5=23;HexNAc@1|2|3	0	Z20200203-16_FTMSms2ethcd	8.867	1211
Q8NDX5	PHC3	Polyhomeotic-like protein 3	52.3	7.8e-11	2539.34	847.118	3	-0.042	653	K	SPSDPSHVSVPPPPLLLPAATTR	S	SPSDPSHVSVPPPPLLLPAAT(HexNAc)TR	HexNAc@673|674	HexNAc@21|22	0	Z20200203-03_FTMSms2ethcd	110.367	16944
Q8NEM7	SUPT20H	Transcription factor SPT20 homolog	36.2	4.8e-06	1737.9	579.972	3	-0.42	492	K	SPTPPPSSKPSSIPR	K	SPTPPPSS(HexNAc)KPSSIPR	HexNAc@499=8	HexNAc@8=8	0	Z20200203-23_FTMSms2ethcd	23.617	3556
Q8NEY1	NAV1	Neuron navigator 1	55.9	1.3e-10	2122.14	708.052	3	0.72	534	K	TPPVAVTSPITHTAQSALK	V	TPPVAVT(HexNAc)SPITHTAQSALK	HexNAc@540=11	HexNAc@7=11	0	Z20200203-01_FTMSms2ethcd	77.383	11523
Q8NEZ4	KMT2C	Histone-lysine N-methyltransferase 2C	41.6	9.9e-08	3171.55	793.642	4	-0.18	1833	K	QPPSTPTSTSSDDVFVKPQAPPPPPAPSR	I	Q(Gln->pyro-Glu)PPST(HexNAc)PTSTSSDDVFVKPQAPPPPPAPSR	Gln->pyro-Glu@1833;HexNAc@1837=10	Gln->pyro-Glu@1;HexNAc@5=10	0	Z20200203-18_FTMSms2ethcd	110.283	17937
Q8NEZ4	KMT2C	Histone-lysine N-methyltransferase 2C	31	8.2e-07	3171.55	1057.86	3	0.96	1833	K	QPPSTPTSTSSDDVFVKPQAPPPPPAPSR	I	Q(Gln->pyro-Glu)PPSTPTS(HexNAc)TSSDDVFVKPQAPPPPPAPSR	Gln->pyro-Glu@1833;HexNAc@1839|1840	Gln->pyro-Glu@1;HexNAc@7|8	0	Z20200203-18_FTMSms2ethcd	110.25	17931
Q8NEZ4	KMT2C	Histone-lysine N-methyltransferase 2C	69.4	1.8e-15	3188.57	797.899	4	-0.15	1833	K	QPPSTPTSTSSDDVFVKPQAPPPPPAPSR	I	QPPSTPTS(HexNAc)TSSDDVFVKPQAPPPPPAPSR	HexNAc@1840=14	HexNAc@8=14	0	Z20200203-17_FTMSms2ethcd	90.733	14492
Q8NEZ4	KMT2C	Histone-lysine N-methyltransferase 2C	36.3	5.7e-10	2463.03	821.68	3	1.7	2847	K	DNVDTPCSQASAHSDLNDGEK	T	DNVDT(HexNAc)PC(Carbamidomethyl)SQASAHSDLNDGEK	HexNAc@2851|2854	HexNAc@5|8	0	Z20200203-01_FTMSms2ethcd	45.233	6472
Q8NFC6	BOD1L1	Biorientation of chromosomes in cell division protein 1-like 1	60.9	1.8e-09	2955.38	985.797	3	-1.5	2321	R	VEDLSDAAIISTSTAECMPISASIDR	H	VEDLSDAAIISTS(HexNAc)TAEC(Carbamidomethyl)MPISASIDR	HexNAc@2333=6	HexNAc@13=6	0	Z20200203-13_FTMSms2ethcd	140.833	24083
Q8NFC6	BOD1L1	Biorientation of chromosomes in cell division protein 1-like 1	59.2	3.4e-10	2955.38	985.799	3	0.4	2321	R	VEDLSDAAIISTSTAECMPISASIDR	H	VEDLSDAAIIST(HexNAc)STAEC(Carbamidomethyl)MPISASIDR	HexNAc@2332|2333	HexNAc@12|13	0	Z20200203-12_FTMSms2ethcd	139.517	23972
Q8NFD5	ARID1B	AT-rich interactive domain-containing protein 1B	50.5	2.8e-12	2399.26	800.426	3	-0.39	1570	K	VMPTVPTSQVTGPPPQPPPIR	R	VMPTVPTS(HexNAc)QVTGPPPQPPPIR	HexNAc@1577=8	HexNAc@8=8	0	Z20200203-04_FTMSms2ethcd	99.583	15263
Q8NFH5	NUP35	Nucleoporin NUP35	43.9	1.1e-06	1552.73	776.871	2	-0.085	53	R	SISGPSVGVMEMR	S	S(HexNAc)ISGPSVGVMEMR	HexNAc@53=20	HexNAc@1=20	0	Z20200203-19_FTMSms2ethcd	95.15	15531
Q8NFH5	NUP35	Nucleoporin NUP35	52.5	6.7e-07	1544.71	772.857	2	-0.5	295	K	ASTSDYQVISDR	Q	ASTS(HexNAc)DYQVISDR	HexNAc@298=11	HexNAc@4=11	0	Z20200203-05_FTMSms2ethcd	26.167	4071
Q8NG31	KNL1	Kinetochore scaffold 1	54.9	2.4e-12	3040.46	1014.16	3	-0.98	713	R	NTVSWEQSLFSTTKPLFSSGQFSMK	N	NT(HexNAc)VSWEQSLFSTTKPLFSSGQFSMK	HexNAc@714|716	HexNAc@2|4	0	Z20200203-16_FTMSms2ethcd	149.7	23232
Q8TC07	TBC1D15	TBC1 domain family member 15	48.9	2.1e-07	1877.85	626.623	3	0.12	673	R	NDSPTQIPVSSDVCR	L	NDSPTQIPVS(HexNAc)SDVC(Carbamidomethyl)R	HexNAc@682=11	HexNAc@10=11	0	Z20200203-07_FTMSms2ethcd	65.75	10244
Q8TCU4	ALMS1	Alstrom syndrome protein 1	52.9	1.8e-11	2948.4	983.471	3	-0.64	1265	K	ISVASEPVDQTTGTPAVTSTSYSQYR	E	ISVASEPVDQTTGTPAVT(HexNAc)STSYSQYR	HexNAc@1282|1283	HexNAc@18|19	0	Z20200203-13_FTMSms2ethcd	96.783	15972
Q8TCU4	ALMS1	Alstrom syndrome protein 1	69.5	1.9e-09	2798.4	933.471	3	0.72	1502	K	VSVAPGPVGQTTGAPTITSPSYSQHR	A	VSVAPGPVGQTT(HexNAc)GAPTITSPSYSQHR	HexNAc@1512|1513	HexNAc@11|12	0	Z20200203-26_FTMSms2ethcd	86.383	13681
Q8TCU4	ALMS1	Alstrom syndrome protein 1	38.1	5.3e-07	3001.47	1001.16	3	-2.5	1502	K	VSVAPGPVGQTTGAPTITSPSYSQHR	A	VS(HexNAc)VAPGPVGQT(HexNAc)TGAPTITSPSYSQHR	HexNAc@1503=32;HexNAc@1512|1513	HexNAc@2=32;HexNAc@11|12	0	Z20200203-24_FTMSms2ethcd	84.7	12966
Q8TCU4	ALMS1	Alstrom syndrome protein 1	45.9	9.4e-08	3001.47	1001.16	3	-2.1	1502	K	VSVAPGPVGQTTGAPTITSPSYSQHR	A	VSVAPGPVGQT(HexNAc)T(HexNAc)GAPTITSPSYSQHR	HexNAc@1512=7;HexNAc@1513=7	HexNAc@11=7;HexNAc@12=7	0	Z20200203-25_FTMSms2ethcd	83.867	13055
Q8TCU4	ALMS1	Alstrom syndrome protein 1	59.5	1.1e-10	3001.48	1001.16	3	0.61	1502	K	VSVAPGPVGQTTGAPTITSPSYSQHR	A	VS(HexNAc)VAPGPVGQTT(HexNAc)GAPTITSPSYSQHR	HexNAc@1503=47;HexNAc@1513=6	HexNAc@2=47;HexNAc@12=6	0	Z20200203-25_FTMSms2ethcd	85.117	13256
Q8TDJ6	DMXL2	DmX-like protein 2	20.5	3.5e-06	2562.43	854.815	3	0.88	2194	K	QLQSPLPLPTTLPLLSASIASTK	T	Q(Gln->pyro-Glu)LQSPLPLPTTLPLLSAS(HexNAc)IASTK	Gln->pyro-Glu@2194;HexNAc@2209|2211	Gln->pyro-Glu@1;HexNAc@16|18	0	Z20200203-21_FTMSms2ethcd	206	32353
Q8TEQ6	GEMIN5	Gem-associated protein 5	66.7	9.5e-12	2208.09	736.701	3	-1.1	616	K	TVIESSPESPVTITEPYR	T	TVIES(HexNAc)SPESPVTITEPYR	HexNAc@620=15	HexNAc@5=15	0	Z20200203-10_FTMSms2ethcd	97.467	16184
Q8TF68	ZNF384	Zinc finger protein 384	33.1	5.9e-07	3485.72	1162.58	3	-0.59	41	K	GCGLAPPHYPTLLTVPASVSLPSGISMDTESK	S	GC(Carbamidomethyl)GLAPPHYPTLLTVPAS(HexNAc)VSLPSGISMDTESK	HexNAc@58|60	HexNAc@18|20	0	Z20200203-06_FTMSms2ethcd	142.817	22229
Q8TF68	ZNF384	Zinc finger protein 384	36.4	1.9e-08	3485.73	1162.58	3	2.6	41	K	GCGLAPPHYPTLLTVPASVSLPSGISMDTESK	S	GC(Carbamidomethyl)GLAPPHYPTLLTVPASVS(HexNAc)LPSGISMDTESK	HexNAc@58|60	HexNAc@18|20	0	Z20200203-06_FTMSms2ethcd	143.817	22384
Q8TF68	ZNF384	Zinc finger protein 384	71.4	3.4e-11	3956.93	989.989	4	0.048	73	K	SDQLTPHSQASVTQNITVVPVPSTGLMTAGVSCSQR	W	SDQLTPHSQAS(HexNAc)VTQNITVVPVPSTGLMTAGVSC(Carbamidomethyl)SQR	HexNAc@83|85	HexNAc@11|13	0	Z20200203-04_FTMSms2ethcd	119.083	18368
Q8TF68	ZNF384	Zinc finger protein 384	45.8	1.9e-07	3956.94	1319.65	3	1.7	73	K	SDQLTPHSQASVTQNITVVPVPSTGLMTAGVSCSQR	W	SDQLTPHSQASVT(HexNAc)QNITVVPVPSTGLMTAGVSC(Carbamidomethyl)SQR	HexNAc@85=6	HexNAc@13=6	0	Z20200203-03_FTMSms2ethcd	118.7	18288
Q8TF68	ZNF384	Zinc finger protein 384	43.5	2.5e-09	4160	1387.34	3	-1.8	73	K	SDQLTPHSQASVTQNITVVPVPSTGLMTAGVSCSQR	W	SDQLTPHS(HexNAc)QASVT(HexNAc)QNITVVPVPSTGLMTAGVSC(Carbamidomethyl)SQR	HexNAc@80=8;HexNAc@85=8	HexNAc@8=8;HexNAc@13=8	0	Z20200203-03_FTMSms2ethcd	116.967	18012
Q8TF68	ZNF384	Zinc finger protein 384	74.6	1.4e-13	4160.01	1040.76	4	-1.4	73	K	SDQLTPHSQASVTQNITVVPVPSTGLMTAGVSCSQR	W	SDQLTPHS(HexNAc)QAS(HexNAc)VTQNITVVPVPSTGLMTAGVSC(Carbamidomethyl)SQR	HexNAc&HexNAc@((77&(83|85))|(80&(83|85)))	HexNAc&HexNAc@((5&(11|13))|(8&(11|13)))	0	Z20200203-04_FTMSms2ethcd	117.133	18068
Q8TF68	ZNF384	Zinc finger protein 384	51.1	2e-11	4176.01	1044.76	4	0.91	73	K	SDQLTPHSQASVTQNITVVPVPSTGLMTAGVSCSQR	W	SDQLTPHS(HexNAc)QAS(HexNAc)VTQNITVVPVPSTGLM(Oxidation)TAGVSC(Carbamidomethyl)SQR	HexNAc@80=8;Oxidation@99;HexNAc@83|85	HexNAc@8=8;Oxidation@27;HexNAc@11|13	0	Z20200203-26_FTMSms2ethcd	115.9	19029
Q8WUH6	TMEM263	Transmembrane protein 263	33.6	2.4e-06	1676.91	838.961	2	0.05	70	K	TAVTTVPSMGIGLVK	G	TAVTT(HexNAc)VPSMGIGLVK	HexNAc@74=11	HexNAc@5=11	0	Z20200203-05_FTMSms2ethcd	101.267	15747	Intracellular loop?
Q8WUH6	TMEM263	Transmembrane protein 263	36.5	3.6e-07	1676.91	838.961	2	0.42	70	K	TAVTTVPSMGIGLVK	G	T(HexNAc)AVTTVPSMGIGLVK	HexNAc@70=25	HexNAc@1=25	0	Z20200203-06_FTMSms2ethcd	104.083	16106	Intracellular loop?
Q8WUH6	TMEM263	Transmembrane protein 263	33.3	5e-06	1676.91	838.961	2	0.56	70	K	TAVTTVPSMGIGLVK	G	TAVT(HexNAc)TVPSMGIGLVK	HexNAc@73|74	HexNAc@4|5	0	Z20200203-05_FTMSms2ethcd	103.583	16120	Intracellular loop?
Q8WV99	ZFAND2B	AN1-type zinc finger protein 2B	49.7	2e-11	2738.26	913.425	3	0.0099	152	R	AQAVASTSTVPSPSQTMPSCTSPSR	A	AQAVAST(HexNAc)STVPSPSQTMPSC(Carbamidomethyl)TSPSR	HexNAc@158=7	HexNAc@7=7	0	Z20200203-21_FTMSms2ethcd	80.267	12368
Q8WWM7	ATXN2L	Ataxin-2-like protein	57.7	1.1e-11	4575.28	1144.57	4	2.5	452	K	SAAPAPISASCPEPPIGSAVPTSSASIPVTSSVSDPGVGSISPASPK	I	SAAPAPISASC(Carbamidomethyl)PEPPIGSAVPTSSASIPVTS(HexNAc)SVSDPGVGSISPASPK	HexNAc@481|482|483	HexNAc@30|31|32	0	Z20200203-23_FTMSms2ethcd	139.383	22078
Q8WWM7	ATXN2L	Ataxin-2-like protein	47	3.9e-11	4778.33	1195.34	4	-3.9	452	K	SAAPAPISASCPEPPIGSAVPTSSASIPVTSSVSDPGVGSISPASPK	I	SAAPAPISASC(Carbamidomethyl)PEPPIGSAVPTS(HexNAc)SASIPVTS(HexNAc)SVSDPGVGSISPASPK	HexNAc&HexNAc@((469&(481|482|483))|(473&(474|475|477|481|482|483))|(474&(475|477|481|482|483))|(475&(477|481|482|483))|(477&(481|482|483)))||HexNAc2@473|474|475|477	HexNAc&HexNAc@((18&(30|31|32))|(22&(23|24|26|30|31|32))|(23&(24|26|30|31|32))|(24&(26|30|31|32))|(26&(30|31|32)))||HexNAc2@22|23|24|26	0	Z20200203-22_FTMSms2ethcd	135.617	21296
Q8WWM7	ATXN2L	Ataxin-2-like protein	54.2	1.4e-12	4778.34	1195.34	4	-0.58	452	K	SAAPAPISASCPEPPIGSAVPTSSASIPVTSSVSDPGVGSISPASPK	I	SAAPAPISASC(Carbamidomethyl)PEPPIGSAVPT(HexNAc)SSASIPVT(HexNAc)SSVSDPGVGSISPASPK	HexNAc&HexNAc@((473&(474|475|477|481|482))|(474&(475|477|481|482))|(475&(477|481|482))|(477&(481|482)))||HexNAc2@473|474|475|477	HexNAc&HexNAc@((22&(23|24|26|30|31))|(23&(24|26|30|31))|(24&(26|30|31))|(26&(30|31)))||HexNAc2@22|23|24|26	0	Z20200203-21_FTMSms2ethcd	135.5	21652
Q8WWM7	ATXN2L	Ataxin-2-like protein	49	7.8e-11	4778.35	1195.34	4	0.34	452	K	SAAPAPISASCPEPPIGSAVPTSSASIPVTSSVSDPGVGSISPASPK	I	SAAPAPISASC(Carbamidomethyl)PEPPIGS(HexNAc)AVPT(HexNAc)SSASIPVTSSVSDPGVGSISPASPK	HexNAc&HexNAc@((469&(473|474|475|477|481|482|483))|(473&(474|475|477))|(474&(475|477))|(475&477))||HexNAc2@469|473|474|475|477	HexNAc&HexNAc@((18&(22|23|24|26|30|31|32))|(22&(23|24|26))|(23&(24|26))|(24&26))||HexNAc2@18|22|23|24|26	0	Z20200203-21_FTMSms2ethcd	134.333	21462	2 HexNAcs	Changed peptide Column to reflect 2 HexNAcs
Q8WWM7	ATXN2L	Ataxin-2-like protein	49.3	4.8e-12	4778.36	1195.34	4	2.2	452	K	SAAPAPISASCPEPPIGSAVPTSSASIPVTSSVSDPGVGSISPASPK	I	SAAPAPISASC(Carbamidomethyl)PEPPIGS(HexNAc)AVPT(HexNAc)SSASIPVTSSVSDPGVGSISPASPK	HexNAc&HexNAc@((469&(473|474|481|482))|(473&(474|475|477|481|482|483))|(474&(475|477|481|482|483))|(475&(477|481|482|483))|(477&(481|482|483))|(481&482))||HexNAc2@469|473|474|475|477|481|482	HexNAc&HexNAc@((18&(22|23|30|31))|(22&(23|24|26|30|31|32))|(23&(24|26|30|31|32))|(24&(26|30|31|32))|(26&(30|31|32))|(30&31))||HexNAc2@18|22|23|24|26|30|31	0	Z20200203-23_FTMSms2ethcd	135.1	21382	2 HexNAcs	Changed peptide Column to reflect 2 HexNAcs
Q8WWM7	ATXN2L	Ataxin-2-like protein	45.2	4.3e-10	4981.43	1246.11	4	1.6	452	K	SAAPAPISASCPEPPIGSAVPTSSASIPVTSSVSDPGVGSISPASPK	I	SAAPAPISASC(Carbamidomethyl)PEPPIGSAVPT(HexNAc)S(HexNAc)S(HexNAc)ASIPVTSSVSDPGVGSISPASPK	HexNAc&HexNAc&HexNAc@((473&(474&(475|477|481|482|483))|(475&(477|481|482|483))|(477&(481|482|483)))|(474&(475&(477|481|482|483))|(477&(481|482|483)))|(475&477&(481|482|483)))||HexNAc&HexNAc2@((473&(474|475|477))|(474&(473|475|477))|(475&(473|474|477))|(477&(473|474|475))|(481&(473|474|475|477))|(482&(473|474|475|477))|(483&(473|474|475|477)))||HexNAc3@473|474|475|477	HexNAc&HexNAc&HexNAc@((22&(23&(24|26|30|31|32))|(24&(26|30|31|32))|(26&(30|31|32)))|(23&(24&(26|30|31|32))|(26&(30|31|32)))|(24&26&(30|31|32)))||HexNAc&HexNAc2@((22&(23|24|26))|(23&(22|24|26))|(24&(22|23|26))|(26&(22|23|24))|(30&(22|23|24|26))|(31&(22|23|24|26))|(32&(22|23|24|26)))||HexNAc3@22|23|24|26	0	Z20200203-21_FTMSms2ethcd	131.683	21050	3 HexNAcs	Changed peptide Column to reflect 3 HexNAcs
Q8WWQ0	PHIP	PH-interacting protein	55.6	5.4e-12	2017.03	673.016	3	0.75	1511	R	VVVDPVVTEQPSTSSAAK	T	VVVDPVVTEQPSTS(HexNAc)SAAK	HexNAc@1524=7	HexNAc@14=7	0	Z20200203-09_FTMSms2ethcd	67.717	10941
Q8WWQ0	PHIP	PH-interacting protein	60.5	2.2e-08	2017.04	1009.02	2	1.4	1511	R	VVVDPVVTEQPSTSSAAK	T	VVVDPVVTEQPS(HexNAc)TSSAAK	HexNAc@1522|1523|1524|1525	HexNAc@12|13|14|15	0	Z20200203-09_FTMSms2ethcd	67.733	10945
Q8WXI9	GATAD2B	Transcriptional repressor p66-beta	59.3	1.1e-11	2881.31	961.109	3	1.6	287	R	TTTPNMNPAINYQPQSSSSVPCQR	T	T(HexNAc)TTPNMNPAINYQPQSSSSVPC(Carbamidomethyl)QR	HexNAc@287|288	HexNAc@1|2	0	Z20200203-24_FTMSms2ethcd	92.067	14177
Q8WXI9	GATAD2B	Transcriptional repressor p66-beta	57.7	1.3e-13	2464.21	822.076	3	-0.48	311	R	TTSSAIYMNLASHIQPGTVNR	V	T(HexNAc)TSSAIYMNLASHIQPGTVNR	HexNAc@311=12	HexNAc@1=12	0	Z20200203-10_FTMSms2ethcd	99.3	16534
Q8WXI9	GATAD2B	Transcriptional repressor p66-beta	57.9	6.5e-11	2187.15	729.721	3	-1.1	479	R	LQQQAALSPTTAPAVSSVSK	Q	LQQQAALSPTT(HexNAc)APAVSSVSK	HexNAc@489=7	HexNAc@11=7	0	Z20200203-23_FTMSms2ethcd	79.583	12210
Q8WXI9	GATAD2B	Transcriptional repressor p66-beta	52.7	3.8e-10	2187.15	729.721	3	-0.51	479	R	LQQQAALSPTTAPAVSSVSK	Q	LQQQAALSPTTAPAVS(HexNAc)SVSK	HexNAc@494|495	HexNAc@16|17	0	Z20200203-24_FTMSms2ethcd	82.917	12668
Q8WXI9	GATAD2B	Transcriptional repressor p66-beta	29.5	6.8e-06	2187.15	729.721	3	-0.51	479	R	LQQQAALSPTTAPAVSSVSK	Q	LQQQAALSPTTAPAVSSVS(HexNAc)K	HexNAc@497=13	HexNAc@19=13	0	Z20200203-23_FTMSms2ethcd	80.383	12345
Q8WY36	BBX	HMG box transcription factor BBX	64.7	6.2e-12	2430.13	810.715	3	-0.6	243	K	SPLFQFAEISSSTSHSDASTK	Q	SPLFQFAEISSSTSHS(HexNAc)DASTK	HexNAc@258=18	HexNAc@16=18	0	Z20200203-27_FTMSms2ethcd	105.083	16918
Q8WYQ9	ZCCHC14	Zinc finger CCHC domain-containing protein 14	53.5	1.6e-08	3519.84	880.717	4	-2.7	608	K	TAQQPALVVETSTAATGTPSTVLHAARPPIK	L	TAQQPALVVETS(HexNAc)T(HexNAc)AATGTPSTVLHAARPPIK	HexNAc&HexNAc@(619&620)||HexNAc2@619|620	HexNAc&HexNAc@(12&13)||HexNAc2@12|13	0	Z20200203-02_FTMSms2ethcd	88.8	13685
Q92547	TOPBP1	DNA topoisomerase 2-binding protein 1	42	2e-06	2153	718.339	3	-0.37	292	K	TMPNSSTPTSQINTIDSR	T	TMPNSSTPTS(HexNAc)QINTIDSR	HexNAc@300|301	HexNAc@9|10	0	Z20200203-12_FTMSms2ethcd	69.467	11206
Q92574	TSC1	Hamartin	56.9	7.2e-15	2540.21	847.408	3	0.68	1063	R	WETTMGEASASIPTTVGSLPSSK	S	WETTMGEASASIPTT(HexNAc)VGSLPSSK	HexNAc@1077=9	HexNAc@15=9	0	Z20200203-22_FTMSms2ethcd	116.483	18214
Q92576	PHF3	PHD finger protein 3	37.7	3.9e-06	4493.22	1124.06	4	-0.88	1718	K	VAQNSPSVENIQTSQAEQAKPLQEDILMQNIETVHPFR	R	VAQNSPSVENIQTS(HexNAc)QAEQAKPLQEDILMQNIETVHPFR	HexNAc@1730|1731	HexNAc@13|14	0	Z20200203-23_FTMSms2ethcd	128.917	20399
Q92576	PHF3	PHD finger protein 3	61.1	5.7e-10	4493.23	1124.06	4	1.3	1718	K	VAQNSPSVENIQTSQAEQAKPLQEDILMQNIETVHPFR	R	VAQNSPSVENIQT(HexNAc)SQAEQAKPLQEDILMQNIETVHPFR	HexNAc@1730|1731	HexNAc@13|14	0	Z20200203-22_FTMSms2ethcd	128.317	20156
Q92576	PHF3	PHD finger protein 3	61.3	3.9e-11	2668.23	667.813	4	-0.33	1756	R	RGSAVATSHFEVGNTCPSEFPSK	S	RGSAVATSHFEVGNT(HexNAc)C(Carbamidomethyl)PSEFPSK	HexNAc@1770=15	HexNAc@15=15	1	Z20200203-19_FTMSms2ethcd	69.517	10888
Q92576	PHF3	PHD finger protein 3	58.7	6.2e-12	2512.13	838.047	3	-1.1	1757	R	GSAVATSHFEVGNTCPSEFPSK	S	GSAVATSHFEVGNT(HexNAc)C(Carbamidomethyl)PSEFPSK	HexNAc@1770=12	HexNAc@14=12	0	Z20200203-15_FTMSms2ethcd	74.85	11147
Q92576	PHF3	PHD finger protein 3	56.1	5.3e-12	2512.13	838.049	3	0.69	1757	R	GSAVATSHFEVGNTCPSEFPSK	S	GSAVATS(HexNAc)HFEVGNTC(Carbamidomethyl)PSEFPSK	HexNAc@1763=7	HexNAc@7=7	0	Z20200203-15_FTMSms2ethcd	75.833	11304
Q92609	TBC1D5	TBC1 domain family member 5	51	3e-09	2305.09	577.029	4	0.36	499	R	TSAEAPSHHLQQQQQQQR	L	TS(HexNAc)AEAPSHHLQQQQQQQR	HexNAc@499|500	HexNAc@1|2	0	Z20200203-09_FTMSms2ethcd	22.25	3247
Q92609	TBC1D5	TBC1 domain family member 5	21.9	4.6e-06	1335.65	668.328	2	1.8	520	K	SESMPVQLNK	G	S(HexNAc)ESMPVQLNK	HexNAc@520=30	HexNAc@1=30	0	Z20200203-10_FTMSms2ethcd	52.783	8440
Q92615	LARP4B	La-related protein 4B	44.2	4.9e-08	1926.88	642.963	3	0.24	583	R	EPSVPASCAVSATYER	S	EPS(HexNAc)VPASC(Carbamidomethyl)AVSATYER	HexNAc@585=9	HexNAc@3=9	0	Z20200203-07_FTMSms2ethcd	67.183	10486
Q92615	LARP4B	La-related protein 4B	50.3	2.4e-09	1926.88	642.964	3	0.91	583	R	EPSVPASCAVSATYER	S	EPSVPAS(HexNAc)C(Carbamidomethyl)AVSATYER	HexNAc@589=11	HexNAc@7=11	0	Z20200203-08_FTMSms2ethcd	65.567	10489
Q92733	PRCC	Proline-rich protein PRCC	67.1	2.2e-10	2219.16	740.392	3	-1.4	226	K	TSSLAPVVGTTTTTPSPSAIK	A	T(HexNAc)SSLAPVVGTTTTTPSPSAIK	HexNAc@226|227|228	HexNAc@1|2|3	0	Z20200203-25_FTMSms2ethcd	98.367	15490
Q92733	PRCC	Proline-rich protein PRCC	54.3	5.5e-09	2219.16	1110.09	2	-0.42	226	K	TSSLAPVVGTTTTTPSPSAIK	A	TS(HexNAc)SLAPVVGTTTTTPSPSAIK	HexNAc@226|227|228	HexNAc@1|2|3	0	Z20200203-25_FTMSms2ethcd	98.367	15489
Q92766	RREB1	Ras-responsive element-binding protein 1	41.7	3.1e-10	1844.95	615.654	3	0.14	476	K	MAASAPPQISLPPFSK	A	MAASAPPQISLPPFS(HexNAc)K	HexNAc@490=33	HexNAc@15=33	0	Z20200203-07_FTMSms2ethcd	110.483	17492
Q92766	RREB1	Ras-responsive element-binding protein 1	67.8	5.1e-15	2476.17	826.061	3	0.008	1086	K	VADPGPASTGSNTTASDSLGGSVPK	A	VADPGPAST(HexNAc)GSNTTASDSLGGSVPK	HexNAc@1094=13	HexNAc@9=13	0	Z20200203-08_FTMSms2ethcd	63.7	10167
Q92793	CREBBP	CREB-binding protein	53.6	4.4e-10	2327.14	776.386	3	-1.5	136	K	QAASTSGPTPAASQALNPQAQK	Q	QAASTSGPT(HexNAc)PAASQALNPQAQK	HexNAc@144|148	HexNAc@9|13	0	Z20200203-15_FTMSms2ethcd	53.683	7802
Q92793	CREBBP	CREB-binding protein	71.1	5.7e-14	2327.15	776.387	3	-0.37	136	K	QAASTSGPTPAASQALNPQAQK	Q	QAAS(HexNAc)TSGPTPAASQALNPQAQK	HexNAc@139=12	HexNAc@4=12	0	Z20200203-17_FTMSms2ethcd	63.8	9743
Q92797	SYMPK	Symplekin	21.1	1.8e-06	1605.89	535.97	3	-1	522	R	RPEPIIPVTQPR	L	RPEPIIPVT(HexNAc)QPR	HexNAc@530	HexNAc@9	0	Z20200203-24_FTMSms2ethcd	66.683	9968
Q92841	DDX17	Probable ATP-dependent RNA helicase DDX17	73.4	2.5e-11	3449.79	863.202	4	-1.3	36	R	ESAAPAAAPTAEAPPPSVVTRPEPQALPSPAIR	A	ESAAPAAAPTAEAPPPS(HexNAc)VVTRPEPQALPSPAIR	HexNAc@52|55	HexNAc@17|20	0	Z20200203-17_FTMSms2ethcd	105.783	17155
Q92841	DDX17	Probable ATP-dependent RNA helicase DDX17	41.2	1.6e-07	3449.79	1150.6	3	-0.38	36	R	ESAAPAAAPTAEAPPPSVVTRPEPQALPSPAIR	A	ESAAPAAAPTAEAPPPSVVT(HexNAc)RPEPQALPSPAIR	HexNAc@55=7	HexNAc@20=7	0	Z20200203-17_FTMSms2ethcd	105.833	17166
Q92900	UPF1	Regulator of nonsense transcripts 1	19.7	1.2e-05	1422.71	711.859	2	-0.17	950	R	EAIIPGSVYDR	S	EAIIPGS(HexNAc)VYDR	HexNAc@956	HexNAc@7	0	Z20200203-09_FTMSms2ethcd	75.65	12307
Q92945	KHSRP	Far upstream element-binding protein 2	73.9	4.2e-15	2357.09	786.367	3	-0.92	88	K	IGGDAATTVNNSTPDFGFGGQK	R	IGGDAATT(HexNAc)VNNSTPDFGFGGQK	HexNAc@95=12	HexNAc@8=12	0	Z20200203-18_FTMSms2ethcd	100.017	16137
Q92945	KHSRP	Far upstream element-binding protein 2	39.7	2.1e-06	1505.77	753.388	2	-0.9	191	R	SVSLTGAPESVQK	A	S(HexNAc)VSLTGAPESVQK	HexNAc@191=25	HexNAc@1=25	0	Z20200203-10_FTMSms2ethcd	54.3	8698
Q93052	LPP	Lipoma-preferred partner	35.3	1.5e-07	1423.72	475.244	3	0.52	11	K	STGEPLGHVPAR	M	S(HexNAc)TGEPLGHVPAR	HexNAc@11=6	HexNAc@1=6	0	Z20200203-09_FTMSms2ethcd	23.433	3511
Q93052	LPP	Lipoma-preferred partner	58.6	8.1e-15	2476.17	826.06	3	0.27	23	R	METTHSFGNPSISVSTQQPPK	K	MET(HexNAc)THSFGNPSISVSTQQPPK	HexNAc@25|26	HexNAc@3|4	0	Z20200203-21_FTMSms2ethcd	74.817	11461
Q969V6	MRTFA	Myocardin-related transcription factor A	19.5	2.6e-05	2658.37	886.794	3	1.2	145	R	VSEPLLSATSASPTQVVSQLPMGR	D	VS(HexNAc)EPLLSATSASPTQVVSQLPMGR	HexNAc@146=22	HexNAc@2=22	0	Z20200203-04_FTMSms2ethcd	132.933	20597
Q96AE4	FUBP1	Far upstream element-binding protein 1	23.3	9.7e-06	2882.27	961.428	3	-0.22	1	-	MADYSTVPPPSSGSAGGGGGGGGGGGVNDAFK	D	M(Met-loss+Acetyl)ADYSTVPPPS(HexNAc)SGSAGGGGGGGGGGGVNDAFK	Met-loss+Acetyl@1;HexNAc@11|12|14	Met-loss+Acetyl@1;HexNAc@11|12|14	0	Z20200203-11_FTMSms2ethcd	104.117	17595
Q96AY4	TTC28	Tetratricopeptide repeat protein 28	58.8	1.2e-11	2078.96	693.659	3	-0.57	2190	K	SNNPEDGVQAPSSTAVFR	A	SNNPEDGVQAPSS(HexNAc)TAVFR	HexNAc@2202=7	HexNAc@13=7	0	Z20200203-09_FTMSms2ethcd	74.683	12147
Q96B49	TOMM6	Mitochondrial import receptor subunit TOM6 homolog	36.6	4.9e-07	3085.46	1029.16	3	0.72	1	-	MASSTVPVSAAGSANETPEIPDNVGDWLR	G	M(Met-loss+Acetyl)ASSTVPVSAAGS(HexNAc)ANETPEIPDNVGDWLR	Met-loss+Acetyl@1;HexNAc@9|13|15|17	Met-loss+Acetyl@1;HexNAc@9|13|15|17	0	Z20200203-17_FTMSms2ethcd	172.083	28603
Q96BD5	PHF21A	PHD finger protein 21A	31.9	2.9e-06	1356.69	678.85	2	-0.72	122	K	TVTTASMITTK	T	TVT(HexNAc)TASMITTK	HexNAc@122|124	HexNAc@1|3	0	Z20200203-19_FTMSms2ethcd	57.3	8815
Q96BD5	PHF21A	PHD finger protein 21A	32.7	7.5e-06	1356.69	678.85	2	0.0072	122	K	TVTTASMITTK	T	TVTT(HexNAc)ASMITTK	HexNAc@125=16	HexNAc@4=16	0	Z20200203-18_FTMSms2ethcd	54.217	8101
Q96BD5	PHF21A	PHD finger protein 21A	32.8	1.2e-05	1559.77	780.39	2	0.84	122	K	TVTTASMITTK	T	TVT(HexNAc)T(HexNAc)ASMITTK	HexNAc@124=11;HexNAc@125=12	HexNAc@3=11;HexNAc@4=12	0	Z20200203-16_FTMSms2ethcd	25.65	3708
Q96BD5	PHF21A	PHD finger protein 21A	37.6	3.1e-08	2917.51	973.176	3	0.34	140	K	AATATMPASVVGQRPTIAMVTAINSQK	A	AAT(HexNAc)ATMPASVVGQRPTIAMVTAINSQK	HexNAc@142|144	HexNAc@3|5	0	Z20200203-21_FTMSms2ethcd	111.65	17677
Q96BD5	PHF21A	PHD finger protein 21A	47.9	1.4e-08	2099.08	700.364	3	0.085	269	K	FTPTTLPTSQNSIHPVR	V	FTPTTLPTS(HexNAc)QNSIHPVR	HexNAc@277=11	HexNAc@9=11	0	Z20200203-06_FTMSms2ethcd	68.25	10391
Q96BD5	PHF21A	PHD finger protein 21A	44.7	1.5e-09	2099.08	700.364	3	0.96	269	K	FTPTTLPTSQNSIHPVR	V	FTPTT(HexNAc)LPTSQNSIHPVR	HexNAc@272|273	HexNAc@4|5	0	Z20200203-02_FTMSms2ethcd	67.733	10344
Q96BD5	PHF21A	PHD finger protein 21A	28.8	6.1e-06	2099.08	700.365	3	1.3	269	K	FTPTTLPTSQNSIHPVR	V	FT(HexNAc)PTTLPTSQNSIHPVR	HexNAc@270=12	HexNAc@2=12	0	Z20200203-01_FTMSms2ethcd	71.05	10527
Q96BD5	PHF21A	PHD finger protein 21A	53.6	6.7e-10	2302.16	768.057	3	-0.098	269	K	FTPTTLPTSQNSIHPVR	V	FTPT(HexNAc)TLPTS(HexNAc)QNSIHPVR	HexNAc@277=8;HexNAc@270|272|273	HexNAc@9=8;HexNAc@2|4|5	0	Z20200203-01_FTMSms2ethcd	68.767	10169
Q96CB8	INTS12	Integrator complex subunit 12	78.7	2.3e-11	3349.7	838.182	4	-1	310	K	LSSTTQNNTGKPATSSANQKPVGLTGLATSSK	G	LSSTTQNNTGKPAT(HexNAc)SSANQKPVGLTGLATSSK	HexNAc@323|324	HexNAc@14|15	0	Z20200203-24_FTMSms2ethcd	58.783	8717
Q96CB8	INTS12	Integrator complex subunit 12	72	1.5e-10	3349.71	838.184	4	1.7	310	K	LSSTTQNNTGKPATSSANQKPVGLTGLATSSK	G	LSSTTQNNTGKPATS(HexNAc)SANQKPVGLTGLATSSK	HexNAc@323|324	HexNAc@14|15	0	Z20200203-22_FTMSms2ethcd	55.3	8134
Q96D71	REPS1	RalBP1-associated Eps domain-containing protein 1	42	2.9e-06	1435.76	718.385	2	-0.53	258	R	TVASATTAIEIR	R	T(HexNAc)VASATTAIEIR	HexNAc@258=27	HexNAc@1=27	0	Z20200203-13_FTMSms2ethcd	67.85	10636
Q96EV2	RBM33	RNA-binding protein 33	51.1	9.8e-09	1955.97	652.663	3	0.23	710	R	ELPIAPSHVIEMSSSR	C	ELPIAPSHVIEMSSS(HexNAc)R	HexNAc@724=11	HexNAc@15=11	0	Z20200203-22_FTMSms2ethcd	95.117	14573
Q96EV2	RBM33	RNA-binding protein 33	47.4	2.8e-10	2226.1	742.706	3	-1.6	726	R	CSATPSAQVKPIVSASPPSR	A	C(Pyro-carbamidomethyl)SATPSAQVKPIVS(HexNAc)ASPPSR	Pyro-carbamidomethyl@726;HexNAc@739=29	Pyro-carbamidomethyl@1;HexNAc@14=29	0	Z20200203-02_FTMSms2ethcd	80.833	12419
Q96FH0	BORCS8	BLOC-1-related complex subunit 8	26.1	1.8e-08	2345.99	782.67	3	0.41	99	R	DHMNASAQGHSPEEPPPPSSA	-	DHMNASAQGHSPEEPPPPS(HexNAc)SA	HexNAc@109|117|118	HexNAc@11|19|20	0	Z20200203-02_FTMSms2ethcd	40.917	6146
Q96HA1	POM121	Nuclear envelope pore membrane protein POM 121	39.6	1.6e-09	5038.57	1260.4	4	1.2	555	K	SDAASNSVTETPPITQPSFTFTLPAAAPASPPTSLLAPSTNPLLESLK	K	SDAASNSVTET(HexNAc)PPITQPSFTFTLPAAAPASPPTSLLAPSTNPLLESLK	HexNAc@565=6	HexNAc@11=6	0	Z20200203-07_FTMSms2ethcd	192.333	30395
Q96HA1	POM121	Nuclear envelope pore membrane protein POM 121	49.2	3.4e-12	2838.35	946.79	3	0.43	604	K	MQTPPSLPPCPESAGAATTEALSPPK	T	MQTPPSLPPC(Carbamidomethyl)PESAGAAT(HexNAc)TEALSPPK	HexNAc@621|622	HexNAc@18|19	0	Z20200203-16_FTMSms2ethcd	108.267	16456
Q96HA1	POM121	Nuclear envelope pore membrane protein POM 121	75.2	1.8e-17	2563.32	855.111	3	-2	678	K	APPTLQAETATKPQATSAPSPAPK	Q	APPTLQAETATKPQATS(HexNAc)APSPAPK	HexNAc@693|694	HexNAc@16|17	0	Z20200203-17_FTMSms2ethcd	62.333	9508
Q96HA1	POM121	Nuclear envelope pore membrane protein POM 121	76.5	8.8e-18	2563.33	855.114	3	0.55	678	K	APPTLQAETATKPQATSAPSPAPK	Q	APPTLQAETATKPQAT(HexNAc)SAPSPAPK	HexNAc@693=10	HexNAc@16=10	0	Z20200203-17_FTMSms2ethcd	63.883	9756
Q96HA1	POM121	Nuclear envelope pore membrane protein POM 121	53.1	2.8e-12	2563.33	855.114	3	0.55	678	K	APPTLQAETATKPQATSAPSPAPK	Q	APPTLQAETAT(HexNAc)KPQATSAPSPAPK	HexNAc@686|688	HexNAc@9|11	0	Z20200203-16_FTMSms2ethcd	58.7	8554
Q96HA1	POM121	Nuclear envelope pore membrane protein POM 121	60.9	6.8e-13	2766.4	692.356	4	-1	678	K	APPTLQAETATKPQATSAPSPAPK	Q	APPTLQAETATKPQAT(HexNAc)S(HexNAc)APSPAPK	HexNAc&HexNAc@(693&694)||HexNAc2@693|694	HexNAc&HexNAc@(16&17)||HexNAc2@16|17	0	Z20200203-16_FTMSms2ethcd	56.967	8286	2 HexNAcs	Changed peptide Column to reflect 2 HexNAcs
Q96HA1	POM121	Nuclear envelope pore membrane protein POM 121	66.2	2.6e-13	2766.4	922.806	3	-0.49	678	K	APPTLQAETATKPQATSAPSPAPK	Q	APPTLQAETATKPQAT(HexNAc)S(HexNAc)APSPAPK	HexNAc@693=7;HexNAc@694=7	HexNAc@16=7;HexNAc@17=7	0	Z20200203-17_FTMSms2ethcd	62.15	9477
Q96HA1	POM121	Nuclear envelope pore membrane protein POM 121	59	7.6e-12	2766.41	692.357	4	0.21	678	K	APPTLQAETATKPQATSAPSPAPK	Q	APPTLQAETATKPQAT(HexNAc)S(HexNAc)APSPAPK	HexNAc&HexNAc@(693&694)||HexNAc2@693|694	HexNAc&HexNAc@(16&17)||HexNAc2@16|17	0	Z20200203-16_FTMSms2ethcd	57.567	8379	2 HexNAcs	Changed peptide Column to reflect 2 HexNAcs
Q96HA1	POM121	Nuclear envelope pore membrane protein POM 121	30.1	2.4e-08	2969.48	990.5	3	0.33	678	K	APPTLQAETATKPQATSAPSPAPK	Q	APPTLQAETAT(HexNAc)KPQAT(HexNAc)S(HexNAc)APSPAPK	HexNAc@688=20;HexNAc&HexNAc@(693&694)||HexNAc2@693|694	HexNAc@11=20;HexNAc&HexNAc@(16&17)||HexNAc2@16|17	0	Z20200203-15_FTMSms2ethcd	52.6	7638	3 HexNAcs	Changed peptide Column to reflect 3 HexNAcs
Q96HA7	TONSL	Tonsoku-like protein	68.4	1.5e-17	2487.23	829.75	3	-0.88	911	R	VSEPSGDSSAAGQPLGPAPPPPIR	V	VS(HexNAc)EPSGDSSAAGQPLGPAPPPPIR	HexNAc@912=28	HexNAc@2=28	0	Z20200203-12_FTMSms2ethcd	90.933	15271
Q96HC4	PDLIM5	PDZ and LIM domain protein 5	29.3	9.8e-08	1753.99	585.336	3	-0.76	102	K	EVVKPVPITSPAVSK	V	EVVKPVPITSPAVS(HexNAc)K	HexNAc@115=26	HexNAc@14=26	0	Z20200203-24_FTMSms2ethcd	69.833	10475
Q96HC4	PDLIM5	PDZ and LIM domain protein 5	42.7	1.2e-07	1753.99	585.336	3	-0.038	102	K	EVVKPVPITSPAVSK	V	EVVKPVPIT(HexNAc)SPAVSK	HexNAc@110=6	HexNAc@9=6	0	Z20200203-23_FTMSms2ethcd	69.7	10564
Q96HC4	PDLIM5	PDZ and LIM domain protein 5	26.6	2.9e-08	1957.08	653.03	3	0.71	102	K	EVVKPVPITSPAVSK	V	EVVKPVPIT(HexNAc)SPAVS(HexNAc)K	HexNAc@110=10;HexNAc@115=32	HexNAc@9=10;HexNAc@14=32	0	Z20200203-21_FTMSms2ethcd	67.05	10147
Q96HC4	PDLIM5	PDZ and LIM domain protein 5	37.8	7.6e-07	5839.9	1168.79	5	-0.27	140	K	VTSIPSPSSAFTPAHATTSSHASPSPVAAVTPPLFAASGLHANANLSADQSPSALSAGK	T	VTSIPSPSSAFT(HexNAc)PAHATTSSHASPSPVAAVTPPLFAASGLHANANLSADQSPSALSAGK	HexNAc@141|142|151	HexNAc@2|3|12	0	Z20200203-11_FTMSms2ethcd	125.283	21216
Q96HC4	PDLIM5	PDZ and LIM domain protein 5	52.4	6.7e-08	2147.02	716.344	3	-1.3	306	K	ANNSQEPSPQLASSVASTR	S	ANNSQEPSPQLASS(HexNAc)VASTR	HexNAc@318|319	HexNAc@13|14	0	Z20200203-10_FTMSms2ethcd	56.517	9062
Q96JH7	VCPIP1	Deubiquitinating protein VCIP135	55.9	1.7e-08	2027.98	676.665	3	1.2	1067	K	TEPSVFTASSSNSELIR	I	TEPSVFTASS(HexNAc)SNSELIR	HexNAc@1076=7	HexNAc@10=7	0	Z20200203-12_FTMSms2ethcd	93.95	15853
Q96JY6	PDLIM2	PDZ and LIM domain protein 2	65.3	6.6e-13	2306.11	769.376	3	-0.24	132	R	AGSPFSPPPSSSSLTGEAAISR	S	AGSPFSPPPSS(HexNAc)SSLTGEAAISR	HexNAc@142=13	HexNAc@11=13	0	Z20200203-21_FTMSms2ethcd	101.05	15814
Q96KM6	ZNF512B	Zinc finger protein 512B	44.1	7.8e-09	2094.25	524.317	4	1.5	263	K	SVPVTKPVPVTKPITVTK	L	SVPVT(HexNAc)KPVPVTKPITVTK	HexNAc@263|267	HexNAc@1|5	0	Z20200203-26_FTMSms2ethcd	63.817	9691
Q96KR1	ZFR	Zinc finger RNA-binding protein	38.3	2.3e-08	2920.32	974.113	3	-0.77	124	R	QQEAPPPPPPATTQNYQDSYSYVR	S	Q(Gln->pyro-Glu)QEAPPPPPPAT(HexNAc)TQNYQDSYSYVR	Gln->pyro-Glu@124;HexNAc@135|136	Gln->pyro-Glu@1;HexNAc@12|13	0	Z20200203-10_FTMSms2ethcd	106.133	17679
Q96KR1	ZFR	Zinc finger RNA-binding protein	56.9	1.3e-13	2937.35	979.789	3	-0.68	124	R	QQEAPPPPPPATTQNYQDSYSYVR	S	QQEAPPPPPPAT(HexNAc)TQNYQDSYSYVR	HexNAc@135=7	HexNAc@12=7	0	Z20200203-10_FTMSms2ethcd	84.267	13774
Q96KR1	ZFR	Zinc finger RNA-binding protein	26.8	8.9e-06	3123.41	1041.81	3	1.4	124	R	QQEAPPPPPPATTQNYQDSYSYVR	S	Q(Gln->pyro-Glu)QEAPPPPPPAT(HexNAc)T(HexNAc)QNYQDSYSYVR	Gln->pyro-Glu@124;HexNAc&HexNAc@(135&136)||HexNAc2@135|136	Gln->pyro-Glu@1;HexNAc&HexNAc@(12&13)||HexNAc2@12|13	0	Z20200203-09_FTMSms2ethcd	98.833	16455	2 HexNAcs	Changed peptide Column to reflect 2 HexNAcs
Q96KR1	ZFR	Zinc finger RNA-binding protein	48.2	9.4e-10	3140.43	1047.48	3	-2.3	124	R	QQEAPPPPPPATTQNYQDSYSYVR	S	QQEAPPPPPPAT(HexNAc)T(HexNAc)QNYQDSYSYVR	HexNAc@135=8;HexNAc@136=8	HexNAc@12=8;HexNAc@13=8	0	Z20200203-10_FTMSms2ethcd	80.95	13167
Q96KR1	ZFR	Zinc finger RNA-binding protein	50.5	7.9e-11	3140.43	1047.48	3	-0.82	124	R	QQEAPPPPPPATTQNYQDSYSYVR	S	QQEAPPPPPPAT(HexNAc)T(HexNAc)QNYQDSYSYVR	HexNAc&HexNAc@(135&136)||HexNAc2@135|136	HexNAc&HexNAc@(12&13)||HexNAc2@12|13	0	Z20200203-09_FTMSms2ethcd	78.583	12798	2 HexNAcs	Changed peptide Column to reflect 2 HexNAcs
Q96KR1	ZFR	Zinc finger RNA-binding protein	30.5	2.1e-05	3670.75	918.443	4	-0.86	159	K	QYYQQPTATAAAVAAAAQPQPSVAETYYQTAPK	A	Q(Gln->pyro-Glu)YYQQPTATAAAVAAAAQPQPSVAET(HexNAc)YYQTAPK	Gln->pyro-Glu@159;HexNAc@180|184	Gln->pyro-Glu@1;HexNAc@22|26	0	Z20200203-26_FTMSms2ethcd	151.283	25055
Q96KR1	ZFR	Zinc finger RNA-binding protein	41.2	4.5e-09	3670.76	1224.26	3	1.1	159	K	QYYQQPTATAAAVAAAAQPQPSVAETYYQTAPK	A	Q(Gln->pyro-Glu)YYQQPTAT(HexNAc)AAAVAAAAQPQPSVAETYYQTAPK	Gln->pyro-Glu@159;HexNAc@167=8	Gln->pyro-Glu@1;HexNAc@9=8	0	Z20200203-23_FTMSms2ethcd	141.9	22477
Q96KR1	ZFR	Zinc finger RNA-binding protein	42	3.8e-07	3687.77	922.699	4	-1.8	159	K	QYYQQPTATAAAVAAAAQPQPSVAETYYQTAPK	A	QYYQQPT(HexNAc)ATAAAVAAAAQPQPSVAETYYQTAPK	HexNAc@165|167	HexNAc@7|9	0	Z20200203-22_FTMSms2ethcd	118.083	18483
Q96KR1	ZFR	Zinc finger RNA-binding protein	52.5	4.6e-09	3687.79	1229.93	3	1.1	159	K	QYYQQPTATAAAVAAAAQPQPSVAETYYQTAPK	A	QYYQQPTAT(HexNAc)AAAVAAAAQPQPSVAETYYQTAPK	HexNAc@167=6	HexNAc@9=6	0	Z20200203-22_FTMSms2ethcd	118.017	18471
Q96KR1	ZFR	Zinc finger RNA-binding protein	44.5	1.6e-08	3687.79	1229.93	3	1.4	159	K	QYYQQPTATAAAVAAAAQPQPSVAETYYQTAPK	A	QYYQQPTATAAAVAAAAQPQPS(HexNAc)VAETYYQTAPK	HexNAc@180|184	HexNAc@22|26	0	Z20200203-25_FTMSms2ethcd	127.117	20567
Q96KR1	ZFR	Zinc finger RNA-binding protein	63	4.1e-13	2061.95	687.987	3	-0.82	192	K	AGYSQGATQYTQAQQTR	Q	AGYS(HexNAc)QGATQYTQAQQTR	HexNAc@195=34	HexNAc@4=34	0	Z20200203-13_FTMSms2ethcd	24.5	3634
Q96KR1	ZFR	Zinc finger RNA-binding protein	56.5	3.6e-11	2061.95	687.987	3	-0.37	192	K	AGYSQGATQYTQAQQTR	Q	AGYSQGATQYT(HexNAc)QAQQTR	HexNAc@202=16	HexNAc@11=16	0	Z20200203-10_FTMSms2ethcd	23.55	3679
Q96KR1	ZFR	Zinc finger RNA-binding protein	34.1	7.6e-08	2209.08	737.031	3	0.93	289	K	QAAAAAAAAAATAAWTGTTFTK	K	Q(Gln->pyro-Glu)AAAAAAAAAAT(HexNAc)AAWTGTTFTK	Gln->pyro-Glu@289;HexNAc@300=24	Gln->pyro-Glu@1;HexNAc@12=24	0	Z20200203-06_FTMSms2ethcd	138.283	21524
Q96KR1	ZFR	Zinc finger RNA-binding protein	57.9	8.4e-13	2226.1	742.705	3	-1.3	289	K	QAAAAAAAAAATAAWTGTTFTK	K	QAAAAAAAAAAT(HexNAc)AAWTGTTFTK	HexNAc@300=57	HexNAc@12=57	0	Z20200203-05_FTMSms2ethcd	101.533	15792
Q96KR1	ZFR	Zinc finger RNA-binding protein	44.5	2.6e-08	1658.88	829.945	2	-1.6	528	K	STPVTSAVQIPEVK	Q	STPVT(HexNAc)SAVQIPEVK	HexNAc@529|532	HexNAc@2|5	0	Z20200203-18_FTMSms2ethcd	93.15	14899
Q96KR1	ZFR	Zinc finger RNA-binding protein	45.4	1.2e-10	1658.88	553.633	3	0.28	528	K	STPVTSAVQIPEVK	Q	S(HexNAc)TPVTSAVQIPEVK	HexNAc@528|529	HexNAc@1|2	0	Z20200203-18_FTMSms2ethcd	93.4	14949
Q96L91	EP400	E1A-binding protein p400	54.3	6.4e-12	1712.88	571.632	3	-0.56	1488	R	TAAPTTASAAPQGPLR	G	T(HexNAc)AAPTTASAAPQGPLR	HexNAc@1488|1492	HexNAc@1|5	0	Z20200203-16_FTMSms2ethcd	55.7	8090
Q96L91	EP400	E1A-binding protein p400	40.6	1.3e-08	1834.89	612.303	3	0.063	1519	K	AAAAPFQTSQASASAPR	H	AAAAPFQT(HexNAc)SQASASAPR	HexNAc@1526|1527	HexNAc@8|9	0	Z20200203-21_FTMSms2ethcd	58.467	8778
Q96L91	EP400	E1A-binding protein p400	38.8	1.4e-07	1932.99	645.003	3	1.1	1619	R	VAQPETPVTLQFQGSK	F	VAQPETPVT(HexNAc)LQFQGSK	HexNAc@1627=16	HexNAc@9=16	0	Z20200203-19_FTMSms2ethcd	92.133	14997
Q96L91	EP400	E1A-binding protein p400	63.2	1.3e-09	1930.05	965.529	2	0.81	2599	K	AQPAITTGGSAAVLAGTIK	T	AQPAIT(HexNAc)TGGSAAVLAGTIK	HexNAc@2604|2605	HexNAc@6|7	0	Z20200203-01_FTMSms2ethcd	97.85	14780
Q96L91	EP400	E1A-binding protein p400	59.5	1.1e-09	1930.05	965.529	2	0.93	2599	K	AQPAITTGGSAAVLAGTIK	T	AQPAITT(HexNAc)GGSAAVLAGTIK	HexNAc@2604|2605	HexNAc@6|7	0	Z20200203-27_FTMSms2ethcd	100.75	16150
Q96L91	EP400	E1A-binding protein p400	38	1.9e-08	2133.13	711.714	3	-0.77	2599	K	AQPAITTGGSAAVLAGTIK	T	AQPAIT(HexNAc)T(HexNAc)GGSAAVLAGTIK	HexNAc@2604=12;HexNAc@2605=6	HexNAc@6=12;HexNAc@7=6	0	Z20200203-25_FTMSms2ethcd	99.117	15609
Q96L91	EP400	E1A-binding protein p400	37.7	1.5e-07	2133.13	711.715	3	0.26	2599	K	AQPAITTGGSAAVLAGTIK	T	AQPAIT(HexNAc)TGGS(HexNAc)AAVLAGTIK	HexNAc@2604=11;HexNAc@2605|2608	HexNAc@6=11;HexNAc@7|10	0	Z20200203-26_FTMSms2ethcd	98.033	15743
Q96L91	EP400	E1A-binding protein p400	60	1.5e-13	3593.83	1198.61	3	-2.1	2618	K	TSVTGTSMPTGAVSGNVIVNTIAGVPAATFQSINK	R	T(HexNAc)SVTGTSMPTGAVSGNVIVNTIAGVPAATFQSINK	HexNAc@2618|2619|2621	HexNAc@1|2|4	0	Z20200203-18_FTMSms2ethcd	170.817	28485
Q96L91	EP400	E1A-binding protein p400	62.6	2e-14	3593.83	1198.62	3	-1	2618	K	TSVTGTSMPTGAVSGNVIVNTIAGVPAATFQSINK	R	TSVT(HexNAc)GTSMPTGAVSGNVIVNTIAGVPAATFQSINK	HexNAc@2618|2619|2621	HexNAc@1|2|4	0	Z20200203-17_FTMSms2ethcd	169.85	28242
Q96L91	EP400	E1A-binding protein p400	63.1	3.3e-13	3593.84	1198.62	3	1.8	2618	K	TSVTGTSMPTGAVSGNVIVNTIAGVPAATFQSINK	R	TSVTGTS(HexNAc)MPTGAVSGNVIVNTIAGVPAATFQSINK	HexNAc@2624=7	HexNAc@7=7	0	Z20200203-17_FTMSms2ethcd	168.9	28081
Q96L91	EP400	E1A-binding protein p400	43.8	2.1e-09	3796.92	949.985	4	0.15	2618	K	TSVTGTSMPTGAVSGNVIVNTIAGVPAATFQSINK	R	TSVT(HexNAc)GTS(HexNAc)MPTGAVSGNVIVNTIAGVPAATFQSINK	HexNAc&HexNAc@((2621&(2624|2627))|(2623&(2624|2627))|(2624&2627))||HexNAc2@2624	HexNAc&HexNAc@((4&(7|10))|(6&(7|10))|(7&10))||HexNAc2@7	0	Z20200203-17_FTMSms2ethcd	167.35	27842	2 HexNAcs	Changed peptide Column to reflect 2 HexNAcs
Q96L91	EP400	E1A-binding protein p400	59.1	4.2e-15	3796.92	1266.31	3	1.6	2618	K	TSVTGTSMPTGAVSGNVIVNTIAGVPAATFQSINK	R	TS(HexNAc)VTGTS(HexNAc)MPTGAVSGNVIVNTIAGVPAATFQSINK	HexNAc&HexNAc@((2619&(2623|2624))|(2621&(2623|2624)))	HexNAc&HexNAc@((2&(6|7))|(4&(6|7)))	0	Z20200203-17_FTMSms2ethcd	167.2	27820
Q96L91	EP400	E1A-binding protein p400	40.1	6.5e-06	2333.16	1167.08	2	-1.5	2683	R	AVGSPATATPDLVSMATTQGVR	A	AVGSPATATPDLVSMAT(HexNAc)TQGVR	HexNAc@2699|2700	HexNAc@17|18	0	Z20200203-25_FTMSms2ethcd	113.317	18141
Q96L91	EP400	E1A-binding protein p400	66.1	9e-10	2333.16	1167.09	2	-0.83	2683	R	AVGSPATATPDLVSMATTQGVR	A	AVGSPATATPDLVS(HexNAc)MATTQGVR	HexNAc@2696=15	HexNAc@14=15	0	Z20200203-25_FTMSms2ethcd	115.483	18545
Q96L91	EP400	E1A-binding protein p400	53.9	4e-10	2333.17	778.394	3	0.26	2683	R	AVGSPATATPDLVSMATTQGVR	A	AVGSPATATPDLVSMATT(HexNAc)QGVR	HexNAc@2700=7	HexNAc@18=7	0	Z20200203-25_FTMSms2ethcd	113.2	18121
Q96L91	EP400	E1A-binding protein p400	50.9	4.5e-09	2349.16	783.725	3	0.37	2683	R	AVGSPATATPDLVSMATTQGVR	A	AVGSPATATPDLVS(HexNAc)M(Oxidation)ATTQGVR	HexNAc@2696=15;Oxidation@2697	HexNAc@14=15;Oxidation@15	0	Z20200203-25_FTMSms2ethcd	97.9	15415
Q96L91	EP400	E1A-binding protein p400	46.9	2e-08	2536.24	846.086	3	0.019	2683	R	AVGSPATATPDLVSMATTQGVR	A	AVGSPATATPDLVS(HexNAc)MATT(HexNAc)QGVR	HexNAc@2696=21;HexNAc@2700=12	HexNAc@14=21;HexNAc@18=12	0	Z20200203-23_FTMSms2ethcd	105.633	16541
Q96L91	EP400	E1A-binding protein p400	62.1	8.8e-17	2487.33	829.78	3	-1.7	2705	R	AVTSVTASAVVTTNLTPVQTPAR	S	AVTSVT(HexNAc)ASAVVTTNLTPVQTPAR	HexNAc@2710=7	HexNAc@6=7	0	Z20200203-06_FTMSms2ethcd	101.05	15627
Q96L91	EP400	E1A-binding protein p400	62.1	3.5e-14	2487.33	829.782	3	0.53	2705	R	AVTSVTASAVVTTNLTPVQTPAR	S	AVTSVTAS(HexNAc)AVVTTNLTPVQTPAR	HexNAc@2710|2712	HexNAc@6|8	0	Z20200203-07_FTMSms2ethcd	102	16114
Q96L91	EP400	E1A-binding protein p400	17.5	5.9e-06	2487.33	829.783	3	1.6	2705	R	AVTSVTASAVVTTNLTPVQTPAR	S	AVTS(HexNAc)VTASAVVTTNLTPVQTPAR	HexNAc@2707|2708|2710	HexNAc@3|4|6	0	Z20200203-03_FTMSms2ethcd	85.55	13058
Q96L91	EP400	E1A-binding protein p400	52.3	1.4e-12	2690.41	897.475	3	0.42	2705	R	AVTSVTASAVVTTNLTPVQTPAR	S	AVT(HexNAc)SVT(HexNAc)ASAVVTTNLTPVQTPAR	HexNAc@2710=16;HexNAc@2707|2708	HexNAc@6=16;HexNAc@3|4	0	Z20200203-02_FTMSms2ethcd	101.817	15733
Q96L91	EP400	E1A-binding protein p400	48.6	8.9e-13	2690.42	897.477	3	2.2	2705	R	AVTSVTASAVVTTNLTPVQTPAR	S	AVTSVT(HexNAc)ASAVVT(HexNAc)TNLTPVQTPAR	HexNAc@2716=6;HexNAc@2707|2710|2712	HexNAc@12=6;HexNAc@3|6|8	0	Z20200203-02_FTMSms2ethcd	99.367	15354
Q96L91	EP400	E1A-binding protein p400	44.9	3.3e-10	1912.04	638.018	3	-0.019	2728	R	SLVPQVSQATGVQLPGK	T	SLVPQVS(HexNAc)QATGVQLPGK	HexNAc@2734=9	HexNAc@7=9	0	Z20200203-02_FTMSms2ethcd	99.75	15412
Q96L91	EP400	E1A-binding protein p400	50.5	1.1e-08	1912.04	638.018	3	0.36	2728	R	SLVPQVSQATGVQLPGK	T	S(HexNAc)LVPQVSQATGVQLPGK	HexNAc@2728|2734	HexNAc@1|7	0	Z20200203-03_FTMSms2ethcd	25.033	4040
Q96L91	EP400	E1A-binding protein p400	46	3.1e-06	1665.87	833.438	2	-1	3019	K	TQFLTTPISQAQK	L	TQFLTT(HexNAc)PISQAQK	HexNAc@3023|3024|3027	HexNAc@5|6|9	0	Z20200203-02_FTMSms2ethcd	76	11641
Q96L91	EP400	E1A-binding protein p400	46.2	2.8e-10	3942	986.256	4	-1.2	3104	K	LIQQQVVTTASAPLQTPGAPNPAQVPASSDSPSQQPK	L	LIQQQVVTTAS(HexNAc)APLQTPGAPNPAQVPASSDSPSQQPK	HexNAc@3111|3112|3114	HexNAc@8|9|11	0	Z20200203-26_FTMSms2ethcd	111.833	18273
Q96L91	EP400	E1A-binding protein p400	45.2	9.2e-12	3942.01	1314.68	3	0.85	3104	K	LIQQQVVTTASAPLQTPGAPNPAQVPASSDSPSQQPK	L	LIQQQVVTT(HexNAc)ASAPLQTPGAPNPAQVPASSDSPSQQPK	HexNAc@3111|3112|3114	HexNAc@8|9|11	0	Z20200203-26_FTMSms2ethcd	111.95	18293
Q96M27	PRRC1	Protein PRRC1	35.6	8.9e-08	5528.73	1106.55	5	-0.2	149	R	APQTPLMPSFSAPSGTGLLPTPITQQASLTSLAQGTGTTSAITFPEEQEDPR	I	APQTPLMPSFSAPS(HexNAc)GTGLLPTPITQQASLTSLAQGTGTTSAITFPEEQEDPR	HexNAc@157|159|162	HexNAc@9|11|14	0	Z20200203-04_FTMSms2ethcd	181.317	28023
Q96M27	PRRC1	Protein PRRC1	59.5	1.5e-14	5528.73	1382.94	4	1	149	R	APQTPLMPSFSAPSGTGLLPTPITQQASLTSLAQGTGTTSAITFPEEQEDPR	I	APQTPLMPSFSAPSGTGLLPTPITQQAS(HexNAc)LTSLAQGTGTTSAITFPEEQEDPR	HexNAc@169|172|176|178|179|184|186|187|188	HexNAc@21|24|28|30|31|36|38|39|40	0	Z20200203-04_FTMSms2ethcd	177.85	27494
Q96M27	PRRC1	Protein PRRC1	39.6	3.1e-09	5528.74	1106.55	5	1.7	149	R	APQTPLMPSFSAPSGTGLLPTPITQQASLTSLAQGTGTTSAITFPEEQEDPR	I	APQTPLMPS(HexNAc)FSAPSGTGLLPTPITQQASLTSLAQGTGTTSAITFPEEQEDPR	HexNAc@157|159|162	HexNAc@9|11|14	0	Z20200203-06_FTMSms2ethcd	180.917	27983
Q96M27	PRRC1	Protein PRRC1	58.8	4.3e-14	5528.74	1382.94	4	1.8	149	R	APQTPLMPSFSAPSGTGLLPTPITQQASLTSLAQGTGTTSAITFPEEQEDPR	I	APQTPLMPSFS(HexNAc)APSGTGLLPTPITQQASLTSLAQGTGTTSAITFPEEQEDPR	HexNAc@159=8	HexNAc@11=8	0	Z20200203-05_FTMSms2ethcd	180.217	28056
Q96M27	PRRC1	Protein PRRC1	42.2	9.3e-09	5544.69	1386.93	4	-5.7	149	R	APQTPLMPSFSAPSGTGLLPTPITQQASLTSLAQGTGTTSAITFPEEQEDPR	I	APQTPLM(Oxidation)PSFSAPSGTGLLPT(HexNAc)PITQQASLTSLAQGTGTTSAITFPEEQEDPR	Oxidation@155;HexNAc@169|172|176|178|179|184|186|187|188	Oxidation@7;HexNAc@21|24|28|30|31|36|38|39|40	0	Z20200203-04_FTMSms2ethcd	168.817	26105
Q96M27	PRRC1	Protein PRRC1	46.8	2e-10	5544.72	1386.93	4	-0.98	149	R	APQTPLMPSFSAPSGTGLLPTPITQQASLTSLAQGTGTTSAITFPEEQEDPR	I	APQTPLM(Oxidation)PSFS(HexNAc)APSGTGLLPTPITQQASLTSLAQGTGTTSAITFPEEQEDPR	Oxidation@155;HexNAc@159=8	Oxidation@7;HexNAc@11=8	0	Z20200203-05_FTMSms2ethcd	171.533	26719
Q96M27	PRRC1	Protein PRRC1	39.6	1.8e-08	5544.73	1109.75	5	1.2	149	R	APQTPLMPSFSAPSGTGLLPTPITQQASLTSLAQGTGTTSAITFPEEQEDPR	I	APQTPLM(Oxidation)PS(HexNAc)FSAPSGTGLLPTPITQQASLTSLAQGTGTTSAITFPEEQEDPR	Oxidation@155;HexNAc@157|159	Oxidation@7;HexNAc@9|11	0	Z20200203-05_FTMSms2ethcd	171.783	26757
Q96M27	PRRC1	Protein PRRC1	23.5	2.6e-05	5544.74	1386.94	4	3.9	149	R	APQTPLMPSFSAPSGTGLLPTPITQQASLTSLAQGTGTTSAITFPEEQEDPR	I	APQTPLM(Oxidation)PSFSAPSGT(HexNAc)GLLPTPITQQASLTSLAQGTGTTSAITFPEEQEDPR	Oxidation@155;HexNAc@159|162|164	Oxidation@7;HexNAc@11|14|16	0	Z20200203-04_FTMSms2ethcd	172.767	26713
Q96M27	PRRC1	Protein PRRC1	41.4	2.6e-09	5731.8	1433.71	4	-1.2	149	R	APQTPLMPSFSAPSGTGLLPTPITQQASLTSLAQGTGTTSAITFPEEQEDPR	I	APQTPLMPS(HexNAc)FSAPSGTGLLPT(HexNAc)PITQQASLTSLAQGTGTTSAITFPEEQEDPR	HexNAc@169=6;HexNAc@157|159	HexNAc@21=6;HexNAc@9|11	0	Z20200203-04_FTMSms2ethcd	175.717	27172
Q96M27	PRRC1	Protein PRRC1	35.8	2.2e-07	5731.82	1147.17	5	2	149	R	APQTPLMPSFSAPSGTGLLPTPITQQASLTSLAQGTGTTSAITFPEEQEDPR	I	APQTPLMPS(HexNAc)FSAPSGTGLLPTPITQQAS(HexNAc)LTSLAQGTGTTSAITFPEEQEDPR	HexNAc&HexNAc@((157&(169|172|176|178|179|184|186|187|188))|(159&(169|172|176|178|179|184|186|187|188)))	HexNAc&HexNAc@((9&(21|24|28|30|31|36|38|39|40))|(11&(21|24|28|30|31|36|38|39|40)))	0	Z20200203-04_FTMSms2ethcd	175.733	27173
Q96MY1	NOL4L	Nucleolar protein 4-like	82.4	1.4e-12	3831.91	958.732	4	-1.1	372	K	GGASTTSTTPTPTPSSTSTSRPVPTAQLSPTEISAVR	Q	GGAS(HexNAc)TTSTTPTPTPSSTSTSRPVPTAQLSPTEISAVR	HexNAc@375|376	HexNAc@4|5	0	Z20200203-25_FTMSms2ethcd	99.3	15644
Q96PK6	RBM14	RNA-binding protein 14	29	2.2e-06	1811.92	604.644	3	-0.01	224	R	ASYVAPLTAQPATYR	A	ASYVAPLT(HexNAc)AQPATYR	HexNAc@231=11	HexNAc@8=11	0	Z20200203-24_FTMSms2ethcd	87.533	13432
Q96PK6	RBM14	RNA-binding protein 14	37.1	1.5e-06	1422.72	711.864	2	-1.8	239	R	AQPSVSLGAAYR	A	AQPS(HexNAc)VSLGAAYR	HexNAc@242=31	HexNAc@4=31	0	Z20200203-22_FTMSms2ethcd	68.867	10311
Q96PK6	RBM14	RNA-binding protein 14	43.6	7.4e-07	1422.72	711.864	2	-0.94	239	R	AQPSVSLGAAYR	A	AQPSVS(HexNAc)LGAAYR	HexNAc@244=21	HexNAc@6=21	0	Z20200203-23_FTMSms2ethcd	70.65	10722
Q96PK6	RBM14	RNA-binding protein 14	37.4	2.3e-05	1408.71	704.857	2	0.11	251	R	AQPSASLGVGYR	T	AQPSAS(HexNAc)LGVGYR	HexNAc@254|256	HexNAc@4|6	0	Z20200203-19_FTMSms2ethcd	63.817	9856
Q96PK6	RBM14	RNA-binding protein 14	44	6e-07	1408.71	704.857	2	0.79	251	R	AQPSASLGVGYR	T	AQPS(HexNAc)ASLGVGYR	HexNAc@254=27	HexNAc@4=27	0	Z20200203-19_FTMSms2ethcd	63.25	9760
Q96PK6	RBM14	RNA-binding protein 14	38.4	1.2e-05	1448.74	724.872	2	-0.26	275	R	AQPSVSLGAPYR	G	AQPSVS(HexNAc)LGAPYR	HexNAc@280=13	HexNAc@6=13	0	Z20200203-22_FTMSms2ethcd	72.85	11016
Q96PK6	RBM14	RNA-binding protein 14	36.7	5.4e-06	1448.74	483.584	3	0.17	275	R	AQPSVSLGAPYR	G	AQPS(HexNAc)VSLGAPYR	HexNAc@278|280	HexNAc@4|6	0	Z20200203-22_FTMSms2ethcd	72.433	10946
Q96PK6	RBM14	RNA-binding protein 14	63.2	4.4e-12	2668.26	890.091	3	-0.9	518	R	TQSSASLAASYAAQQHPQAAASYR	G	TQSSAS(HexNAc)LAASYAAQQHPQAAASYR	HexNAc@521|523	HexNAc@4|6	0	Z20200203-23_FTMSms2ethcd	72.583	11065
Q96PK6	RBM14	RNA-binding protein 14	67.1	8.4e-12	2668.26	890.091	3	-0.63	518	R	TQSSASLAASYAAQQHPQAAASYR	G	TQSSASLAAS(HexNAc)YAAQQHPQAAASYR	HexNAc@527=27	HexNAc@10=27	0	Z20200203-23_FTMSms2ethcd	70.333	10667
Q96PK6	RBM14	RNA-binding protein 14	65	5.1e-12	2668.26	890.092	3	0.41	518	R	TQSSASLAASYAAQQHPQAAASYR	G	TQSS(HexNAc)ASLAASYAAQQHPQAAASYR	HexNAc@518|520|521	HexNAc@1|3|4	0	Z20200203-23_FTMSms2ethcd	71.033	10786
Q96PK6	RBM14	RNA-binding protein 14	50.6	1.5e-09	2668.26	890.092	3	0.81	518	R	TQSSASLAASYAAQQHPQAAASYR	G	T(HexNAc)QSSASLAASYAAQQHPQAAASYR	HexNAc@518=11	HexNAc@1=11	0	Z20200203-24_FTMSms2ethcd	75.083	11319
Q96PU8	QKI	Protein quaking	48.6	2.9e-12	1845.97	615.995	3	0.16	211	K	SPALAFSLAATAQAAPR	I	SPALAFS(HexNAc)LAATAQAAPR	HexNAc@217=11	HexNAc@7=11	0	Z20200203-12_FTMSms2ethcd	109.517	18804
Q96PV6	LENG8	Leukocyte receptor cluster member 8	71.5	1.2e-11	3275.54	819.64	4	0.62	241	K	RPFAVTTQSFGSNAEGQHSGFGPQPNPEK	V	RPFAVTT(HexNAc)QSFGSNAEGQHSGFGPQPNPEK	HexNAc@247=6	HexNAc@7=6	0	Z20200203-25_FTMSms2ethcd	82.533	12827
Q96QT6	PHF12	PHD finger protein 12	77.7	2.6e-13	2492.3	831.44	3	2.6	464	K	ADIKPVIVTDSSVTTSLQTADK	T	ADIKPVIVT(HexNAc)DSSVTTSLQTADK	HexNAc@472=8	HexNAc@9=8	0	Z20200203-17_FTMSms2ethcd	97.767	15730
Q96QT6	PHF12	PHD finger protein 12	48.5	1.3e-11	3040.55	1014.19	3	-1.1	617	R	SLVPVPSLPPSIPSSCASIENTSTLQR	K	SLVPVPSLPPSIPS(HexNAc)SC(Carbamidomethyl)ASIENTSTLQR	HexNAc@630|631	HexNAc@14|15	0	Z20200203-03_FTMSms2ethcd	132.967	20601
Q96RK0	CIC	Protein capicua homolog	35.8	2.1e-07	2077.98	693.331	3	-0.098	1	-	MYSAHRPLMPASSAASR	G	Acetyl-MYSAHRPLMPASS(HexNAc)AASR	Acetyl@1;HexNAc@13=10	Acetyl@N-term;HexNAc@13=10	0	Z20200203-15_FTMSms2ethcd	64.25	9443
Q96RK0	CIC	Protein capicua homolog	57.9	1.2e-14	3102.4	1034.81	3	0.67	527	K	GYGSAPSSSASSPASSSASAATSFSLGSGTFK	A	GYGSAPSS(HexNAc)SASSPASSSASAATSFSLGSGTFK	HexNAc@534=9	HexNAc@8=9	0	Z20200203-02_FTMSms2ethcd	103.35	15962
Q96RK0	CIC	Protein capicua homolog	48.4	4.4e-11	3102.41	1034.81	3	3.6	527	K	GYGSAPSSSASSPASSSASAATSFSLGSGTFK	A	GYGSAPSSSASSPASS(HexNAc)SASAATSFSLGSGTFK	HexNAc@542|543	HexNAc@16|17	0	Z20200203-01_FTMSms2ethcd	103.883	15710
Q96RK0	CIC	Protein capicua homolog	40.1	1.2e-10	3305.49	1102.5	3	3.2	527	K	GYGSAPSSSASSPASSSASAATSFSLGSGTFK	A	GYGSAPSS(HexNAc)SASSPASS(HexNAc)SASAATSFSLGSGTFK	HexNAc@534=9;HexNAc@542|543|545	HexNAc@8=9;HexNAc@16|17|19	0	Z20200203-01_FTMSms2ethcd	102.267	15466
Q96RK0	CIC	Protein capicua homolog	35.9	2e-09	3520.95	1174.32	3	-1.1	963	K	IIQLTPVPVSTPSGLVPPLSPATLPGPTSQPQK	V	IIQLTPVPVSTPSGLVPPLSPATLPGPTS(HexNAc)QPQK	HexNAc@990|991	HexNAc@28|29	0	Z20200203-22_FTMSms2ethcd	167.75	26270
Q96RK0	CIC	Protein capicua homolog	31.8	1.5e-07	3520.95	880.993	4	-0.34	963	K	IIQLTPVPVSTPSGLVPPLSPATLPGPTSQPQK	V	IIQLTPVPVSTPSGLVPPLS(HexNAc)PATLPGPTSQPQK	HexNAc@982|985|990|991	HexNAc@20|23|28|29	0	Z20200203-22_FTMSms2ethcd	167.65	26255
Q96RK0	CIC	Protein capicua homolog	18.5	8.2e-06	3520.95	1174.32	3	0.58	963	K	IIQLTPVPVSTPSGLVPPLSPATLPGPTSQPQK	V	IIQLTPVPVSTPS(HexNAc)GLVPPLSPATLPGPTSQPQK	HexNAc@973|975	HexNAc@11|13	0	Z20200203-21_FTMSms2ethcd	163.583	26025
Q96RK0	CIC	Protein capicua homolog	40.7	5.1e-12	3520.95	1174.32	3	1	963	K	IIQLTPVPVSTPSGLVPPLSPATLPGPTSQPQK	V	IIQLTPVPVS(HexNAc)TPSGLVPPLSPATLPGPTSQPQK	HexNAc@972=9	HexNAc@10=9	0	Z20200203-21_FTMSms2ethcd	166.517	26447
Q96RK0	CIC	Protein capicua homolog	34	3.4e-07	3724.03	931.763	4	-0.66	963	K	IIQLTPVPVSTPSGLVPPLSPATLPGPTSQPQK	V	IIQLT(HexNAc)PVPVSTPSGLVPPLSPATLPGPTS(HexNAc)QPQK	HexNAc&HexNAc@((967&(990|991))|(972&991))	HexNAc&HexNAc@((5&(28|29))|(10&29))	0	Z20200203-19_FTMSms2ethcd	166.583	28085
Q96RK0	CIC	Protein capicua homolog	39.6	1.9e-09	3724.03	931.763	4	-0.39	963	K	IIQLTPVPVSTPSGLVPPLSPATLPGPTSQPQK	V	IIQLTPVPVS(HexNAc)TPSGLVPPLS(HexNAc)PATLPGPTSQPQK	HexNAc@972=8;HexNAc@982|985	HexNAc@10=8;HexNAc@20|23	0	Z20200203-18_FTMSms2ethcd	163.25	27262
Q96RK0	CIC	Protein capicua homolog	28.7	2.9e-09	3724.03	1242.02	3	0.25	963	K	IIQLTPVPVSTPSGLVPPLSPATLPGPTSQPQK	V	IIQLTPVPVSTPSGLVPPLS(HexNAc)PATLPGPTS(HexNAc)QPQK	HexNAc&HexNAc@((982&(990|991))|(985&(990|991)))	HexNAc&HexNAc@((20&(28|29))|(23&(28|29)))	0	Z20200203-19_FTMSms2ethcd	163.8	27680
Q96RK0	CIC	Protein capicua homolog	40.4	6.7e-11	3724.03	1242.02	3	1	963	K	IIQLTPVPVSTPSGLVPPLSPATLPGPTSQPQK	V	IIQLTPVPVS(HexNAc)TPSGLVPPLSPATLPGPTS(HexNAc)QPQK	HexNAc@972=8;HexNAc@990|991	HexNAc@10=8;HexNAc@28|29	0	Z20200203-21_FTMSms2ethcd	164.35	26136
Q96RK0	CIC	Protein capicua homolog	22.3	4.3e-06	3927.1	1309.71	3	-1.9	963	K	IIQLTPVPVSTPSGLVPPLSPATLPGPTSQPQK	V	IIQLTPVPVS(HexNAc)TPSGLVPPLS(HexNAc)PAT(HexNAc)LPGPTSQPQK	HexNAc@972=9;HexNAc&HexNAc@((982&(985|990|991))|(985&(990|991)))||HexNAc2@982|985	HexNAc@10=9;HexNAc&HexNAc@((20&(23|28|29))|(23&(28|29)))||HexNAc2@20|23	0	Z20200203-18_FTMSms2ethcd	161.35	26966	3 HexNAcs	Changed peptide Column to reflect 3 HexNAcs
Q96RK0	CIC	Protein capicua homolog	28.6	2.6e-08	3927.11	982.533	4	0.12	963	K	IIQLTPVPVSTPSGLVPPLSPATLPGPTSQPQK	V	IIQLTPVPVS(HexNAc)TPSGLVPPLSPAT(HexNAc)LPGPT(HexNAc)SQPQK	HexNAc@972=10;HexNAc&HexNAc@((982&(990|991))|(985&(990|991)))	HexNAc@10=10;HexNAc&HexNAc@((20&(28|29))|(23&(28|29)))	0	Z20200203-18_FTMSms2ethcd	161.95	27059
Q96RK0	CIC	Protein capicua homolog	37.4	1.2e-07	3927.11	982.534	4	0.74	963	K	IIQLTPVPVSTPSGLVPPLSPATLPGPTSQPQK	V	IIQLTPVPVS(HexNAc)TPSGLVPPLS(HexNAc)PATLPGPTS(HexNAc)QPQK	HexNAc@972=7;HexNAc&HexNAc@((982&(990|991))|(985&(990|991)))	HexNAc@10=7;HexNAc&HexNAc@((20&(28|29))|(23&(28|29)))	0	Z20200203-17_FTMSms2ethcd	160.35	26753
Q96RN5	MED15	Mediator of RNA polymerase II transcription subunit 15	52	4.8e-09	2101.12	701.044	3	-0.23	401	R	FPPTTAVSAIPSSSIPLGR	Q	FPPT(HexNAc)TAVSAIPSSSIPLGR	HexNAc@404|405	HexNAc@4|5	0	Z20200203-10_FTMSms2ethcd	119.2	19898
Q96RN5	MED15	Mediator of RNA polymerase II transcription subunit 15	64.4	1.3e-11	2101.12	701.044	3	-0.04	401	R	FPPTTAVSAIPSSSIPLGR	Q	FPPTT(HexNAc)AVSAIPSSSIPLGR	HexNAc@405=7	HexNAc@5=7	0	Z20200203-08_FTMSms2ethcd	116.4	19234
Q96ST3	SIN3A	Paired amphipathic helix protein Sin3a	53	9.5e-10	4212.15	1053.79	4	3.3	277	R	SPPVQPHTPVTISLGTAPSLQNNQPVEFNHAINYVNK	I	SPPVQPHT(HexNAc)PVTISLGTAPSLQNNQPVEFNHAINYVNK	HexNAc@284|287|289	HexNAc@8|11|13	0	Z20200203-04_FTMSms2ethcd	111	17105
Q96T58	SPEN	Msx2-interacting protein	44.6	4.7e-10	3268.72	1090.25	3	0.95	2450	R	VHSIIESDPVTPPSDPSIPIPTLPSVTAAK	L	VHSIIESDPVTPPSDPSIPIPTLPS(HexNAc)VTAAK	HexNAc@2474|2476	HexNAc@25|27	0	Z20200203-25_FTMSms2ethcd	145.45	23615
Q96T58	SPEN	Msx2-interacting protein	49.5	1.2e-10	3268.72	1090.25	3	1.4	2450	R	VHSIIESDPVTPPSDPSIPIPTLPSVTAAK	L	VHSIIESDPVTPPSDPSIPIPTLPSVT(HexNAc)AAK	HexNAc@2474|2476	HexNAc@25|27	0	Z20200203-24_FTMSms2ethcd	145.85	23228
Q96T58	SPEN	Msx2-interacting protein	31.6	2.3e-07	1612.81	538.274	3	0.59	2510	R	AQSTPSPALPPDTK	A	AQSTPSPALPPDT(HexNAc)K	HexNAc@2522=48	HexNAc@13=48	0	Z20200203-08_FTMSms2ethcd	47.35	7306
Q96T58	SPEN	Msx2-interacting protein	49.2	6.2e-07	1441.66	721.336	2	-0.81	2524	K	ASDVDTSSSTLR	K	ASDVDTS(HexNAc)SSTLR	HexNAc@2530=7	HexNAc@7=7	0	Z20200203-02_FTMSms2ethcd	25.367	3716
Q96T58	SPEN	Msx2-interacting protein	43.3	7.5e-08	3940.94	985.991	4	1.4	2543	K	YVSATSVTSTSVTTAIAEPVSAAPCLHEAPPPPVDSK	K	YVSATSVTSTSVTT(HexNAc)AIAEPVSAAPC(Carbamidomethyl)LHEAPPPPVDSK	HexNAc@2548|2555|2556	HexNAc@6|13|14	0	Z20200203-21_FTMSms2ethcd	119.367	18989
Q96T58	SPEN	Msx2-interacting protein	40.3	3.7e-06	4144.02	1036.76	4	1.6	2543	K	YVSATSVTSTSVTTAIAEPVSAAPCLHEAPPPPVDSK	K	YVSATSVTS(HexNAc)TS(HexNAc)VTTAIAEPVSAAPC(Carbamidomethyl)LHEAPPPPVDSK	HexNAc&HexNAc@((2551&(2552|2553|2555|2556))|(2552&(2553|2555|2556))|(2553&(2555|2556))|(2555&2556))||HexNAc2@2551|2552|2553|2555|2556	HexNAc&HexNAc@((9&(10|11|13|14))|(10&(11|13|14))|(11&(13|14))|(13&14))||HexNAc2@9|10|11|13|14	0	Z20200203-19_FTMSms2ethcd	119.383	20061
Q96T58	SPEN	Msx2-interacting protein	54.3	5.9e-11	2457.23	819.75	3	-0.55	2586	K	TAPPVTNNSEIQASEVLVAADK	E	TAPPVT(HexNAc)NNSEIQASEVLVAADK	HexNAc@2591=7	HexNAc@6=7	0	Z20200203-08_FTMSms2ethcd	99.017	16296
Q96T58	SPEN	Msx2-interacting protein	70.8	1.2e-11	2714.37	905.462	3	-0.69	2586	K	TAPPVTNNSEIQASEVLVAADKEK	V	TAPPVT(HexNAc)NNSEIQASEVLVAADKEK	HexNAc@2591|2592	HexNAc@6|7	1	Z20200203-09_FTMSms2ethcd	89.067	14671
Q96T58	SPEN	Msx2-interacting protein	56.3	4.7e-11	1883.96	628.658	3	-0.27	2808	R	VNTSEGVVLLSYSGQK	T	VNT(HexNAc)SEGVVLLSYSGQK	HexNAc@2810|2811	HexNAc@3|4	0	Z20200203-22_FTMSms2ethcd	97.917	15030
Q96T58	SPEN	Msx2-interacting protein	56.4	5.3e-11	3046.6	610.126	5	-1.1	2904	K	ADRPSLEKPEPIHLSVSTPVTQGGTVK	V	ADRPSLEKPEPIHLSVST(HexNAc)PVTQGGTVK	HexNAc@2921|2924	HexNAc@18|21	0	Z20200203-24_FTMSms2ethcd	83.583	12786
Q96T58	SPEN	Msx2-interacting protein	73.3	1.3e-10	3046.6	762.407	4	-0.36	2904	K	ADRPSLEKPEPIHLSVSTPVTQGGTVK	V	ADRPSLEKPEPIHLSVSTPVT(HexNAc)QGGTVK	HexNAc@2924=11	HexNAc@21=11	0	Z20200203-21_FTMSms2ethcd	81.667	12595
Q96T58	SPEN	Msx2-interacting protein	31.8	4.7e-08	1903.97	476.748	4	0.29	3197	R	IMVHPHVTAVSEQPR	A	IMVHPHVT(HexNAc)AVSEQPR	HexNAc@3204=38	HexNAc@8=38	0	Z20200203-23_FTMSms2ethcd	49.567	7408
Q96T58	SPEN	Msx2-interacting protein	42.6	2.1e-09	3226.66	1076.22	3	-2.3	3455	K	QPLFVPTTSGPSTPPGLVLPHTEFQPAPK	Q	Q(Gln->pyro-Glu)PLFVPTTSGPST(HexNAc)PPGLVLPHTEFQPAPK	Gln->pyro-Glu@3455;HexNAc@3466|3467	Gln->pyro-Glu@1;HexNAc@12|13	0	Z20200203-07_FTMSms2ethcd	153.95	24500
Q96T58	SPEN	Msx2-interacting protein	35.9	9.5e-06	3226.67	807.423	4	0.56	3455	K	QPLFVPTTSGPSTPPGLVLPHTEFQPAPK	Q	Q(Gln->pyro-Glu)PLFVPTTSGPS(HexNAc)TPPGLVLPHTEFQPAPK	Gln->pyro-Glu@3455;HexNAc@3461|3462|3463|3466	Gln->pyro-Glu@1;HexNAc@7|8|9|12	0	Z20200203-07_FTMSms2ethcd	154.117	24528
Q96T58	SPEN	Msx2-interacting protein	56.9	3.5e-11	3243.7	1081.9	3	1.1	3455	K	QPLFVPTTSGPSTPPGLVLPHTEFQPAPK	Q	QPLFVPT(HexNAc)TSGPSTPPGLVLPHTEFQPAPK	HexNAc@3461|3462	HexNAc@7|8	0	Z20200203-06_FTMSms2ethcd	128.85	20046
[truncated: 352 more rows]

## Sheet: S2. O-GlcNAc Sites
Acc #	Gene	Protein Name	Score	Expect	M+H	m/z	z	ppm	Start	Prev AA	DB Peptide	Next AA	Peptide	Protein Mods	PeptMods	M Cl	Peaklist file	RT	MSMS Info	O-GlcNAc Site	Slip Score
[truncated: 728 more rows]

[truncated: 2 more sheets: S3. Variable Modifications, S4. String Enrichment]
